# Supplementary material for: Depicting the genetic architecture of pediatric cancers through an integrative gene network approach
Source: Sci Rep. 2020 Jan 27;10:1224. doi: 10.1038/s41598-020-58179-0 (PMC6985191; doi:10.1038/s41598-020-58179-0)
Supplement: Supplementary file 1 — Supplemental Tables. [file 41598_2020_58179_MOESM1_ESM.xlsx]

## Sheet: TableS1
Table S1. Metadata for Treehouse Childhood Cancer Initiative (TCCI) pediatric tumor samples selected and analyzed in our study.
Samples ID	Age	Gender	Tumoral Types	Project	Cluster
TH03_0020_S01	16	male	medulloblastoma	TREEHOUSE	1
THR14_0307_S01	15.1	female	medulloblastoma	TREEHOUSE	1
THR17_0387_S01	5	male	medulloblastoma	TREEHOUSE	1
THR17_0389_S01	3	male	medulloblastoma	TREEHOUSE	1
THR17_0390_S01	7	male	medulloblastoma	TREEHOUSE	1
THR17_0391_S01	4	male	medulloblastoma	TREEHOUSE	1
THR17_0392_S01	4.5	male	medulloblastoma	TREEHOUSE	1
THR17_0393_S01	4	female	medulloblastoma	TREEHOUSE	1
THR17_0394_S01	8	male	medulloblastoma	TREEHOUSE	1
THR17_0395_S01	4.9	male	medulloblastoma	TREEHOUSE	1
THR17_0396_S01	3.2	male	medulloblastoma	TREEHOUSE	1
THR17_0398_S01	4	male	medulloblastoma	TREEHOUSE	1
THR17_0399_S01	4	male	medulloblastoma	TREEHOUSE	1
THR17_0400_S01	11	male	medulloblastoma	TREEHOUSE	1
THR17_0401_S01	8	male	medulloblastoma	TREEHOUSE	1
THR17_0402_S01	9	female	medulloblastoma	TREEHOUSE	1
THR17_0403_S01	10	male	medulloblastoma	TREEHOUSE	1
THR18_0404_S01	8	male	medulloblastoma	TREEHOUSE	1
THR18_0405_S01	4	female	medulloblastoma	TREEHOUSE	1
THR18_0406_S01	1	female	medulloblastoma	TREEHOUSE	1
THR18_0407_S01	6	male	medulloblastoma	TREEHOUSE	1
THR18_0408_S01	3	male	medulloblastoma	TREEHOUSE	1
THR18_0409_S01	10	male	medulloblastoma	TREEHOUSE	1
THR20_0481_S01	17	male	medulloblastoma	TREEHOUSE	1
THR20_0482_S01	3	male	medulloblastoma	TREEHOUSE	1
THR20_0483_S01	6	female	medulloblastoma	TREEHOUSE	1
THR20_0484_S01	9	female	medulloblastoma	TREEHOUSE	1
THR20_0485_S01	4	female	medulloblastoma	TREEHOUSE	1
THR20_0486_S01	10	female	medulloblastoma	TREEHOUSE	1
THR20_0487_S01	7	male	medulloblastoma	TREEHOUSE	1
THR20_0488_S01	7	male	medulloblastoma	TREEHOUSE	1
THR20_0489_S01	14	female	medulloblastoma	TREEHOUSE	1
THR20_0490_S01	8	female	medulloblastoma	TREEHOUSE	1
THR20_0491_S01	13	female	medulloblastoma	TREEHOUSE	1
THR20_0492_S01	4	male	medulloblastoma	TREEHOUSE	1
THR20_0493_S01	4	male	medulloblastoma	TREEHOUSE	1
THR20_0494_S01	6	female	medulloblastoma	TREEHOUSE	1
THR20_0495_S01	10	female	medulloblastoma	TREEHOUSE	1
THR20_0496_S01	7	male	medulloblastoma	TREEHOUSE	1
THR20_0497_S01	6	female	medulloblastoma	TREEHOUSE	1
THR20_0498_S01	14	female	medulloblastoma	TREEHOUSE	1
THR20_0499_S01	9	female	medulloblastoma	TREEHOUSE	1
THR20_0501_S01	1	male	medulloblastoma	TREEHOUSE	1
THR20_0502_S01	5	female	medulloblastoma	TREEHOUSE	1
THR20_0503_S01	8	male	medulloblastoma	TREEHOUSE	1
THR20_0507_S01	13	female	medulloblastoma	TREEHOUSE	1
THR20_0508_S01	18	male	medulloblastoma	TREEHOUSE	1
THR20_0510_S01	10	female	medulloblastoma	TREEHOUSE	1
THR20_0511_S01	14	female	medulloblastoma	TREEHOUSE	1
THR20_0512_S01	3	male	medulloblastoma	TREEHOUSE	1
THR20_0513_S01	13	female	medulloblastoma	TREEHOUSE	1
THR20_0514_S01	3	male	medulloblastoma	TREEHOUSE	1
THR20_0515_S01	9	male	medulloblastoma	TREEHOUSE	1
THR20_0516_S01	6	male	medulloblastoma	TREEHOUSE	1
THR20_0517_S01	2	male	medulloblastoma	TREEHOUSE	1
THR20_0518_S01	15	male	medulloblastoma	TREEHOUSE	1
THR20_0519_S01	3	male	medulloblastoma	TREEHOUSE	1
TH04_0021_S01	14	male	glioma	TREEHOUSE	2
TH03_0117_S01	0.9	not reported	glioma	TREEHOUSE	2
THR11_0244_S01	14	male	glioma	TREEHOUSE	2
THR11_0245_S01	6	male	glioma	TREEHOUSE	2
THR11_0246_S01	15	female	glioma	TREEHOUSE	2
THR11_0247_S01	13	male	glioma	TREEHOUSE	2
THR11_0248_S01	16	male	glioma	TREEHOUSE	2
THR11_0249_S01	3	female	glioma	TREEHOUSE	2
THR11_0261_S01	5	male	glioma	TREEHOUSE	2
THR11_0263_S01	1	female	glioma	TREEHOUSE	2
THR11_0264_S01	18	male	glioma	TREEHOUSE	2
THR11_0265_S01	15	female	glioma	TREEHOUSE	2
THR11_0266_S01	8	female	glioma	TREEHOUSE	2
THR11_0267_S01	13	male	glioma	TREEHOUSE	2
THR11_0268_S01	16	male	glioma	TREEHOUSE	2
THR11_0269_S01	7	female	glioma	TREEHOUSE	2
THR11_0270_S01	11	male	glioma	TREEHOUSE	2
THR11_0271_S01	9	female	glioma	TREEHOUSE	2
THR11_0273_S01	5	female	glioma	TREEHOUSE	2
THR11_0274_S01	8	female	glioma	TREEHOUSE	2
TH03_0290_S01	5	female	glioma	TREEHOUSE	2
THR14_0297_S01	11.7	male	glioma	TREEHOUSE	2
THR14_0298_S01	1.7	female	glioma	TREEHOUSE	2
THR14_0301_S01	16.2	male	glioma	TREEHOUSE	2
THR14_0302_S01	6.8	female	glioma	TREEHOUSE	2
THR14_0303_S01	13.5	female	glioma	TREEHOUSE	2
THR14_0304_S01	16.7	female	glioma	TREEHOUSE	2
THR14_0305_S01	14.4	male	glioma	TREEHOUSE	2
THR14_0306_S01	14.7	female	glioma	TREEHOUSE	2
THR14_0308_S01	17.7	female	glioma	TREEHOUSE	2
THR14_0309_S01	5.2	female	glioma	TREEHOUSE	2
THR14_0310_S01	15.4	male	glioma	TREEHOUSE	2
THR14_0311_S01	11.6	female	glioma	TREEHOUSE	2
THR14_0313_S01	7.1	male	glioma	TREEHOUSE	2
THR14_0320_S01	1.4	male	glioma	TREEHOUSE	2
THR14_0324_S01	2.5	male	glioma	TREEHOUSE	2
THR14_0326_S01	10.2	female	glioma	TREEHOUSE	2
THR14_0327_S01	11.4	female	glioma	TREEHOUSE	2
THR13_0376_S01	5	male	glioma	TREEHOUSE	2
THR19_0410_S01	1	female	glioma	TREEHOUSE	2
THR19_0411_S01	15	male	glioma	TREEHOUSE	2
THR19_0412_S01	7	male	glioma	TREEHOUSE	2
THR19_0413_S01	13	female	glioma	TREEHOUSE	2
THR19_0414_S01	4	female	glioma	TREEHOUSE	2
THR19_0415_S01	5	female	glioma	TREEHOUSE	2
THR19_0416_S01	5	female	glioma	TREEHOUSE	2
THR19_0417_S01	12	male	glioma	TREEHOUSE	2
THR19_0418_S01	14	male	glioma	TREEHOUSE	2
THR19_0421_S01	11	female	glioma	TREEHOUSE	2
THR19_0422_S01	7	male	glioma	TREEHOUSE	2
THR19_0423_S01	3	male	glioma	TREEHOUSE	2
THR19_0424_S01	14	female	glioma	TREEHOUSE	2
THR19_0425_S01	11	female	glioma	TREEHOUSE	2
THR19_0426_S01	10	female	glioma	TREEHOUSE	2
THR19_0427_S01	17	female	glioma	TREEHOUSE	2
THR19_0428_S01	2	female	glioma	TREEHOUSE	2
THR19_0429_S01	7	female	glioma	TREEHOUSE	2
THR19_0430_S01	12	male	glioma	TREEHOUSE	2
THR19_0431_S01	1	male	glioma	TREEHOUSE	2
THR19_0432_S01	5	female	glioma	TREEHOUSE	2
THR19_0433_S01	2	male	glioma	TREEHOUSE	2
THR19_0434_S01	11	female	glioma	TREEHOUSE	2
THR19_0435_S01	5	female	glioma	TREEHOUSE	2
THR19_0436_S01	5	male	glioma	TREEHOUSE	2
THR19_0437_S01	7	male	glioma	TREEHOUSE	2
THR19_0439_S01	5	male	glioma	TREEHOUSE	2
THR19_0441_S01	2	male	glioma	TREEHOUSE	2
THR19_0442_S01	3	male	glioma	TREEHOUSE	2
THR19_0443_S01	2	male	glioma	TREEHOUSE	2
THR19_0444_S01	9	male	glioma	TREEHOUSE	2
THR19_0445_S01	15	female	glioma	TREEHOUSE	2
THR19_0446_S01	3	male	glioma	TREEHOUSE	2
THR19_0447_S01	9	male	glioma	TREEHOUSE	2
THR19_0448_S01	1	male	glioma	TREEHOUSE	2
THR19_0449_S01	10	male	glioma	TREEHOUSE	2
THR19_0450_S01	5	female	glioma	TREEHOUSE	2
THR19_0451_S01	9	male	glioma	TREEHOUSE	2
THR19_0452_S01	13	male	glioma	TREEHOUSE	2
THR19_0453_S01	5	female	glioma	TREEHOUSE	2
THR19_0454_S01	4	female	glioma	TREEHOUSE	2
THR19_0455_S01	17	female	glioma	TREEHOUSE	2
THR19_0456_S01	4	male	glioma	TREEHOUSE	2
THR19_0457_S01	16	male	glioma	TREEHOUSE	2
THR19_0458_S01	6	female	glioma	TREEHOUSE	2
THR19_0459_S01	6	male	glioma	TREEHOUSE	2
THR19_0460_S01	2	female	glioma	TREEHOUSE	2
THR19_0461_S01	9	male	glioma	TREEHOUSE	2
THR19_0462_S01	6	male	glioma	TREEHOUSE	2
THR19_0463_S01	14	male	glioma	TREEHOUSE	2
THR19_0464_S01	12	male	glioma	TREEHOUSE	2
THR19_0465_S01	8	female	glioma	TREEHOUSE	2
THR19_0468_S01	6	female	glioma	TREEHOUSE	2
THR19_0469_S01	8	male	glioma	TREEHOUSE	2
THR19_0470_S01	7	female	glioma	TREEHOUSE	2
THR19_0471_S01	3	female	glioma	TREEHOUSE	2
THR19_0472_S01	12	male	glioma	TREEHOUSE	2
THR19_0474_S01	4	female	glioma	TREEHOUSE	2
THR19_0475_S01	15	female	glioma	TREEHOUSE	2
THR19_0476_S01	9	male	glioma	TREEHOUSE	2
THR19_0477_S01	15	female	glioma	TREEHOUSE	2
THR19_0478_S01	9	male	glioma	TREEHOUSE	2
THR19_0479_S01	4	female	glioma	TREEHOUSE	2
THR19_0480_S01	7	female	glioma	TREEHOUSE	2
THR13_0378_S02	12	male	glioma	TREEHOUSE	3
TARGET.30.PAIFXV.01	5.49	female	neuroblastoma	TARGET	3
TARGET.30.PAIPGU.01	2.46	female	neuroblastoma	TARGET	3
TARGET.30.PAISNS.01	2.93	male	neuroblastoma	TARGET	3
TARGET.30.PAITCI.01	1.99	male	neuroblastoma	TARGET	3
TARGET.30.PAITEG.01	2.83	male	neuroblastoma	TARGET	3
TARGET.30.PAIVHE.01	3.08	male	neuroblastoma	TARGET	3
TARGET.30.PAIXIF.01	3.6	male	neuroblastoma	TARGET	3
TARGET.30.PAKYZS.01	1.81	male	neuroblastoma	TARGET	3
TARGET.30.PAKZRH.01	0.06	male	neuroblastoma	TARGET	3
TARGET.30.PALBFW.01	2.2	male	neuroblastoma	TARGET	3
TARGET.30.PALCBW.01	1.86	female	neuroblastoma	TARGET	3
TARGET.30.PALETP.01	4.02	female	neuroblastoma	TARGET	3
TARGET.30.PALEVG.01	1.82	male	neuroblastoma	TARGET	3
TARGET.30.PALIIN.01	3.5	male	neuroblastoma	TARGET	3
TARGET.30.PALKUC.01	2.25	female	neuroblastoma	TARGET	3
TARGET.30.PALNVP.01	3.16	female	neuroblastoma	TARGET	3
TARGET.30.PALTEG.01	3.75	male	neuroblastoma	TARGET	3
TARGET.30.PALUYS.01	3.33	female	neuroblastoma	TARGET	3
TARGET.30.PALVKK.01	4.96	female	neuroblastoma	TARGET	3
TARGET.30.PALWVJ.01	4.23	male	neuroblastoma	TARGET	3
TARGET.30.PALXTB.01	1.74	male	neuroblastoma	TARGET	3
TARGET.30.PALZZV.01	1.92	female	neuroblastoma	TARGET	3
TARGET.30.PAMBMJ.01	2.61	male	neuroblastoma	TARGET	3
TARGET.30.PAMEZH.01	2.04	female	neuroblastoma	TARGET	3
TARGET.30.PAMMXF.01	4.55	male	neuroblastoma	TARGET	3
TARGET.30.PAMNLH.01	4.19	female	neuroblastoma	TARGET	3
TARGET.30.PAMVRA.01	4.26	female	neuroblastoma	TARGET	3
TARGET.30.PAMYCE.01	2.9	female	neuroblastoma	TARGET	3
TARGET.30.PAMZGT.01	1.65	male	neuroblastoma	TARGET	3
TARGET.30.PAMZMG.01	1.68	female	neuroblastoma	TARGET	3
TARGET.30.PANBJH.01	2.82	female	neuroblastoma	TARGET	3
TARGET.30.PANBMJ.01	2.72	male	neuroblastoma	TARGET	3
TARGET.30.PANBSP.01	2.92	female	neuroblastoma	TARGET	3
TARGET.30.PANGXK.01	3.47	male	neuroblastoma	TARGET	3
TARGET.30.PANJLH.01	2.77	male	neuroblastoma	TARGET	3
TARGET.30.PANKFE.01	3.51	female	neuroblastoma	TARGET	3
TARGET.30.PANLET.01	5.41	female	neuroblastoma	TARGET	3
TARGET.30.PANNMS.01	2.96	female	neuroblastoma	TARGET	3
TARGET.30.PANRHJ.01	3.06	female	neuroblastoma	TARGET	3
TARGET.30.PANRRW.01	4.74	male	neuroblastoma	TARGET	3
TARGET.30.PANRVJ.01	13.1	male	neuroblastoma	TARGET	3
TARGET.30.PANSBN.01	6.38	male	neuroblastoma	TARGET	3
TARGET.30.PANUIF.01	6.12	female	neuroblastoma	TARGET	3
TARGET.30.PANUKV.01	4.07	male	neuroblastoma	TARGET	3
TARGET.30.PANWRR.01	8.05	male	neuroblastoma	TARGET	3
TARGET.30.PANXJL.01	15.71	male	neuroblastoma	TARGET	3
TARGET.30.PANYGR.01	2.72	male	neuroblastoma	TARGET	3
TARGET.30.PANZPV.01	4.81	female	neuroblastoma	TARGET	3
TARGET.30.PANZRV.01	0.2	male	neuroblastoma	TARGET	3
TARGET.30.PANZVU.01	4.69	male	neuroblastoma	TARGET	3
TARGET.30.PAPBGH.01	2.94	female	neuroblastoma	TARGET	3
TARGET.30.PAPBJE.01	5.1	male	neuroblastoma	TARGET	3
TARGET.30.PAPBZI.01	4.68	male	neuroblastoma	TARGET	3
TARGET.30.PAPCTS.01	5.5	male	neuroblastoma	TARGET	3
TARGET.30.PAPEAV.01	1.91	female	neuroblastoma	TARGET	3
TARGET.30.PAPEFE.01	2.71	male	neuroblastoma	TARGET	3
TARGET.30.PAPHPE.01	2.21	male	neuroblastoma	TARGET	3
TARGET.30.PAPICY.01	0.16	female	neuroblastoma	TARGET	3
TARGET.30.PAPKWN.01	1.95	female	neuroblastoma	TARGET	3
TARGET.30.PAPKXS.01	6.98	female	neuroblastoma	TARGET	3
TARGET.30.PAPLSD.01	1.95	male	neuroblastoma	TARGET	3
TARGET.30.PAPTAN.01	4.01	male	neuroblastoma	TARGET	3
TARGET.30.PAPTCR.01	2.07	female	neuroblastoma	TARGET	3
TARGET.30.PAPTDH.01	0.03	female	neuroblastoma	TARGET	3
TARGET.30.PAPTFZ.01	1.55	male	neuroblastoma	TARGET	3
TARGET.30.PAPTLV.01	1.76	female	neuroblastoma	TARGET	3
TARGET.30.PAPUAR.01	1.41	female	neuroblastoma	TARGET	3
TARGET.30.PAPUEB.01	4.37	female	neuroblastoma	TARGET	3
TARGET.30.PAPUNH.01	9.38	female	neuroblastoma	TARGET	3
TARGET.30.PAPUWY.01	5.36	female	neuroblastoma	TARGET	3
TARGET.30.PAPVEB.04	4.71	male	neuroblastoma	TARGET	3
TARGET.30.PAPVFD.01	5.37	male	neuroblastoma	TARGET	3
TARGET.30.PAPVRN.01	6.3	male	neuroblastoma	TARGET	3
TARGET.30.PAPVXS.01	3.74	male	neuroblastoma	TARGET	3
TARGET.30.PAPZYP.01	2.77	female	neuroblastoma	TARGET	3
TARGET.30.PAPZYZ.01	1.51	female	neuroblastoma	TARGET	3
TARGET.30.PARACM.01	3.95	female	neuroblastoma	TARGET	3
TARGET.30.PARACS.01	3.23	male	neuroblastoma	TARGET	3
TARGET.30.PARAMT.01	2.42	male	neuroblastoma	TARGET	3
TARGET.30.PARBAJ.01	0.1	male	neuroblastoma	TARGET	3
TARGET.30.PARBAJ.02	0.1	male	neuroblastoma	TARGET	3
TARGET.30.PARBGP.01	9.93	female	neuroblastoma	TARGET	3
TARGET.30.PARDCK.01	5.64	female	neuroblastoma	TARGET	3
TARGET.30.PARDIW.01	5.61	male	neuroblastoma	TARGET	3
TARGET.30.PARFRE.01	0.16	female	neuroblastoma	TARGET	3
TARGET.30.PARFWB.01	4.26	male	neuroblastoma	TARGET	3
TARGET.30.PARGKK.01	6.14	male	neuroblastoma	TARGET	3
TARGET.30.PARHAM.01	0.9	female	neuroblastoma	TARGET	3
TARGET.30.PARHAM.02	0.9	female	neuroblastoma	TARGET	3
TARGET.30.PARJVP.01	0.15	male	neuroblastoma	TARGET	3
TARGET.30.PARKGJ.01	4.43	male	neuroblastoma	TARGET	3
TARGET.30.PARNNC.01	0.11	female	neuroblastoma	TARGET	3
TARGET.30.PARSBI.01	6.55	female	neuroblastoma	TARGET	3
TARGET.30.PARVLK.01	16.5	female	neuroblastoma	TARGET	3
TARGET.30.PARYNK.01	6.24	female	neuroblastoma	TARGET	3
TARGET.30.PARZCJ.01	0.7	male	neuroblastoma	TARGET	3
TARGET.30.PARZCJ.02	0.7	male	neuroblastoma	TARGET	3
TARGET.30.PARZHA.01	0.01	male	neuroblastoma	TARGET	3
TARGET.30.PARZIP.01	6.23	male	neuroblastoma	TARGET	3
TARGET.30.PASCFC.01	0.05	male	neuroblastoma	TARGET	3
TARGET.30.PASCTR.01	0.16	male	neuroblastoma	TARGET	3
TARGET.30.PASEGA.01	2.99	male	neuroblastoma	TARGET	3
TARGET.30.PASFGG.01	2.84	female	neuroblastoma	TARGET	3
TARGET.30.PASFIC.01	0.14	male	neuroblastoma	TARGET	3
TARGET.30.PASGAP.01	3.6	male	neuroblastoma	TARGET	3
TARGET.30.PASGAP.02	3.6	male	neuroblastoma	TARGET	3
TARGET.30.PASGUT.01	3.45	male	neuroblastoma	TARGET	3
TARGET.30.PASHFA.01	1.11	female	neuroblastoma	TARGET	3
TARGET.30.PASJZC.01	0.2	female	neuroblastoma	TARGET	3
TARGET.30.PASMDM.01	0.07	male	neuroblastoma	TARGET	3
TARGET.30.PASMJG.01	4.84	female	neuroblastoma	TARGET	3
TARGET.30.PASMNT.01	13.16	female	neuroblastoma	TARGET	3
TARGET.30.PASNEF.01	1.91	female	neuroblastoma	TARGET	3
TARGET.30.PASNML.01	0.02	male	neuroblastoma	TARGET	3
TARGET.30.PASNPG.01	0.9	female	neuroblastoma	TARGET	3
TARGET.30.PASNPG.02	0.9	female	neuroblastoma	TARGET	3
TARGET.30.PASNZU.01	3.01	male	neuroblastoma	TARGET	3
TARGET.30.PASPBZ.01	0.17	male	neuroblastoma	TARGET	3
TARGET.30.PASPER.01	2.06	female	neuroblastoma	TARGET	3
TARGET.30.PASRFS.01	3.64	female	neuroblastoma	TARGET	3
TARGET.30.PASSRN.01	14.64	male	neuroblastoma	TARGET	3
TARGET.30.PASSRS.01	6.83	male	neuroblastoma	TARGET	3
TARGET.30.PASSWW.01	0.02	male	neuroblastoma	TARGET	3
TARGET.30.PASTCN.01	5.21	male	neuroblastoma	TARGET	3
TARGET.30.PASTKC.01	8.32	male	neuroblastoma	TARGET	3
TARGET.30.PASUCB.01	2.76	male	neuroblastoma	TARGET	3
TARGET.30.PASUML.01	0.01	male	neuroblastoma	TARGET	3
TARGET.30.PASUYG.01	3.88	male	neuroblastoma	TARGET	3
TARGET.30.PASVRU.01	1.73	male	neuroblastoma	TARGET	3
TARGET.30.PASWFB.01	1.99	female	neuroblastoma	TARGET	3
TARGET.30.PASWIJ.01	6.95	male	neuroblastoma	TARGET	3
TARGET.30.PASWVY.01	6.79	female	neuroblastoma	TARGET	3
TARGET.30.PASWYR.01	2.62	male	neuroblastoma	TARGET	3
TARGET.30.PASXGP.01	2.28	male	neuroblastoma	TARGET	3
TARGET.30.PASXHE.01	3.94	male	neuroblastoma	TARGET	3
TARGET.30.PASXIE.01	2.29	male	neuroblastoma	TARGET	3
TARGET.30.PASXRG.01	3.5	female	neuroblastoma	TARGET	3
TARGET.30.PASXRJ.01	1.6	female	neuroblastoma	TARGET	3
TARGET.30.PASYPX.01	4.15	female	neuroblastoma	TARGET	3
TARGET.30.PASZKE.01	0.08	male	neuroblastoma	TARGET	3
TARGET.30.PASZPI.01	1.77	male	neuroblastoma	TARGET	3
TARGET.30.PATAYJ.01	0.14	male	neuroblastoma	TARGET	3
TARGET.30.PATBMM.01	3.05	male	neuroblastoma	TARGET	3
TARGET.30.PATCFL.01	2.85	male	neuroblastoma	TARGET	3
TARGET.30.PATDWN.01	3.93	male	neuroblastoma	TARGET	3
TARGET.30.PATDXC.01	4.55	male	neuroblastoma	TARGET	3
TARGET.30.PATDXG.01	1.88	male	neuroblastoma	TARGET	3
TARGET.30.PATEKG.01	3.49	female	neuroblastoma	TARGET	3
TARGET.30.PATEPF.01	3.93	male	neuroblastoma	TARGET	3
TARGET.30.PATESI.01	2.06	male	neuroblastoma	TARGET	3
TARGET.30.PATFCY.01	2.85	male	neuroblastoma	TARGET	3
TARGET.30.PATFXV.01	1.78	female	neuroblastoma	TARGET	3
TARGET.30.PATGJU.01	0.16	female	neuroblastoma	TARGET	3
TARGET.30.PATGLU.01	2.84	male	neuroblastoma	TARGET	3
TARGET.30.PATHKB.01	0.02	male	neuroblastoma	TARGET	3
TARGET.30.PATHVK.01	5.78	female	neuroblastoma	TARGET	3
TARGET.30.PATINJ.01	2.84	male	neuroblastoma	TARGET	3
TARGET.30.PATNKP.02	9.44	male	neuroblastoma	TARGET	3
TARGET.30.PATYIL.01	0.9	female	neuroblastoma	TARGET	3
TARGET.30.PATYIL.02	0.9	female	neuroblastoma	TARGET	3
TARGET.30.PAUDDK.01	1	male	neuroblastoma	TARGET	3
TARGET.30.PAUDDK.02	1	male	neuroblastoma	TARGET	3
TARGET.10.PAKSWW.03	15.11	male	acute lymphoblastic leukemia	TARGET	4
TARGET.10.PAMXHJ.09	6.08	male	acute lymphoblastic leukemia	TARGET	4
TARGET.10.PAMXSP.09	3.35	male	acute lymphoblastic leukemia	TARGET	4
TARGET.10.PANCVR.03	6.4	male	acute lymphoblastic leukemia	TARGET	4
TARGET.10.PANCVR.04	6.4	male	acute lymphoblastic leukemia	TARGET	4
TARGET.10.PANDWE.03	14.28	female	acute lymphoblastic leukemia	TARGET	4
TARGET.10.PANEUH.09	1.78	male	acute lymphoblastic leukemia	TARGET	4
TARGET.10.PANFNZ.03	4.03	female	acute lymphoblastic leukemia	TARGET	4
TARGET.10.PANGIF.03	11.2	female	acute lymphoblastic leukemia	TARGET	4
TARGET.10.PANIEU.03	7.73	male	acute lymphoblastic leukemia	TARGET	4
TARGET.10.PANJPG.09	13.18	female	acute lymphoblastic leukemia	TARGET	4
TARGET.10.PANJWJ.09	11.01	male	acute lymphoblastic leukemia	TARGET	4
TARGET.10.PANKAK.09	6.42	male	acute lymphoblastic leukemia	TARGET	4
TARGET.10.PANKDT.03	10.08	female	acute lymphoblastic leukemia	TARGET	4
TARGET.10.PANKGK.09	12.75	male	acute lymphoblastic leukemia	TARGET	4
TARGET.10.PANKMB.09	8.22	female	acute lymphoblastic leukemia	TARGET	4
TARGET.10.PANKRG.03	1.18	male	acute lymphoblastic leukemia	TARGET	4
TARGET.10.PANLIC.09	14.85	female	acute lymphoblastic leukemia	TARGET	4
TARGET.10.PANPJI.09	17.18	female	acute lymphoblastic leukemia	TARGET	4
TARGET.10.PANRDC.03	1.48	male	acute lymphoblastic leukemia	TARGET	4
TARGET.10.PANRWG.09	2.68	male	acute lymphoblastic leukemia	TARGET	4
TARGET.10.PANRYM.09	2.33	female	acute lymphoblastic leukemia	TARGET	4
TARGET.10.PANSDA.04	12.6	female	acute lymphoblastic leukemia	TARGET	4
TARGET.10.PANSDA.09	12.6	female	acute lymphoblastic leukemia	TARGET	4
TARGET.10.PANSHK.04	2.3	male	acute lymphoblastic leukemia	TARGET	4
TARGET.10.PANSHK.09	2.3	male	acute lymphoblastic leukemia	TARGET	4
TARGET.10.PANSIA.09	5.59	female	acute lymphoblastic leukemia	TARGET	4
TARGET.10.PANSPW.09	13.15	male	acute lymphoblastic leukemia	TARGET	4
TARGET.10.PANSUL.09	2.43	male	acute lymphoblastic leukemia	TARGET	4
TARGET.10.PANSXG.09	7.6	female	acute lymphoblastic leukemia	TARGET	4
TARGET.10.PANTSM.04	7.1	male	acute lymphoblastic leukemia	TARGET	4
TARGET.10.PANTSM.09	7.1	male	acute lymphoblastic leukemia	TARGET	4
TARGET.10.PANUHA.09	3.57	male	acute lymphoblastic leukemia	TARGET	4
TARGET.10.PANUSN.03	2.9	male	acute lymphoblastic leukemia	TARGET	4
TARGET.10.PANWFB.09	17.25	female	acute lymphoblastic leukemia	TARGET	4
TARGET.10.PANWHJ.09	3.1	male	acute lymphoblastic leukemia	TARGET	4
TARGET.10.PANWHW.09	4.02	female	acute lymphoblastic leukemia	TARGET	4
TARGET.10.PANWVW.09	2.95	male	acute lymphoblastic leukemia	TARGET	4
TARGET.10.PANWYH.09	4.89	male	acute lymphoblastic leukemia	TARGET	4
TARGET.10.PANXDR.09	3.26	male	acute lymphoblastic leukemia	TARGET	4
TARGET.10.PANXPE.04	3.72	female	acute lymphoblastic leukemia	TARGET	4
TARGET.10.PANYEJ.09	1.86	male	acute lymphoblastic leukemia	TARGET	4
TARGET.10.PANYGB.04	7.6	female	acute lymphoblastic leukemia	TARGET	4
TARGET.10.PANYGB.09	7.6	female	acute lymphoblastic leukemia	TARGET	4
TARGET.10.PANYYV.04	3.35	female	acute lymphoblastic leukemia	TARGET	4
TARGET.10.PANYZE.09	4.05	female	acute lymphoblastic leukemia	TARGET	4
TARGET.10.PANZPJ.04	13	male	acute lymphoblastic leukemia	TARGET	4
TARGET.10.PANZPJ.09	13	male	acute lymphoblastic leukemia	TARGET	4
TARGET.10.PANZXZ.03	13.27	male	acute lymphoblastic leukemia	TARGET	4
TARGET.10.PAPACP.04	5.52	female	acute lymphoblastic leukemia	TARGET	4
TARGET.10.PAPAGK.04	2.3	female	acute lymphoblastic leukemia	TARGET	4
TARGET.10.PAPAGK.09	2.3	female	acute lymphoblastic leukemia	TARGET	4
TARGET.10.PAPAIZ.09	6.45	female	acute lymphoblastic leukemia	TARGET	4
TARGET.10.PAPBCI.09	9.93	male	acute lymphoblastic leukemia	TARGET	4
TARGET.10.PAPBES.03	2.22	male	acute lymphoblastic leukemia	TARGET	4
TARGET.10.PAPBFN.09	10.89	male	acute lymphoblastic leukemia	TARGET	4
TARGET.10.PAPBSY.09	2.42	male	acute lymphoblastic leukemia	TARGET	4
TARGET.10.PAPCVZ.04	5.02	female	acute lymphoblastic leukemia	TARGET	4
TARGET.10.PAPDJM.04	2.27	male	acute lymphoblastic leukemia	TARGET	4
TARGET.10.PAPDKJ.09	3.97	male	acute lymphoblastic leukemia	TARGET	4
TARGET.10.PAPDUF.09	3.33	male	acute lymphoblastic leukemia	TARGET	4
TARGET.10.PAPDUV.04	5.4	female	acute lymphoblastic leukemia	TARGET	4
TARGET.10.PAPDUV.09	5.4	female	acute lymphoblastic leukemia	TARGET	4
TARGET.10.PAPDWT.04	5.88	female	acute lymphoblastic leukemia	TARGET	4
TARGET.10.PAPEAB.04	3.71	female	acute lymphoblastic leukemia	TARGET	4
TARGET.10.PAPECF.04	2.2	female	acute lymphoblastic leukemia	TARGET	4
TARGET.10.PAPECF.09	2.2	female	acute lymphoblastic leukemia	TARGET	4
TARGET.10.PAPEFH.04	7	female	acute lymphoblastic leukemia	TARGET	4
TARGET.10.PAPEFH.09	7	female	acute lymphoblastic leukemia	TARGET	4
TARGET.10.PAPEJN.04	3.1	male	acute lymphoblastic leukemia	TARGET	4
TARGET.10.PAPEJN.09	3.1	male	acute lymphoblastic leukemia	TARGET	4
TARGET.10.PAPESW.09	2.89	female	acute lymphoblastic leukemia	TARGET	4
TARGET.10.PAPFWH.09	16.72	female	acute lymphoblastic leukemia	TARGET	4
TARGET.10.PAPFXN.09	1.84	female	acute lymphoblastic leukemia	TARGET	4
TARGET.10.PAPGFP.04	9.6	female	acute lymphoblastic leukemia	TARGET	4
TARGET.10.PAPGFP.09	9.6	female	acute lymphoblastic leukemia	TARGET	4
TARGET.10.PAPGGT.03	14.45	male	acute lymphoblastic leukemia	TARGET	4
TARGET.10.PAPGNC.03	15.48	female	acute lymphoblastic leukemia	TARGET	4
TARGET.10.PAPGYC.09	3.66	female	acute lymphoblastic leukemia	TARGET	4
TARGET.10.PAPHGD.09	1.78	male	acute lymphoblastic leukemia	TARGET	4
TARGET.10.PAPHJF.04	6.9	female	acute lymphoblastic leukemia	TARGET	4
TARGET.10.PAPHJF.09	6.9	female	acute lymphoblastic leukemia	TARGET	4
TARGET.10.PAPHZT.09	1.51	female	acute lymphoblastic leukemia	TARGET	4
TARGET.10.PAPIGX.09	14.33	female	acute lymphoblastic leukemia	TARGET	4
TARGET.10.PAPIJB.04	5.49	female	acute lymphoblastic leukemia	TARGET	4
TARGET.10.PAPIJM.09	10.9	male	acute lymphoblastic leukemia	TARGET	4
TARGET.10.PAPIRZ.09	13.4	female	acute lymphoblastic leukemia	TARGET	4
TARGET.10.PAPISG.04	14.25	female	acute lymphoblastic leukemia	TARGET	4
TARGET.10.PAPJHB.04	5.5	female	acute lymphoblastic leukemia	TARGET	4
TARGET.10.PAPJHB.09	5.5	female	acute lymphoblastic leukemia	TARGET	4
TARGET.10.PAPJHR.09	11	male	acute lymphoblastic leukemia	TARGET	4
TARGET.10.PAPJIB.04	2.5	female	acute lymphoblastic leukemia	TARGET	4
TARGET.10.PAPJIB.09	2.5	female	acute lymphoblastic leukemia	TARGET	4
TARGET.10.PAPJXI.09	8.9	female	acute lymphoblastic leukemia	TARGET	4
TARGET.10.PAPLDL.03	7.3	female	acute lymphoblastic leukemia	TARGET	4
TARGET.10.PAPLDL.04	7.3	female	acute lymphoblastic leukemia	TARGET	4
TARGET.10.PAPLDM.04	3.08	female	acute lymphoblastic leukemia	TARGET	4
TARGET.10.PAPLTZ.04	5.6	male	acute lymphoblastic leukemia	TARGET	4
TARGET.10.PAPLTZ.09	5.6	male	acute lymphoblastic leukemia	TARGET	4
TARGET.10.PAPLUG.09	1.39	male	acute lymphoblastic leukemia	TARGET	4
TARGET.10.PAPMFI.04	4.69	male	acute lymphoblastic leukemia	TARGET	4
TARGET.10.PAPMVB.04	1.9	male	acute lymphoblastic leukemia	TARGET	4
TARGET.10.PAPMVB.09	1.9	male	acute lymphoblastic leukemia	TARGET	4
TARGET.10.PAPMYD.03	13.98	male	acute lymphoblastic leukemia	TARGET	4
TARGET.10.PAPNFY.03	11.4	male	acute lymphoblastic leukemia	TARGET	4
TARGET.10.PAPNFY.04	11.4	male	acute lymphoblastic leukemia	TARGET	4
TARGET.10.PAPNMY.04	14	male	acute lymphoblastic leukemia	TARGET	4
TARGET.10.PAPNMY.09	14	male	acute lymphoblastic leukemia	TARGET	4
TARGET.10.PAPNNX.04	15	male	acute lymphoblastic leukemia	TARGET	4
TARGET.10.PAPNNX.09	15	male	acute lymphoblastic leukemia	TARGET	4
TARGET.10.PAPPGN.04	1.08	male	acute lymphoblastic leukemia	TARGET	4
TARGET.10.PAPRCS.04	14.1	male	acute lymphoblastic leukemia	TARGET	4
TARGET.10.PAPRCS.09	14.1	male	acute lymphoblastic leukemia	TARGET	4
TARGET.10.PAPRFE.09	2.58	female	acute lymphoblastic leukemia	TARGET	4
TARGET.10.PAPSPG.04	13.1	male	acute lymphoblastic leukemia	TARGET	4
TARGET.10.PAPSPN.04	11.4	male	acute lymphoblastic leukemia	TARGET	4
TARGET.10.PAPSPN.09	11.4	male	acute lymphoblastic leukemia	TARGET	4
TARGET.10.PAPTLM.09	1.86	female	acute lymphoblastic leukemia	TARGET	4
TARGET.10.PAPVTA.04	2.8	male	acute lymphoblastic leukemia	TARGET	4
TARGET.10.PAPVTA.09	2.8	male	acute lymphoblastic leukemia	TARGET	4
TARGET.10.PAPZNK.04	10	female	acute lymphoblastic leukemia	TARGET	4
TARGET.10.PAPZNK.09	10	female	acute lymphoblastic leukemia	TARGET	4
TARGET.10.PAPZST.09	15	female	acute lymphoblastic leukemia	TARGET	4
TARGET.10.PARACA.09	2.66	male	acute lymphoblastic leukemia	TARGET	4
TARGET.10.PARAKF.04	8.4	female	acute lymphoblastic leukemia	TARGET	4
TARGET.10.PARAKF.09	8.4	female	acute lymphoblastic leukemia	TARGET	4
TARGET.10.PARARJ.09	3.09	female	acute lymphoblastic leukemia	TARGET	4
TARGET.10.PARBRK.04	7.2	female	acute lymphoblastic leukemia	TARGET	4
TARGET.10.PARBRK.09	7.2	female	acute lymphoblastic leukemia	TARGET	4
TARGET.10.PARBVI.04	13.6	female	acute lymphoblastic leukemia	TARGET	4
TARGET.10.PARBVI.09	13.6	female	acute lymphoblastic leukemia	TARGET	4
TARGET.10.PARCHB.03	2.16	male	acute lymphoblastic leukemia	TARGET	4
TARGET.10.PARFLV.04	16.2	male	acute lymphoblastic leukemia	TARGET	4
TARGET.10.PARFLV.09	16.2	male	acute lymphoblastic leukemia	TARGET	4
TARGET.10.PARFTR.04	5.8	male	acute lymphoblastic leukemia	TARGET	4
TARGET.10.PARFTR.09	5.8	male	acute lymphoblastic leukemia	TARGET	4
TARGET.10.PARGFV.04	2.83	male	acute lymphoblastic leukemia	TARGET	4
TARGET.10.PARGVZ.04	9.78	female	acute lymphoblastic leukemia	TARGET	4
TARGET.10.PARIAD.03	1.6	male	acute lymphoblastic leukemia	TARGET	4
TARGET.10.PARIAD.04	1.6	male	acute lymphoblastic leukemia	TARGET	4
TARGET.10.PARJSR.04	11.2	male	acute lymphoblastic leukemia	TARGET	4
TARGET.10.PARJSR.09	11.2	male	acute lymphoblastic leukemia	TARGET	4
TARGET.10.PARJZZ.04	4.2	male	acute lymphoblastic leukemia	TARGET	4
TARGET.10.PARJZZ.09	4.2	male	acute lymphoblastic leukemia	TARGET	4
TARGET.10.PARLAF.04	4	male	acute lymphoblastic leukemia	TARGET	4
TARGET.10.PARLAF.09	4	male	acute lymphoblastic leukemia	TARGET	4
TARGET.10.PARLEK.03	8.81	female	acute lymphoblastic leukemia	TARGET	4
TARGET.10.PARMSP.04	18	male	acute lymphoblastic leukemia	TARGET	4
TARGET.10.PARMSP.09	18	male	acute lymphoblastic leukemia	TARGET	4
TARGET.10.PARMXF.03	4	female	acute lymphoblastic leukemia	TARGET	4
TARGET.10.PARNMF.03	2.8	female	acute lymphoblastic leukemia	TARGET	4
TARGET.10.PARNMF.04	2.8	female	acute lymphoblastic leukemia	TARGET	4
TARGET.10.PARNSH.03	17.59	female	acute lymphoblastic leukemia	TARGET	4
TARGET.10.PARPNM.09	13.54	female	acute lymphoblastic leukemia	TARGET	4
TARGET.10.PARPRW.04	15	female	acute lymphoblastic leukemia	TARGET	4
TARGET.10.PARPRW.09	15	female	acute lymphoblastic leukemia	TARGET	4
TARGET.10.PARPZJ.03	1.78	male	acute lymphoblastic leukemia	TARGET	4
TARGET.10.PARSGC.03	3.1	male	acute lymphoblastic leukemia	TARGET	4
TARGET.10.PARSZH.09	12.93	female	acute lymphoblastic leukemia	TARGET	4
TARGET.10.PARTJL.09	2.9	female	acute lymphoblastic leukemia	TARGET	4
TARGET.10.PARTKL.09	2.98	female	acute lymphoblastic leukemia	TARGET	4
TARGET.10.PARUBK.03	12.61	female	acute lymphoblastic leukemia	TARGET	4
TARGET.10.PARUGP.09	2.08	male	acute lymphoblastic leukemia	TARGET	4
TARGET.10.PARVWD.09	17.47	male	acute lymphoblastic leukemia	TARGET	4
TARGET.10.PARWVN.03	2.32	female	acute lymphoblastic leukemia	TARGET	4
TARGET.10.PARXMC.04	6.9	female	acute lymphoblastic leukemia	TARGET	4
TARGET.10.PARXMC.09	6.9	female	acute lymphoblastic leukemia	TARGET	4
TARGET.10.PASCIU.03	2.18	male	acute lymphoblastic leukemia	TARGET	4
TARGET.10.PASDYK.03	3.59	female	acute lymphoblastic leukemia	TARGET	4
TARGET.10.PASFXA.03	6.5	female	acute lymphoblastic leukemia	TARGET	4
TARGET.10.PASFXA.04	6.5	female	acute lymphoblastic leukemia	TARGET	4
TARGET.10.PASHUI.04	5.1	male	acute lymphoblastic leukemia	TARGET	4
TARGET.10.PASHUI.09	5.1	male	acute lymphoblastic leukemia	TARGET	4
TARGET.10.PASKAY.04	1.6	male	acute lymphoblastic leukemia	TARGET	4
TARGET.10.PASKAY.09	1.6	male	acute lymphoblastic leukemia	TARGET	4
TARGET.10.PASKHT.03	12.5	male	acute lymphoblastic leukemia	TARGET	4
TARGET.10.PASLZM.40	6.84	female	acute lymphoblastic leukemia	TARGET	4
TARGET.10.PASSXJ.03	3.64	male	acute lymphoblastic leukemia	TARGET	4
TARGET.10.PASUBW.09	13.97	male	acute lymphoblastic leukemia	TARGET	4
TARGET.10.PASYGM.03	7.53	female	acute lymphoblastic leukemia	TARGET	4
TARGET.10.PATCTI.04	6.6	male	acute lymphoblastic leukemia	TARGET	4
TARGET.10.PATCTI.09	6.6	male	acute lymphoblastic leukemia	TARGET	4
TARGET.10.PATTEE.03	13.76	female	acute lymphoblastic leukemia	TARGET	4
TARGET.20.PATJHJ.09	0.4	female	acute myeloid leukemia	TARGET	4
TARGET.20.PATJHJ.40	0.4	female	acute myeloid leukemia	TARGET	4
TARGET.10.PANUSN.04	2.9	male	acute lymphoblastic leukemia	TARGET	5
TARGET.10.PAPHEK.03	8.73	female	acute lymphoblastic leukemia	TARGET	5
TARGET.10.PAPZST.04	15	female	acute lymphoblastic leukemia	TARGET	5
TARGET.10.PARGML.03	2.16	female	acute lymphoblastic leukemia	TARGET	5
TARGET.10.PARMXF.04	4	female	acute lymphoblastic leukemia	TARGET	5
TARGET.20.PABLDZ.04	6.7	female	acute myeloid leukemia	TARGET	5
TARGET.20.PABLDZ.09	6.7	female	acute myeloid leukemia	TARGET	5
TARGET.20.PADYIR.04	3.2	male	acute myeloid leukemia	TARGET	5
TARGET.20.PADYIR.09	3.2	male	acute myeloid leukemia	TARGET	5
TARGET.20.PADZCG.04	14.6	female	acute myeloid leukemia	TARGET	5
TARGET.20.PADZCG.09	14.6	female	acute myeloid leukemia	TARGET	5
TARGET.20.PAEAKL.09	14.3	female	acute myeloid leukemia	TARGET	5
TARGET.20.PAECCE.09	2.47	male	acute myeloid leukemia	TARGET	5
TARGET.20.PAEDKB.04	2.23	male	acute myeloid leukemia	TARGET	5
TARGET.20.PAEERJ.04	13.9	female	acute myeloid leukemia	TARGET	5
TARGET.20.PAEERJ.09	13.9	female	acute myeloid leukemia	TARGET	5
TARGET.20.PAEFGR.09	1.5	female	acute myeloid leukemia	TARGET	5
TARGET.20.PAEFGT.03	14.9	female	acute myeloid leukemia	TARGET	5
TARGET.20.PAEFGT.04	14.9	female	acute myeloid leukemia	TARGET	5
TARGET.20.PAEIKD.04	0.8	male	acute myeloid leukemia	TARGET	5
TARGET.20.PAEIKD.09	0.8	male	acute myeloid leukemia	TARGET	5
TARGET.20.PAKERZ.04	2.8	female	acute myeloid leukemia	TARGET	5
TARGET.20.PAKERZ.09	2.8	female	acute myeloid leukemia	TARGET	5
TARGET.20.PAKIWK.04	3.4	male	acute myeloid leukemia	TARGET	5
TARGET.20.PAKIWK.09	3.4	male	acute myeloid leukemia	TARGET	5
TARGET.20.PAKIYW.09	0.45	female	acute myeloid leukemia	TARGET	5
TARGET.20.PAKLPD.09	0.4	female	acute myeloid leukemia	TARGET	5
TARGET.20.PAKSMZ.03	17.27	male	acute myeloid leukemia	TARGET	5
TARGET.20.PAKTCX.04	8.9	female	acute myeloid leukemia	TARGET	5
TARGET.20.PAKTCX.09	8.9	female	acute myeloid leukemia	TARGET	5
TARGET.20.PAKVGI.09	1.77	female	acute myeloid leukemia	TARGET	5
TARGET.20.PALGKX.04	12.9	female	acute myeloid leukemia	TARGET	5
TARGET.20.PALGKX.09	12.9	female	acute myeloid leukemia	TARGET	5
TARGET.20.PAMVKZ.09	16.26	male	acute myeloid leukemia	TARGET	5
TARGET.20.PAMYAS.04	10.9	male	acute myeloid leukemia	TARGET	5
TARGET.20.PAMYAS.09	10.9	male	acute myeloid leukemia	TARGET	5
TARGET.20.PAMYGX.09	3.45	female	acute myeloid leukemia	TARGET	5
TARGET.20.PANAEV.09	9.7	male	acute myeloid leukemia	TARGET	5
TARGET.20.PANBZH.09	10.74	male	acute myeloid leukemia	TARGET	5
TARGET.20.PANCSC.09	10.66	female	acute myeloid leukemia	TARGET	5
TARGET.20.PANDER.09	11.81	female	acute myeloid leukemia	TARGET	5
TARGET.20.PANFMG.09	3.92	male	acute myeloid leukemia	TARGET	5
TARGET.20.PANGCM.03	8.86	male	acute myeloid leukemia	TARGET	5
TARGET.20.PANGJY.09	1.63	female	acute myeloid leukemia	TARGET	5
TARGET.20.PANGTF.09	15.93	female	acute myeloid leukemia	TARGET	5
TARGET.20.PANHYK.09	6	male	acute myeloid leukemia	TARGET	5
TARGET.20.PANINI.09	16.76	male	acute myeloid leukemia	TARGET	5
TARGET.20.PANKFZ.09	1.89	male	acute myeloid leukemia	TARGET	5
TARGET.20.PANKKE.09	0.72	male	acute myeloid leukemia	TARGET	5
TARGET.20.PANKNB.09	17.7	male	acute myeloid leukemia	TARGET	5
TARGET.20.PANLIR.09	16.12	male	acute myeloid leukemia	TARGET	5
TARGET.20.PANLIZ.04	8.5	male	acute myeloid leukemia	TARGET	5
TARGET.20.PANLIZ.09	8.5	male	acute myeloid leukemia	TARGET	5
TARGET.20.PANLJN.09	17.87	male	acute myeloid leukemia	TARGET	5
TARGET.20.PANLKB.09	4.6	female	acute myeloid leukemia	TARGET	5
TARGET.20.PANLLX.09	12.49	male	acute myeloid leukemia	TARGET	5
TARGET.20.PANLXM.09	10.27	female	acute myeloid leukemia	TARGET	5
TARGET.20.PANNHB.09	4.06	female	acute myeloid leukemia	TARGET	5
TARGET.20.PANPKN.09	0.98	male	acute myeloid leukemia	TARGET	5
TARGET.20.PANPLS.03	1.93	female	acute myeloid leukemia	TARGET	5
TARGET.20.PANPTM.09	16.04	male	acute myeloid leukemia	TARGET	5
TARGET.20.PANSBH.09	1.35	male	acute myeloid leukemia	TARGET	5
TARGET.20.PANSJB.09	11.16	male	acute myeloid leukemia	TARGET	5
TARGET.20.PANTPW.09	2.25	female	acute myeloid leukemia	TARGET	5
TARGET.20.PANUTB.09	15.31	female	acute myeloid leukemia	TARGET	5
TARGET.20.PANUUA.09	14.81	female	acute myeloid leukemia	TARGET	5
TARGET.20.PANVGE.09	14.65	male	acute myeloid leukemia	TARGET	5
TARGET.20.PANVGP.03	13.56	male	acute myeloid leukemia	TARGET	5
TARGET.20.PANWHP.09	5.07	female	acute myeloid leukemia	TARGET	5
TARGET.20.PANYNR.03	9.07	male	acute myeloid leukemia	TARGET	5
TARGET.20.PANYSN.03	17.73	male	acute myeloid leukemia	TARGET	5
TARGET.20.PANZKA.09	1.75	female	acute myeloid leukemia	TARGET	5
TARGET.20.PAPAWN.09	5.9	male	acute myeloid leukemia	TARGET	5
TARGET.20.PAPBEJ.09	1.01	female	acute myeloid leukemia	TARGET	5
TARGET.20.PAPVCN.09	11.59	male	acute myeloid leukemia	TARGET	5
TARGET.20.PAPVDV.03	6.35	male	acute myeloid leukemia	TARGET	5
TARGET.20.PAPVZK.09	15.95	male	acute myeloid leukemia	TARGET	5
TARGET.20.PAPWHS.09	13.29	male	acute myeloid leukemia	TARGET	5
TARGET.20.PAPWIU.09	12.11	female	acute myeloid leukemia	TARGET	5
TARGET.20.PAPXRJ.04	7.8	female	acute myeloid leukemia	TARGET	5
TARGET.20.PAPXRJ.09	7.8	female	acute myeloid leukemia	TARGET	5
TARGET.20.PAPXWI.09	3.92	female	acute myeloid leukemia	TARGET	5
TARGET.20.PARAJX.09	1.69	male	acute myeloid leukemia	TARGET	5
TARGET.20.PARANT.09	17.53	male	acute myeloid leukemia	TARGET	5
TARGET.20.PARASV.03	12.06	male	acute myeloid leukemia	TARGET	5
TARGET.20.PARBFJ.09	12.88	male	acute myeloid leukemia	TARGET	5
TARGET.20.PARBIU.04	16	female	acute myeloid leukemia	TARGET	5
TARGET.20.PARBIU.09	16	female	acute myeloid leukemia	TARGET	5
TARGET.20.PARBRA.09	7.65	female	acute myeloid leukemia	TARGET	5
TARGET.20.PARCCH.03	0.93	male	acute myeloid leukemia	TARGET	5
TARGET.20.PARCUK.09	16.4	female	acute myeloid leukemia	TARGET	5
TARGET.20.PARCVS.04	15.34	male	acute myeloid leukemia	TARGET	5
TARGET.20.PARCZL.04	10.4	female	acute myeloid leukemia	TARGET	5
TARGET.20.PARCZL.09	10.4	female	acute myeloid leukemia	TARGET	5
TARGET.20.PARDDY.04	1.9	male	acute myeloid leukemia	TARGET	5
TARGET.20.PARDDY.09	1.9	male	acute myeloid leukemia	TARGET	5
TARGET.20.PARDMG.09	17.9	female	acute myeloid leukemia	TARGET	5
TARGET.20.PARENB.09	7.56	female	acute myeloid leukemia	TARGET	5
TARGET.20.PARGVC.03	4.94	male	acute myeloid leukemia	TARGET	5
TARGET.20.PARHVK.09	13.65	female	acute myeloid leukemia	TARGET	5
TARGET.20.PARIHK.03	10.49	male	acute myeloid leukemia	TARGET	5
TARGET.20.PARIMT.03	7.53	female	acute myeloid leukemia	TARGET	5
TARGET.20.PARIZR.03	7.38	male	acute myeloid leukemia	TARGET	5
TARGET.20.PARJCR.09	14.65	male	acute myeloid leukemia	TARGET	5
TARGET.20.PARJYP.03	14.88	female	acute myeloid leukemia	TARGET	5
TARGET.20.PARKCX.09	0.8	female	acute myeloid leukemia	TARGET	5
TARGET.20.PARLVL.04	2.64	male	acute myeloid leukemia	TARGET	5
TARGET.20.PARMZF.09	8.67	female	acute myeloid leukemia	TARGET	5
TARGET.20.PARPDS.09	10.34	female	acute myeloid leukemia	TARGET	5
TARGET.20.PARPWL.09	2.1	male	acute myeloid leukemia	TARGET	5
TARGET.20.PARSAN.03	14.85	male	acute myeloid leukemia	TARGET	5
TARGET.20.PARSHM.03	0.98	female	acute myeloid leukemia	TARGET	5
TARGET.20.PARTAL.04	16.4	female	acute myeloid leukemia	TARGET	5
TARGET.20.PARTAL.09	16.4	female	acute myeloid leukemia	TARGET	5
TARGET.20.PARUBT.09	7.4	female	acute myeloid leukemia	TARGET	5
TARGET.20.PARUBT.40	7.4	female	acute myeloid leukemia	TARGET	5
TARGET.20.PARUDL.03	17.66	male	acute myeloid leukemia	TARGET	5
TARGET.20.PARUNX.04	6.4	female	acute myeloid leukemia	TARGET	5
TARGET.20.PARUNX.09	6.4	female	acute myeloid leukemia	TARGET	5
TARGET.20.PARUTH.09	9.46	male	acute myeloid leukemia	TARGET	5
TARGET.20.PARUUB.09	17.3	female	acute myeloid leukemia	TARGET	5
TARGET.20.PARUWX.09	2.87	male	acute myeloid leukemia	TARGET	5
TARGET.20.PARVAI.03	16.72	female	acute myeloid leukemia	TARGET	5
TARGET.20.PARWDZ.09	13.3	female	acute myeloid leukemia	TARGET	5
TARGET.20.PARXBT.09	9.26	male	acute myeloid leukemia	TARGET	5
TARGET.20.PARXMP.09	1.46	male	acute myeloid leukemia	TARGET	5
TARGET.20.PARXNG.09	10.1	male	acute myeloid leukemia	TARGET	5
TARGET.20.PARYFN.03	4.4	female	acute myeloid leukemia	TARGET	5
TARGET.20.PARYFN.04	4.4	female	acute myeloid leukemia	TARGET	5
TARGET.20.PARYGA.09	16.21	male	acute myeloid leukemia	TARGET	5
TARGET.20.PARYVW.04	1.8	female	acute myeloid leukemia	TARGET	5
TARGET.20.PARYVW.09	1.8	female	acute myeloid leukemia	TARGET	5
TARGET.20.PARZUU.09	8.97	male	acute myeloid leukemia	TARGET	5
TARGET.20.PARZWH.09	11.62	male	acute myeloid leukemia	TARGET	5
TARGET.20.PASBBE.04	10.65	male	acute myeloid leukemia	TARGET	5
TARGET.20.PASBHI.09	6.03	male	acute myeloid leukemia	TARGET	5
TARGET.20.PASBPK.09	0.44	male	acute myeloid leukemia	TARGET	5
TARGET.20.PASCCS.09	11.94	male	acute myeloid leukemia	TARGET	5
TARGET.20.PASCFW.09	2.01	female	acute myeloid leukemia	TARGET	5
TARGET.20.PASCRZ.04	14.67	male	acute myeloid leukemia	TARGET	5
TARGET.20.PASFEW.09	1.17	female	acute myeloid leukemia	TARGET	5
TARGET.20.PASFJB.03	11.37	male	acute myeloid leukemia	TARGET	5
TARGET.20.PASFLM.09	14.08	male	acute myeloid leukemia	TARGET	5
TARGET.20.PASGGK.03	12.21	female	acute myeloid leukemia	TARGET	5
TARGET.20.PASGMZ.09	14.05	female	acute myeloid leukemia	TARGET	5
TARGET.20.PASGWH.04	14.4	male	acute myeloid leukemia	TARGET	5
TARGET.20.PASGWH.09	14.4	male	acute myeloid leukemia	TARGET	5
TARGET.20.PASGZS.04	1.22	female	acute myeloid leukemia	TARGET	5
TARGET.20.PASHBI.09	15.69	male	acute myeloid leukemia	TARGET	5
TARGET.20.PASHYZ.04	4.6	female	acute myeloid leukemia	TARGET	5
TARGET.20.PASHYZ.09	4.6	female	acute myeloid leukemia	TARGET	5
TARGET.20.PASIBG.09	2.05	male	acute myeloid leukemia	TARGET	5
TARGET.20.PASIEJ.09	7.36	female	acute myeloid leukemia	TARGET	5
TARGET.20.PASINN.04	3.64	male	acute myeloid leukemia	TARGET	5
TARGET.20.PASJGZ.04	1.8	female	acute myeloid leukemia	TARGET	5
TARGET.20.PASJTM.09	2.47	male	acute myeloid leukemia	TARGET	5
TARGET.20.PASLSD.03	2.65	female	acute myeloid leukemia	TARGET	5
TARGET.20.PASMGW.09	8.46	male	acute myeloid leukemia	TARGET	5
TARGET.20.PASMYS.04	2.1	female	acute myeloid leukemia	TARGET	5
TARGET.20.PASPGA.09	3.26	female	acute myeloid leukemia	TARGET	5
TARGET.20.PASPKE.09	8.77	female	acute myeloid leukemia	TARGET	5
TARGET.20.PASPLU.04	9.3	male	acute myeloid leukemia	TARGET	5
TARGET.20.PASPLU.09	9.3	male	acute myeloid leukemia	TARGET	5
TARGET.20.PASPTM.09	14.03	female	acute myeloid leukemia	TARGET	5
TARGET.20.PASSSI.09	1.45	male	acute myeloid leukemia	TARGET	5
TARGET.20.PASTTW.09	2.07	female	acute myeloid leukemia	TARGET	5
TARGET.20.PASTUH.03	14.5	female	acute myeloid leukemia	TARGET	5
TARGET.20.PASTUH.04	14.5	female	acute myeloid leukemia	TARGET	5
TARGET.20.PASVVS.04	0.8	male	acute myeloid leukemia	TARGET	5
TARGET.20.PASVVS.09	0.8	male	acute myeloid leukemia	TARGET	5
TARGET.20.PASVYA.04	1.6	male	acute myeloid leukemia	TARGET	5
TARGET.20.PASVYA.09	1.6	male	acute myeloid leukemia	TARGET	5
TARGET.20.PASVYL.09	16.68	male	acute myeloid leukemia	TARGET	5
TARGET.20.PASWAJ.04	9	female	acute myeloid leukemia	TARGET	5
TARGET.20.PASWAJ.09	9	female	acute myeloid leukemia	TARGET	5
TARGET.20.PASWAT.09	14.13	female	acute myeloid leukemia	TARGET	5
TARGET.20.PASWPD.09	3.98	male	acute myeloid leukemia	TARGET	5
TARGET.20.PASWPT.09	9.42	male	acute myeloid leukemia	TARGET	5
TARGET.20.PASXNR.04	2.44	female	acute myeloid leukemia	TARGET	5
TARGET.20.PASXYG.09	11.24	female	acute myeloid leukemia	TARGET	5
TARGET.20.PASYJI.04	12.5	female	acute myeloid leukemia	TARGET	5
TARGET.20.PASYJI.09	12.5	female	acute myeloid leukemia	TARGET	5
TARGET.20.PASZLJ.09	9.71	female	acute myeloid leukemia	TARGET	5
TARGET.20.PATDHA.09	15.19	female	acute myeloid leukemia	TARGET	5
TARGET.20.PATDNN.04	3.5	male	acute myeloid leukemia	TARGET	5
TARGET.20.PATDNN.09	3.5	male	acute myeloid leukemia	TARGET	5
TARGET.20.PATELT.03	12.06	female	acute myeloid leukemia	TARGET	5
TARGET.20.PATIAK.04	0.6	female	acute myeloid leukemia	TARGET	5
TARGET.20.PATIAK.09	0.6	female	acute myeloid leukemia	TARGET	5
TARGET.50.CAAAAC.01	6.15	female	wilms tumor	TARGET	6
TARGET.50.CAAAAH.01	4.68	female	wilms tumor	TARGET	6
TARGET.50.CAAAAJ.01	1.1	female	wilms tumor	TARGET	6
TARGET.50.CAAAAL.01	4.38	female	wilms tumor	TARGET	6
TARGET.50.CAAAAM.01	7.53	female	wilms tumor	TARGET	6
TARGET.50.CAAAAO.01	3.63	female	wilms tumor	TARGET	6
TARGET.50.CAAAAR.01	0.86	female	wilms tumor	TARGET	6
TARGET.50.CAAAAS.01	6.78	female	wilms tumor	TARGET	6
TARGET.50.PADXAY.01	5	male	wilms tumor	TARGET	6
TARGET.50.PADZUB.01	15.22	female	wilms tumor	TARGET	6
TARGET.50.PAEAFB.01	1	male	wilms tumor	TARGET	6
TARGET.50.PAEBXA.01	3	female	wilms tumor	TARGET	6
TARGET.50.PAECJB.01	2	female	wilms tumor	TARGET	6
TARGET.50.PAJLIP.01	2	female	wilms tumor	TARGET	6
TARGET.50.PAJLKC.01	8	female	wilms tumor	TARGET	6
TARGET.50.PAJLKR.01	6	female	wilms tumor	TARGET	6
TARGET.50.PAJLLF.01	7	female	wilms tumor	TARGET	6
TARGET.50.PAJLNJ.01	0.89	female	wilms tumor	TARGET	6
TARGET.50.PAJLPX.01	7	male	wilms tumor	TARGET	6
TARGET.50.PAJLSP.01	1.93	male	wilms tumor	TARGET	6
TARGET.50.PAJLTH.01	7.72	male	wilms tumor	TARGET	6
TARGET.50.PAJLTI.01	2.63	male	wilms tumor	TARGET	6
TARGET.50.PAJLUJ.06	6	female	wilms tumor	TARGET	6
TARGET.50.PAJLWT.01	3	male	wilms tumor	TARGET	6
TARGET.50.PAJMEL.01	4	female	wilms tumor	TARGET	6
TARGET.50.PAJMEN.01	4	female	wilms tumor	TARGET	6
TARGET.50.PAJMEP.01	1.84	male	wilms tumor	TARGET	6
TARGET.50.PAJMFU.01	4	female	wilms tumor	TARGET	6
TARGET.50.PAJMFY.01	5.12	female	wilms tumor	TARGET	6
TARGET.50.PAJMIZ.01	7	female	wilms tumor	TARGET	6
TARGET.50.PAJMJT.01	5	female	wilms tumor	TARGET	6
TARGET.50.PAJMKI.01	5	male	wilms tumor	TARGET	6
TARGET.50.PAJMKJ.01	0.76	female	wilms tumor	TARGET	6
TARGET.50.PAJMLI.01	4	male	wilms tumor	TARGET	6
TARGET.50.PAJMLZ.01	4	male	wilms tumor	TARGET	6
TARGET.50.PAJMMY.01	5.35	male	wilms tumor	TARGET	6
TARGET.50.PAJMRL.01	5	male	wilms tumor	TARGET	6
TARGET.50.PAJMSE.01	5	female	wilms tumor	TARGET	6
TARGET.50.PAJMUF.01	4	male	wilms tumor	TARGET	6
TARGET.50.PAJMVC.01	4	male	wilms tumor	TARGET	6
TARGET.50.PAJMVU.01	4	female	wilms tumor	TARGET	6
TARGET.50.PAJMXF.01	5	male	wilms tumor	TARGET	6
TARGET.50.PAJNBN.01	4	male	wilms tumor	TARGET	6
TARGET.50.PAJNCC.01	2.18	male	wilms tumor	TARGET	6
TARGET.50.PAJNCJ.01	4.83	female	wilms tumor	TARGET	6
TARGET.50.PAJNCZ.01	1.59	male	wilms tumor	TARGET	6
TARGET.50.PAJNDU.01	6	male	wilms tumor	TARGET	6
TARGET.50.PAJNEC.01	4.04	female	wilms tumor	TARGET	6
TARGET.50.PAJNGH.01	2	unknown	wilms tumor	TARGET	6
TARGET.50.PAJNGH.02	2	unknown	wilms tumor	TARGET	6
TARGET.50.PAJNJJ.01	15.61	female	wilms tumor	TARGET	6
TARGET.50.PAJNLT.01	4	female	wilms tumor	TARGET	6
TARGET.50.PAJNNC.01	4	male	wilms tumor	TARGET	6
TARGET.50.PAJNNR.01	6	male	wilms tumor	TARGET	6
TARGET.50.PAJNRH.01	2	female	wilms tumor	TARGET	6
TARGET.50.PAJNRL.01	4.04	male	wilms tumor	TARGET	6
TARGET.50.PAJNSL.01	0.44	female	wilms tumor	TARGET	6
TARGET.50.PAJNTJ.01	2	unknown	wilms tumor	TARGET	6
TARGET.50.PAJNTJ.02	2	unknown	wilms tumor	TARGET	6
TARGET.50.PAJNUP.01	6	female	wilms tumor	TARGET	6
TARGET.50.PAJNUS.01	2	female	wilms tumor	TARGET	6
TARGET.50.PAJNVE.01	2	female	wilms tumor	TARGET	6
TARGET.50.PAJNVX.01	4	male	wilms tumor	TARGET	6
TARGET.50.PAJNYT.01	2.1	male	wilms tumor	TARGET	6
TARGET.50.PAJNZI.01	8	female	wilms tumor	TARGET	6
TARGET.50.PAJNZK.01	4.2	female	wilms tumor	TARGET	6
TARGET.50.PAJNZS.01	5	female	wilms tumor	TARGET	6
TARGET.50.PAJNZU.01	2.66	female	wilms tumor	TARGET	6
TARGET.50.PAJPAR.01	5	female	wilms tumor	TARGET	6
TARGET.50.PAJPAU.01	3.81	male	wilms tumor	TARGET	6
TARGET.50.PAJPCM.01	5	female	wilms tumor	TARGET	6
TARGET.50.PAJPDC.01	8	unknown	wilms tumor	TARGET	6
TARGET.50.PAJPDC.02	8	unknown	wilms tumor	TARGET	6
TARGET.50.PAJPDN.01	3	female	wilms tumor	TARGET	6
TARGET.50.PAJPEW.01	13.92	male	wilms tumor	TARGET	6
TARGET.50.PAJPGY.01	6	female	wilms tumor	TARGET	6
TARGET.50.PAJPHA.01	3.08	male	wilms tumor	TARGET	6
TARGET.50.PAKECR.01	3	female	wilms tumor	TARGET	6
TARGET.50.PAKFME.01	4.69	female	wilms tumor	TARGET	6
TARGET.50.PAKFYV.01	3	female	wilms tumor	TARGET	6
TARGET.50.PAKGED.01	8	female	wilms tumor	TARGET	6
TARGET.50.PAKGMU.01	8	female	wilms tumor	TARGET	6
TARGET.50.PAKGZX.01	6	male	wilms tumor	TARGET	6
TARGET.50.PAKJGM.01	3	male	wilms tumor	TARGET	6
TARGET.50.PAKKNS.01	1	male	wilms tumor	TARGET	6
TARGET.50.PAKKSE.01	2.32	female	wilms tumor	TARGET	6
TARGET.50.PAKMSV.01	5	male	wilms tumor	TARGET	6
TARGET.50.PAKMUB.01	7	male	wilms tumor	TARGET	6
TARGET.50.PAKNRX.01	5	male	wilms tumor	TARGET	6
TARGET.50.PAKNTW.01	13	male	wilms tumor	TARGET	6
TARGET.50.PAKNXS.01	3	male	wilms tumor	TARGET	6
TARGET.50.PAKPDF.01	5	female	wilms tumor	TARGET	6
TARGET.50.PAKRCC.01	0	male	wilms tumor	TARGET	6
TARGET.50.PAKRVH.01	7	male	wilms tumor	TARGET	6
TARGET.50.PAKRZW.01	6.13	female	wilms tumor	TARGET	6
TARGET.50.PAKSCC.01	1.89	male	wilms tumor	TARGET	6
TARGET.50.PAKSDG.01	3	male	wilms tumor	TARGET	6
TARGET.50.PAKUIT.01	3	female	wilms tumor	TARGET	6
TARGET.50.PAKULH.01	3	female	wilms tumor	TARGET	6
TARGET.50.PAKVET.01	1	female	wilms tumor	TARGET	6
TARGET.50.PAKWPM.01	5.24	male	wilms tumor	TARGET	6
TARGET.50.PAKXWB.01	7	female	wilms tumor	TARGET	6
TARGET.50.PAKXXF.01	5	male	wilms tumor	TARGET	6
TARGET.50.PAKYFC.01	2.93	female	wilms tumor	TARGET	6
TARGET.50.PAKYLT.01	6	female	wilms tumor	TARGET	6
TARGET.50.PAKZER.01	6	female	wilms tumor	TARGET	6
TARGET.50.PAKZFK.01	3.75	female	wilms tumor	TARGET	6
TARGET.50.PAKZHF.01	3.59	male	wilms tumor	TARGET	6
TARGET.50.PALDTE.01	3	male	wilms tumor	TARGET	6
TARGET.50.PALDWP.01	5.76	male	wilms tumor	TARGET	6
TARGET.50.PALERC.01	0.43	female	wilms tumor	TARGET	6
TARGET.50.PALEZT.01	12	female	wilms tumor	TARGET	6
TARGET.50.PALFME.01	10	male	wilms tumor	TARGET	6
TARGET.50.PALFME.02	10	male	wilms tumor	TARGET	6
TARGET.50.PALFRD.01	5	female	wilms tumor	TARGET	6
TARGET.50.PALGAZ.01	1	female	wilms tumor	TARGET	6
TARGET.50.PALGLU.01	4	female	wilms tumor	TARGET	6
TARGET.50.PALGVY.01	3	female	wilms tumor	TARGET	6
TARGET.50.PALJIP.01	5	unknown	wilms tumor	TARGET	6
TARGET.50.PALJIP.02	5	unknown	wilms tumor	TARGET	6
TARGET.50.PALKCW.01	5	male	wilms tumor	TARGET	6
TARGET.50.PALKRS.01	5	male	wilms tumor	TARGET	6
TARGET.50.PALLFB.01	8	male	wilms tumor	TARGET	6

## Sheet: TableS2
Table S3. Genes information in the co-expression network, including robustness, module and intramodular membership, gene significance statistics and gene sets inclusion.
ENSEMBL Gene Metada (GRCh38.p3)				Network topology, Robustness and Module Membership (MM)																											Gene significance (GS) of a gene to a pediatric tumor						Gene Sets
ENSEMBL ID	HGNC symbol	Chromosome	Entrez ID	Module Color	Robustness	MMturquoise	MMdarkturquoise	MMblack	MMpink	MMtan	MMgreen	MMpurple	MMgrey (non-assigned genes)	MMred	MMsalmon	MMyellow	MMblue	MMlightcyan	MMmagenta	MMgrey60	MMgreenyellow	MMcyan	MMdarkred	MMbrown	MMmidnightblue	MMlightgreen	MMlightyellow	MMroyalblue	MMdarkgreen	Intra-modular Membership	MBL	glioma	ALL	AML	NBL	WT	pediatric Cancer Gene (pedCG)						pediatric Cancer Predisposition Gene (pedCPG)					pediatric Cancer Driver Gene (pedCDG)
																																					MB	glioma	ALL	AML	NBL	WT	AML	ALL	glioma	MB	NBL	ALL	AML
ENSG00000000003.14	TSPAN6	chrX	7105	turquoise	1	-0.62375	-0.910329	-0.497948	0.217249	-0.311591	-0.572336	0.439227	-0.56906	-0.208756	-0.0517747	-0.553687	-0.536476	0.349244	0.0626422	0.3866	0.535173	0.590594	0.573127	0.816719	0.140922	-0.317585	0.151648	0.868994	0.586721	588.377	0	16.8381	44.637	39.7778	1.53483	62.763	N	N	N	N	N	N	N	N	N	N	N	N	N
ENSG00000000005.5	TNMD	chrX	64102	darkturquoise	0.75	-0.177247	-0.412456	-0.207424	0.121961	-0.145657	-0.277419	0.693263	-0.240444	-0.00683282	-0.114375	-0.258742	-0.212534	0.10084	-0.12697	0.0769642	0.266386	0.25666	0.260456	0.513929	-0.00144181	-0.281419	0.100553	0.378263	0.257749	2.4035	0	15.6044	25.8098	31.8911	3.41814	33.9985	N	N	N	N	N	N	N	N	N	N	N	N	N
ENSG00000000419.12	DPM1	chr20	8813	black	0.08	0.542333	0.257796	0.438615	0.1873	-0.0225085	0.212519	-0.0115884	0.12321	0.17104	-0.0477511	0.00732178	0.0849242	-0.427016	-0.657851	-0.3052	-0.320849	-0.271666	-0.345597	0.0854988	-0.199518	-0.220611	0.188181	-0.417415	-0.389781	13.2347	12.2929	16.9954	0	5.72864	1.37488	11.3703	N	N	N	N	N	N	N	N	N	N	N	N	N
ENSG00000000457.13	SCYL3	chr1	57147	pink	0.91	-0.623977	-0.598739	-0.193714	0.368986	-0.16039	-0.397799	0.222282	-0.397851	-0.448567	0.0225813	-0.311847	-0.33616	0.341339	0.141172	0.388192	0.307768	0.688292	0.273655	0.440655	0.525921	0.0232401	0.0807959	0.581847	0.252626	19.2774	1.60438	0	20.4609	10.7079	8.5101	5.06607	N	N	N	N	N	N	N	N	N	N	N	N	N
ENSG00000000460.16	C1orf112	chr1	55732	tan	0.94	-0.100542	-0.408154	-0.213285	0.0572099	-0.06275	-0.165681	0.182072	-0.390891	-0.00371459	-0.0515579	-0.562634	-0.0879744	0.0191613	-0.220646	0.103364	0.0999127	0.291259	-0.0687741	0.57024	0.129822	-0.143886	0.678415	0.188243	0.329183	16.4045	0	4.45898	0	4.52414	0	48.3765	N	N	N	N	N	N	N	N	N	N	N	N	N
ENSG00000000938.12	FGR	chr1	2268	green	0.8	0.42258	0.628585	0.158877	-0.32374	0.142012	0.381691	-0.300445	0.899629	0.363492	0.0202236	0.461186	-0.0180408	-0.327031	0.0557355	-0.298609	-0.609473	-0.531596	0.121063	-0.560677	-0.222411	0.0437134	-0.321271	-0.525073	-0.261892	61.9532	4.76012	0	0	60.7328	0	47.0223	N	N	N	N	N	N	N	N	N	N	N	N	N
ENSG00000000971.15	CFH	chr1	3075	turquoise	1	-0.636692	-0.631994	-0.426992	0.118909	-0.231309	-0.396123	0.39097	-0.243437	-0.236878	0.0906369	-0.232595	-0.47389	0.291361	0.341041	0.485662	0.419254	0.487854	0.654828	0.423333	0.262082	-0.069736	-0.117489	0.766651	0.459022	284.929	0	20.3583	47.8667	16.9565	28.9586	0	N	N	N	N	N	N	N	N	N	N	N	N	N
ENSG00000001036.13	FUCA2	chr6	2519	purple	0.38	-0.0963051	-0.475096	-0.481775	-0.211157	-0.206267	-0.304068	0.141511	0.276791	0.357533	-0.0181435	-0.389837	-0.840683	0.0190324	0.00124413	0.0695027	-0.279528	-0.0242793	0.774456	0.399422	-0.27357	-0.475587	-0.0307002	0.366629	0.521095	17.5555	0	0	78.7248	13.2659	0	23.6823	N	N	N	N	N	N	N	N	N	N	N	N	N
ENSG00000001084.10	GCLC	chr6	2729	turquoise	0.41	-0.378055	-0.21635	0.0201699	0.239117	0.0123825	0.205673	0.0193637	0.0716922	-0.272281	-0.0952235	0.129397	-0.338213	0.27439	0.1799	0.111015	0.0659542	0.3133	0.321841	-0.0873778	0.230069	-0.0182942	-0.268559	0.310039	0.00618734	20.8563	0.15674	27.3402	13.1888	0	0	13.6493	N	N	N	N	N	N	N	N	N	N	N	N	N
ENSG00000001167.14	NFYA	chr6	4800	grey	0.71	0.0405372	0.1307	0.293922	0.232064	0.084238	0.109684	-0.0241231	-0.258815	-0.247733	-0.235424	0.0349706	0.446431	-0.0328975	-0.26129	-0.212179	0.160128	0.172237	-0.498873	0.0787641	0.145655	0.0174471	0.304335	-0.200868	-0.228957	0.498364	0	2.84754	20.508	0	10.1616	3.66962	N	N	N	N	N	N	N	N	N	N	N	N	N
ENSG00000001460.17	STPG1	chr1	90529	turquoise	0.64	-0.365312	-0.502713	-0.403374	-0.0175858	-0.0419081	-0.29739	0.203367	-0.211613	0.00980343	-0.168743	-0.326066	-0.32729	0.423947	0.0976203	0.0762609	0.225784	0.298484	0.400118	0.489131	-0.0571564	-0.276971	0.0465348	0.469285	0.458324	51.4402	11.6471	6.20124	20.0152	5.56973	0	22.9773	N	N	N	N	N	N	N	N	N	N	N	N	N
ENSG00000001461.16	NIPAL3	chr1	57185	turquoise	0.48	-0.63622	-0.342307	-0.281684	0.108723	0.139241	-0.227869	0.0556969	-0.0897855	-0.275319	-0.363015	0.219786	-0.170256	0.415937	0.423904	0.038226	0.468658	0.451719	0.490096	0.0174348	0.111464	-0.172391	-0.49896	0.540268	0.265162	116.866	11.5436	47.8269	1.50092	5.74957	0	1.80322	N	N	N	N	N	N	N	N	N	N	N	N	N
ENSG00000001561.6	ENPP4	chr6	22875	turquoise	0.07	-0.457635	-0.401151	-0.0324657	0.362744	-0.0587688	-0.144134	0.1344	0.0751526	-0.273448	-0.275341	0.0679766	-0.540354	0.134932	-0.0110247	0.0161405	0.125165	0.425454	0.545218	0.224279	0.149314	-0.347112	-0.327171	0.463141	0.0814391	57.7785	0	37.8694	46.5713	0	0	0	N	N	N	N	N	N	N	N	N	N	N	N	N
ENSG00000269113.3	TRABD2B	chr1	388630	red	0.87	-0.197449	-0.617207	-0.310643	0.134617	-0.341166	-0.418829	0.345853	-0.461733	-0.0183303	-0.0274237	-0.639518	-0.304938	0.0545691	-0.306275	0.164731	0.268144	0.301845	0.235547	0.939354	-0.0268624	-0.334709	0.452942	0.452388	0.393021	84.6919	0	0	33.9068	38.879	19.0265	65.6707	N	N	N	N	N	N	N	N	N	N	N	N	N
ENSG00000001626.14	CFTR	chr7	1080	turquoise	0.41	-0.59248	-0.473571	-0.171355	0.266364	0.062994	-0.30145	0.277562	-0.276695	-0.354227	-0.162592	-0.0510509	-0.224722	0.507373	0.230385	0.189482	0.450271	0.531202	0.356614	0.283818	0.294202	-0.0394127	-0.182546	0.582936	0.204088	96.8811	8.65843	40.1406	23.1285	36.043	0	9.85206	N	N	N	N	N	N	N	N	N	N	N	N	N
ENSG00000001629.9	ANKIB1	chr7	54467	pink	0.83	-0.870174	-0.614199	-0.126266	0.521362	-0.0262504	-0.426839	0.263067	-0.545343	-0.659799	-0.215652	-0.0232551	-0.120894	0.45263	0.307975	0.343486	0.738661	0.876081	0.307213	0.337718	0.581265	0.0133297	-0.197187	0.757795	0.201594	48.728	4.30648	42.8805	2.9327	60.4453	3.40831	0	N	N	N	N	N	N	N	N	N	N	N	N	N
ENSG00000001630.15	CYP51A1	chr7	1595	turquoise	0.92	-0.607232	-0.629827	-0.227966	0.295077	-0.0225874	-0.433015	0.211097	-0.341064	-0.315176	-0.159183	-0.152995	-0.414195	0.367581	0.154106	0.250741	0.459868	0.521102	0.495532	0.352339	0.141027	-0.256197	-0.172761	0.692015	0.316087	180.243	3.49825	35.3627	28.5729	22.212	3.41412	0	N	N	N	N	N	N	N	N	N	N	N	N	N
ENSG00000001631.14	KRIT1	chr7	889	pink	0.73	-0.739394	-0.652891	-0.113869	0.515684	-0.113536	-0.399912	0.322909	-0.509714	-0.576637	-0.0565932	-0.291948	-0.251786	0.405074	0.170261	0.415854	0.484318	0.853115	0.254114	0.526076	0.682675	0.0766724	0.124688	0.667492	0.228673	46.0202	2.73679	1.65308	14.9399	35.7653	6.35265	19.0875	N	N	N	N	N	N	N	N	N	N	N	N	N
ENSG00000002016.16	RAD52	chr12	5893	salmon	0.65	-0.430318	-0.0845915	0.0385565	0.190088	0.0561639	-0.0672448	0.0994979	-0.356982	-0.475482	0.306024	-0.0106319	0.26025	0.309497	0.46785	0.508105	0.345552	0.447621	-0.183106	-0.0783524	0.734303	0.698005	0.064007	0.228199	-0.0237229	9.70052	1.05579	0	1.77872	19.6366	20.1248	7.28734	N	N	N	N	N	N	N	N	N	N	N	N	N
ENSG00000002330.13	BAD	chr11	572	yellow	0.25	-0.0505186	-0.29525	-0.63059	-0.49744	-0.0962202	-0.222016	0.0895463	-0.114153	0.450834	0.243685	-0.237391	-0.219021	0.0992146	0.357749	0.273543	0.176115	-0.219972	0.409488	0.0525199	-0.412307	-0.126688	-0.0902513	0.345325	0.598478	17.1282	0	6.79192	0.222605	12.4956	12.0031	0	N	N	N	N	N	N	N	N	N	N	N	N	N
ENSG00000002549.12	LAP3	chr4	51056	green	0.44	0.0624661	0.205596	0.0119386	-0.0956913	0.146901	0.143423	-0.13926	0.387001	0.126434	-0.353085	0.453616	-0.0218965	-0.190422	-0.00597418	-0.320216	-0.0630748	-0.156686	0.204892	-0.314901	-0.273068	-0.31288	-0.331529	-0.0975242	-0.0674762	4.14172	0	24.2715	0	2.43738	3.05919	15.7643	N	N	N	N	N	N	N	N	N	N	N	N	N
ENSG00000002586.17	CD99	chrX	4267	blue	0.9	0.5863	0.6529	0.26712	-0.230968	0.247512	0.321812	-0.245903	0.620833	0.399104	-0.318645	0.528953	0.263157	-0.449402	-0.240696	-0.613441	-0.375702	-0.539682	-0.142809	-0.419915	-0.45344	-0.234413	-0.344053	-0.610792	-0.353088	50.6642	10.9273	0	10.6116	34.1932	32.5052	3.31533	N	N	N	N	N	N	N	N	N	N	N	N	N
ENSG00000002587.9	HS3ST1	chr4	9957	turquoise	0.45	-0.509186	-0.437429	-0.258264	0.177059	-0.000515874	-0.3281	0.248931	-0.113248	-0.197869	-0.30455	0.0987416	-0.285865	0.245589	0.152974	0.0571664	0.507315	0.392542	0.573339	0.291377	0.0035992	-0.338285	-0.368755	0.609634	0.248462	140.359	0	39.1287	19.6536	13.0712	0	1.6866	N	N	N	N	N	N	N	N	N	N	N	N	N
ENSG00000002726.19	AOC1	chr7	26	grey	0.68	0.152621	-0.025297	-0.151513	-0.202973	0.000322725	-0.0295201	0.0490061	0.38164	0.304235	0.122748	-0.196133	-0.383616	-0.0311797	-0.0259686	0.0148587	-0.418341	-0.162305	0.300325	0.114546	-0.116343	-0.100286	0.109256	-0.0516605	0.17236	0.517541	0	2.54211	48.6258	14.8923	2.60677	1.94686	N	N	N	N	N	N	N	N	N	N	N	N	N
ENSG00000002745.12	WNT16	chr7	51384	lightcyan	0.79	-0.049123	0.184621	0.255366	0.203247	0.105766	0.117807	0.129179	-0.147512	-0.256766	-0.0437679	0.216025	0.463424	0.0993862	-0.00902596	-0.0211758	0.263858	0.123899	-0.307284	-0.0986431	0.215277	0.214495	-0.0153031	-0.0753365	-0.265747	1.92924	0	0	25.4523	12.3159	0	4.64268	N	N	N	N	N	N	N	N	N	N	N	N	N
ENSG00000002746.14	HECW1	chr7	23072	turquoise	0.94	-0.656665	-0.396593	-0.353291	0.0367302	0.0187904	-0.315938	0.174104	-0.329822	-0.325525	0.114619	0.0457329	-0.0672004	0.308859	0.613352	0.512654	0.590249	0.434023	0.368865	-0.0410613	0.318669	0.211468	-0.280201	0.637438	0.328638	168.985	0	34.481	0	63.1977	28.5544	5.71365	N	N	N	N	N	N	N	N	N	N	N	N	N
ENSG00000002822.15	MAD1L1	chr7	8379	yellow	0.2	-0.172149	-0.143599	-0.536174	-0.463998	0.00996642	-0.170393	0.0905063	-0.21291	0.190501	0.31851	-0.192185	0.132157	0.175007	0.531337	0.381714	0.277451	-0.0835103	0.145291	-0.0665157	-0.115388	0.213734	0.0780133	0.24655	0.498312	9.39402	0	0	0	24.6443	19.0164	1.35316	N	N	N	N	N	N	N	N	N	N	N	N	N
ENSG00000002919.14	SNX11	chr17	29916	purple	0.35	-0.0542119	-0.104097	-0.357359	-0.361551	-0.240746	-0.165493	-0.060852	0.256184	0.257806	0.443861	-0.112285	-0.460355	0.112826	0.393185	0.364109	-0.257952	-0.255993	0.456979	-0.192127	-0.135136	0.129092	-0.210306	0.169873	0.300975	3.65007	0	0	23.9779	5.42648	28.2805	18.2198	N	N	N	N	N	N	N	N	N	N	N	N	N
ENSG00000002933.7	TMEM176A	chr7	55365	purple	0.79	-0.347175	-0.481755	-0.549692	-0.198979	-0.258862	-0.376462	0.236274	0.0480988	0.132145	0.230795	-0.246151	-0.573411	0.171089	0.371342	0.425331	0.135208	0.109284	0.75018	0.256986	-0.0342765	-0.114692	-0.191305	0.577831	0.529535	14.8611	0	11.0428	51.4079	0	32.5219	0	N	N	N	N	N	N	N	N	N	N	N	N	N
ENSG00000003096.13	KLHL13	chrX	90293	turquoise	0.99	-0.572217	-0.751626	-0.558627	-0.000537555	-0.291291	-0.544309	0.334135	-0.319991	-0.118279	0.266169	-0.467584	-0.637167	0.245735	0.394491	0.62048	0.260532	0.426169	0.63421	0.394255	0.238744	-0.0232316	0.0197316	0.765203	0.602368	306.986	0	7.86938	71.3791	9.42597	60.4033	0	N	N	N	N	N	N	N	N	N	N	N	N	N
ENSG00000003137.8	CYP26B1	chr2	56603	turquoise	1	-0.691241	-0.825834	-0.50281	0.156739	-0.24557	-0.55171	0.44085	-0.545314	-0.276722	0.075929	-0.459646	-0.450053	0.49442	0.273087	0.512352	0.578203	0.575709	0.558072	0.64243	0.224991	-0.0991518	0.0701431	0.875875	0.555586	526.218	7.02406	15.5564	34.0729	52.7093	14.171	19.5233	N	N	N	N	N	N	N	N	N	N	N	N	N
ENSG00000183317.16	EPHA10	chr1	284656	magenta	0.82	-0.502184	-0.46377	-0.46289	-0.136321	-0.306533	-0.325073	0.184773	-0.377754	-0.190462	0.737023	-0.410042	-0.273788	0.439263	0.697741	0.941414	0.247161	0.277716	0.299205	0.0608806	0.463948	0.584336	0.105386	0.578117	0.462042	65.5175	8.14234	0	2.26682	33.9256	77.4075	1.61434	N	N	N	N	N	N	N	N	N	N	N	N	N
ENSG00000003249.13	DBNDD1	chr16	79007	turquoise	1	-0.613204	-0.754057	-0.615633	-0.0380306	-0.357878	-0.543192	0.334127	-0.557125	-0.155382	0.2825	-0.474091	-0.381803	0.378227	0.453939	0.650154	0.535662	0.423764	0.511742	0.480056	0.188947	0.0521932	0.0502201	0.82342	0.64355	420.345	0	9.53716	25.4378	53.3585	51.3561	0.348763	N	N	N	N	N	N	N	N	N	N	N	N	N
ENSG00000003393.14	ALS2	chr2	57679	turquoise	0.88	-0.693803	-0.689514	-0.266607	0.304612	-0.109299	-0.441317	0.246333	-0.262422	-0.390018	0.0508403	-0.312545	-0.621853	0.525295	0.298675	0.439779	0.209747	0.643288	0.532516	0.353318	0.456961	-0.010912	-0.0837746	0.698999	0.345449	198.253	16.401	11.8251	72.6822	0.48071	17.5563	0	N	N	N	N	N	N	N	N	N	N	N	N	N
ENSG00000003400.14	CASP10	chr2	843	blue	1	0.475448	0.891154	0.644416	0.0540515	0.280688	0.590623	-0.359711	0.569987	-0.0065149	-0.147393	0.755399	0.553775	-0.461528	-0.182122	-0.454864	-0.338171	-0.383538	-0.478769	-0.662599	-0.00561372	0.207583	-0.32569	-0.744123	-0.737822	150.132	17.1073	0	48.3041	31.9846	11.5446	34.6148	Y	N	N	N	Y	Y	N	N	N	N	N	N	N
ENSG00000003402.19	CFLAR	chr2	8837	grey60	0.5	0.0956423	0.569298	0.534188	0.229165	0.280614	0.368223	-0.227984	0.596637	-0.199682	-0.232958	0.704126	0.165666	-0.109131	-0.051784	-0.344249	-0.234333	-0.0721459	-0.0544983	-0.464808	0.154353	0.111935	-0.533325	-0.368152	-0.609657	7.16815	0	0	0	40.0052	8.3224	30.8731	N	N	N	N	N	N	N	N	N	N	N	N	N
ENSG00000003436.14	TFPI	chr2	7035	green	0.49	0.00918933	0.0493375	0.15642	0.158275	-0.0182724	0.145754	-0.0204343	0.358675	-0.0455266	-0.0705209	0.232779	-0.344804	-0.170319	-0.103511	-0.0791902	-0.216067	0.0120436	0.276811	-0.0812744	0.0273314	-0.167045	-0.314644	0.0131641	-0.178795	4.10971	2.25351	1.61718	19.4716	21.7265	0	0	N	N	N	N	N	N	N	N	N	N	N	N	N
ENSG00000003756.16	RBM5	chr3	10181	salmon	0.01	-0.157678	0.287915	0.508552	0.404311	-0.0149465	0.167227	-0.108646	-0.146251	-0.567231	0.24428	0.285265	0.416791	0.0881291	0.159676	0.236757	0.128694	0.252915	-0.456238	-0.290814	0.709347	0.708788	-0.0796679	-0.144904	-0.531261	10.6523	0	3.98075	14.9427	0	3.28274	18.4265	N	N	N	N	N	N	N	N	N	N	N	N	N
ENSG00000003987.13	MTMR7	chr8	9108	pink	0.96	-0.70368	-0.594389	-0.184892	0.37513	-0.205494	-0.400912	0.215082	-0.346785	-0.49605	0.182149	-0.180011	-0.408907	0.203484	0.347085	0.611525	0.385859	0.676458	0.416643	0.281724	0.610438	0.173481	-0.110736	0.697445	0.230398	19.4134	0	8.82421	34.9291	14.6349	52.4457	0	N	N	N	N	N	N	N	N	N	N	N	N	N
ENSG00000003989.16	SLC7A2	chr8	6542	turquoise	0.86	-0.553591	-0.784728	-0.44505	0.18856	-0.266847	-0.542728	0.422544	-0.452172	-0.189741	-0.0925084	-0.444782	-0.4551	0.206115	0.0390445	0.326983	0.494859	0.527959	0.548419	0.75418	0.124393	-0.310722	0.0989106	0.771838	0.505171	337.394	0	14.4988	43.1309	32.1214	9.62179	45.4366	N	N	N	N	N	N	N	N	N	N	N	N	N
ENSG00000004059.10	ARF5	chr7	381	yellow	0.5	0.184075	-0.243104	-0.651497	-0.655901	-0.269889	-0.243457	0.0412748	0.0245377	0.623893	0.583419	-0.530133	-0.389238	0.0591236	0.319476	0.419897	-0.227474	-0.411964	0.361534	0.0996869	-0.34901	0.0568574	0.189981	0.16313	0.62924	20.9082	0	5.18316	16.3586	0	32.8194	0	N	N	N	N	N	N	N	N	N	N	N	N	N
ENSG00000004139.13	SARM1	chr17	23098	turquoise	0.85	-0.6906	-0.649842	-0.529103	-0.0208756	-0.310587	-0.457875	0.251883	-0.562339	-0.308058	0.419617	-0.41794	-0.266333	0.529235	0.618513	0.758618	0.505715	0.464627	0.37767	0.254992	0.378536	0.335833	0.0601278	0.751171	0.537735	326.732	17.4913	1.63256	14.2253	52.7448	62.4937	0	N	N	N	N	N	N	N	N	N	N	N	N	N
ENSG00000004399.12	PLXND1	chr3	23129	blue	0.65	0.162966	0.419215	0.0471459	-0.234622	0.0958044	0.199132	-0.165036	0.320171	0.0785351	-0.0277029	0.400082	0.281221	-0.288639	0.154519	-0.118284	-0.0224857	-0.26813	-0.0239224	-0.34876	-0.133217	0.118266	-0.225159	-0.252559	-0.164126	10.5944	4.48175	0	5.10086	0.131843	0	13.5012	N	N	N	N	N	N	N	N	N	N	N	N	N
ENSG00000004455.16	AK2	chr1	204	yellow	0.79	0.202086	-0.0412749	-0.444901	-0.510377	-0.00143471	-0.0704162	-0.0553183	0.344966	0.56705	-0.0706112	-0.21203	-0.282419	-0.252177	0.0835406	-0.108719	-0.361946	-0.282726	0.31938	0.0277104	-0.33771	-0.26409	0.122353	-0.0809074	0.458334	9.69444	6.52707	0	3.72577	4.89765	0	0.693543	N	N	N	N	N	N	N	N	N	N	N	N	N
ENSG00000004468.12	CD38	chr4	952	blue	1	0.451938	0.818425	0.450627	-0.114752	0.331463	0.521996	-0.388455	0.55803	0.133123	-0.250748	0.684333	0.54801	-0.402805	-0.0989613	-0.508839	-0.313546	-0.412073	-0.416693	-0.681636	-0.16021	0.0849097	-0.27168	-0.705887	-0.530249	112.338	10.5474	0	49.7669	26.2324	19.4833	39.1609	N	N	N	N	N	N	N	N	N	N	N	N	N
ENSG00000004478.7	FKBP4	chr12	2288	yellow	0.65	-0.396817	-0.713399	-0.682064	-0.237148	-0.241257	-0.39821	0.261178	-0.292216	0.123409	0.315611	-0.659442	-0.604969	0.358632	0.357522	0.546882	0.107707	0.2335	0.545292	0.435736	0.0466983	-0.043479	0.274057	0.624871	0.757262	35.9907	12.4519	0	58.189	6.93111	43.3876	4.87943	N	N	N	N	N	N	N	N	N	N	N	N	N
ENSG00000004487.15	KDM1A	chr1	23028	tan	0.88	-0.142291	-0.405247	-0.0274241	0.203106	-0.0584849	-0.201402	0.183599	-0.652049	-0.22436	0.210734	-0.595	-0.000239675	0.35073	-0.153387	0.276852	0.173314	0.284569	-0.296332	0.431046	0.209323	0.120875	0.632112	0.197397	0.151329	11.1982	21.4926	24.0581	0	19.5709	0	23.9615	N	N	N	N	N	N	N	N	N	N	N	N	N
ENSG00000004534.14	RBM6	chr3	10180	salmon	0.6	-0.413269	-0.120855	-0.0756958	0.0748711	-0.148947	-0.14824	0.0420817	-0.326197	-0.40357	0.53174	-0.120661	0.129762	0.272907	0.560322	0.679159	0.252435	0.336273	-0.0932391	-0.103292	0.718145	0.79816	0.0739455	0.260479	0.0549407	15.2224	0	0	0	15.5415	48.1133	12.4466	N	N	N	N	N	N	N	N	N	N	N	N	N
ENSG00000004660.14	CAMKK1	chr17	84254	salmon	0.67	-0.264159	0.028375	-0.0557351	-0.0594616	-0.0439671	-0.061372	0.00635507	-0.111917	-0.227223	0.5138	0.0619016	0.0909494	0.418998	0.597394	0.534042	0.130053	0.0650988	0.00421619	-0.350753	0.377855	0.653328	-0.191841	0.162849	0.0061855	6.82497	13.659	0	0	1.80171	36.0035	53.1022	N	N	N	N	N	N	N	N	N	N	N	N	N
ENSG00000004700.15	RECQL	chr12	5965	pink	0.21	-0.584681	-0.411768	0.0817144	0.568358	-0.0734674	-0.276331	0.187052	-0.363078	-0.594729	-0.239052	-0.0306206	-0.0879873	0.170698	-0.0420949	0.153507	0.416583	0.70229	0.11018	0.316613	0.499531	-0.0939158	0.104633	0.428652	-0.0124639	18.9333	0	6.88195	0	12.1049	0	1.86146	N	N	N	N	N	N	N	N	N	N	N	N	N
ENSG00000004766.15	CCDC132	chr7	55610	pink	0.97	-0.797317	-0.658334	-0.214128	0.41882	-0.157125	-0.345594	0.321898	-0.487118	-0.547484	0.0832664	-0.232035	-0.282298	0.410069	0.344715	0.564652	0.535363	0.796214	0.351578	0.392896	0.654328	0.141383	-0.0156363	0.752622	0.302114	36.5593	0	12.7918	19.844	39.7158	32.1279	0	N	N	N	N	N	N	N	N	N	N	N	N	N
ENSG00000163145.12	C1QTNF7	chr4	114905	red	0.87	-0.296137	-0.649823	-0.253338	0.255818	-0.207215	-0.43628	0.389779	-0.464052	-0.109527	-0.204755	-0.534583	-0.30011	0.133126	-0.325375	0.0655278	0.361936	0.430345	0.274848	0.932635	0.00874322	-0.426229	0.329232	0.512904	0.34877	80.7661	0	7.12962	27.1756	45.0318	0	62.915	N	N	N	N	N	N	N	N	N	N	N	N	N
ENSG00000004777.18	ARHGAP33	chr19	115703	salmon	0.83	0.173387	0.321357	0.0495119	-0.254118	-0.114539	0.230182	-0.16915	-0.165001	-0.00238243	0.512866	-0.0665407	0.48875	-0.00433555	0.290985	0.301455	-0.0107674	-0.237162	-0.50223	-0.291726	0.205951	0.691509	0.335639	-0.274701	-0.0857834	8.6264	0	18.7141	34.3113	0.961183	5.83108	11.7771	N	N	N	N	N	N	N	N	N	N	N	N	N
ENSG00000004779.9	NDUFAB1	chr16	4706	greenyellow	0.9	0.401013	-0.2171	-0.522147	-0.544255	-0.150802	-0.125403	0.100319	0.0549634	0.760841	0.11566	-0.480203	-0.324917	-0.214791	-0.155892	-0.0344073	-0.255794	-0.440049	0.241422	0.251995	-0.630225	-0.417182	0.263781	0.00914852	0.542376	25.0063	0	0	5.7132	0	0	15.8592	N	N	N	N	N	N	N	N	N	N	N	N	N
ENSG00000004799.7	PDK4	chr7	5166	turquoise	0.92	-0.577512	-0.609448	-0.341204	0.214782	-0.151014	-0.385012	0.381938	-0.283805	-0.241139	-0.178301	-0.149782	-0.339558	0.21247	0.118183	0.243105	0.553342	0.497085	0.588217	0.553746	0.126482	-0.28186	-0.118204	0.721677	0.367892	227.857	0	32.3818	20.3652	33.2243	1.59858	18.6048	N	N	N	N	N	N	N	N	N	N	N	N	N
ENSG00000004809.13	SLC22A16	chr6	85413	blue	1	0.700768	0.8544	0.49603	-0.183827	0.348584	0.633484	-0.375078	0.553933	0.294094	-0.179083	0.480795	0.539031	-0.384749	-0.288393	-0.596986	-0.521098	-0.561051	-0.58084	-0.587227	-0.254897	0.068658	-0.0431102	-0.892888	-0.545607	128.467	0	17.7806	44.4972	39.0352	45.3071	2.6787	N	N	N	N	N	N	N	N	N	N	N	N	N
ENSG00000004838.13	ZMYND10	chr3	51364	salmon	0.81	-0.182967	0.00868696	0.0188827	0.0289743	0.0301593	-0.0490049	0.0393118	-0.184844	-0.178398	0.238855	0.0779307	0.183832	0.334514	0.351306	0.279434	0.257567	0.084765	-0.066451	-0.174727	0.216302	0.409501	-0.0926483	0.140393	-0.0181336	1.71205	3.94222	0	1.78857	12.1262	5.12581	16.6458	N	N	N	N	Y	N	N	N	N	N	N	N	N
ENSG00000004848.6	ARX	chrX	170302	grey	0.21	-0.305481	-0.276501	-0.235513	0.00939398	-0.222247	-0.210884	0.344081	-0.164953	-0.122947	0.0935045	-0.0691772	-0.150803	0.158848	0.261832	0.278413	0.266066	0.202998	0.26716	0.124948	0.14325	0.0630546	-0.120286	0.380072	0.217716	0.384593	0	17.2739	3.43079	17.5408	15.6512	0	N	N	N	N	N	N	N	N	N	N	N	N	N
ENSG00000004864.13	SLC25A13	chr7	10165	turquoise	0.83	-0.3914	-0.635757	-0.337491	0.11638	-0.207194	-0.369658	0.239216	-0.34122	-0.133433	0.180853	-0.577101	-0.500531	0.293014	0.0647404	0.415293	0.109617	0.399224	0.339835	0.521866	0.217603	-0.0700989	0.335528	0.516081	0.421512	80.0896	4.45753	0	50.3827	1.72022	17.368	19.9109	N	N	N	N	N	N	N	N	N	N	N	N	N
ENSG00000004866.18	ST7	chr7	7982	purple	0.68	-0.19525	-0.533543	-0.425963	-0.107304	-0.23174	-0.204819	0.245949	-0.040454	0.148049	0.192653	-0.468605	-0.669348	0.172602	0.0639818	0.293432	-0.0685659	0.0877258	0.54827	0.380123	-0.0975837	-0.221061	0.152324	0.442141	0.460561	5.70717	0	0	62.0746	0	9.00546	8.30434	N	N	N	N	N	N	N	N	N	N	N	N	N
ENSG00000004897.11	CDC27	chr17	996	cyan	0.67	-0.414999	-0.211392	0.39993	0.695506	-0.024753	0.0690967	0.137761	-0.374806	-0.66304	0.00401826	0.07996	0.0152028	0.1472	-0.133226	0.221722	0.339318	0.550652	-0.134436	0.136591	0.514627	0.144957	0.015063	0.267511	-0.334451	11.238	0	0	0	6.63576	5.1782	0	N	N	N	N	N	N	N	N	N	N	N	N	N
ENSG00000004939.13	SLC4A1	chr17	6521	darkred	1	0.530886	0.765803	0.511128	-0.0734534	0.226347	0.936501	-0.341543	0.408971	0.106651	-0.0377164	0.48394	0.53578	-0.352206	-0.215181	-0.38781	-0.351661	-0.443714	-0.571514	-0.564221	-0.117608	0.19941	0.0010549	-0.732708	-0.568734	21.7945	1.47386	12.4434	49.0236	27.1884	3.21938	39.9239	N	N	N	N	N	N	N	N	N	N	N	N	N
ENSG00000004948.13	CALCR	chr7	799	turquoise	0.84	-0.405517	-0.436422	-0.262473	0.129409	-0.117097	-0.309314	0.376019	-0.208125	-0.127616	-0.086408	-0.11609	-0.253047	0.193486	0.115469	0.20662	0.372521	0.345991	0.415254	0.385579	0.0800975	-0.201706	-0.148708	0.525911	0.290604	63.0712	0	29.6618	24.9431	37.1257	9.45734	10.8785	N	N	N	N	N	N	N	N	N	N	N	N	N
ENSG00000005020.12	SKAP2	chr7	8935	green	0.79	0.158667	0.251073	0.113402	-0.0318364	0.118703	0.198525	-0.0551818	0.545705	0.15603	-0.355124	0.321769	-0.093061	-0.296635	-0.166754	-0.374963	-0.258652	-0.117636	0.201894	-0.0598579	-0.152892	-0.313063	-0.229436	-0.203795	-0.127053	8.56641	7.31453	0	0	27.192	15.2084	0	N	N	N	N	N	N	N	N	N	N	N	N	N
ENSG00000005022.5	SLC25A5	chrX	292	black	0.69	0.843976	0.767216	0.320788	-0.371427	0.245015	0.508786	-0.360824	0.485287	0.529878	-0.10385	0.357833	0.444928	-0.465768	-0.314601	-0.563581	-0.505376	-0.764205	-0.496716	-0.55087	-0.553366	-0.0742168	0.00801382	-0.83238	-0.374768	69.2595	4.17575	9.77219	43.3873	33.4974	24.9221	10.2305	N	N	N	N	N	N	N	N	N	N	N	N	N
ENSG00000005059.15	CCDC109B	chr4	55013	blue	0.79	0.38826	0.561734	0.277473	-0.0822051	0.194571	0.304967	-0.213887	0.366949	0.182548	-0.361663	0.548739	0.467844	-0.461795	-0.252169	-0.506531	-0.0395849	-0.333709	-0.225215	-0.323792	-0.316974	-0.214245	-0.203823	-0.457185	-0.355945	27.8384	10.9188	0	41.6154	0	20.7179	2.60305	N	N	N	N	N	N	N	N	N	N	N	N	N
ENSG00000143867.6	OSR1	chr2	130497	red	0.87	-0.214734	-0.62941	-0.296783	0.165049	-0.278965	-0.430852	0.360308	-0.468658	-0.0294498	-0.129489	-0.605719	-0.298657	0.101721	-0.335154	0.0802996	0.302233	0.327404	0.240797	0.931194	-0.0599609	-0.402913	0.417909	0.462557	0.383112	80.6528	0	1.85539	28.0293	52.9151	5.22274	66.0997	N	N	N	N	N	N	N	N	N	N	N	N	N
ENSG00000005075.15	POLR2J	chr7	5439	greenyellow	0.79	0.617685	0.207655	-0.327105	-0.677873	-0.0651052	0.135362	-0.0934692	0.390204	0.845072	0.304698	-0.211517	-0.16289	-0.23964	-0.024299	-0.0816266	-0.516356	-0.719527	0.0975569	-0.139826	-0.604944	-0.101846	0.124164	-0.319219	0.285455	36.1598	0	4.23591	0	9.98204	0	0	N	N	N	N	N	N	N	N	N	N	N	N	N
ENSG00000005100.12	DHX33	chr17	56919	turquoise	0.95	-0.487463	-0.586682	-0.403145	0.0465733	-0.196379	-0.431901	0.230808	-0.537938	-0.22901	0.0720823	-0.407409	-0.184336	0.203392	0.256554	0.423725	0.448408	0.447332	0.219508	0.39591	0.243491	0.0476091	0.237706	0.568951	0.464711	93.3408	0	4.63245	6.32063	35.5149	14.5479	5.11599	N	N	N	N	N	N	N	N	N	N	N	N	N
ENSG00000185551.12	NR2F2	chr15	7026	red	0.36	-0.48803	-0.842841	-0.492232	0.14755	-0.381874	-0.575533	0.45744	-0.570881	-0.12441	0.0161323	-0.651481	-0.455609	0.305796	-0.0290987	0.363344	0.469281	0.483314	0.47309	0.916204	0.0794887	-0.291442	0.306291	0.761195	0.576063	80.2336	0.318605	1.50305	42.7398	43.5031	9.4368	64.9071	N	N	N	N	N	N	N	N	N	N	N	N	N
ENSG00000005108.15	THSD7A	chr7	221981	turquoise	1	-0.676365	-0.62119	-0.362843	0.172234	-0.0570737	-0.435842	0.341287	-0.472524	-0.350141	0.124122	-0.212664	-0.240427	0.470811	0.417432	0.541207	0.589234	0.571007	0.398003	0.284375	0.35937	0.0844631	-0.077932	0.742973	0.395673	244.226	7.31485	15.4547	11.3517	41.8192	27.3686	0	N	N	N	N	N	N	N	N	N	N	N	N	N
ENSG00000005175.9	RPAP3	chr12	79657	pink	0.39	-0.455714	-0.633858	-0.134108	0.420186	-0.167528	-0.394074	0.293269	-0.431394	-0.311725	-0.113845	-0.428991	-0.337583	0.158868	-0.148175	0.230757	0.25289	0.632455	0.203291	0.62153	0.368274	-0.220714	0.285626	0.49526	0.265209	16.696	0	0	19.2825	11.3279	0	45.5419	N	N	N	N	N	N	N	N	N	N	N	N	N
ENSG00000005187.11	ACSM3	chr16	6296	black	0.52	0.586914	0.463983	0.482223	0.0913121	0.0461102	0.43339	-0.189122	0.412021	0.187491	-0.167798	0.112338	0.113899	-0.450437	-0.597449	-0.494859	-0.557903	-0.32684	-0.36683	-0.0270482	-0.158457	-0.172669	0.159295	-0.625695	-0.454884	14.5367	14.0273	33.5717	0	50.6134	21.217	9.18964	N	N	N	N	N	N	N	N	N	N	N	N	N
ENSG00000005189.19	AC004381.6	chr16	81691	grey	0.48	0.330423	0.225072	0.00737354	-0.304773	0.111794	0.287067	-0.236845	0.373422	0.303035	0.323412	-0.104094	-0.224497	-0.0458238	0.102869	0.0531116	-0.660179	-0.355951	-0.0835955	-0.414253	-0.0631207	0.194041	0.208449	-0.351075	0.00860514	0.756001	1.36042	20.9445	2.58043	53.3548	0	20.8755	N	N	N	N	N	N	N	N	N	N	N	N	N
ENSG00000005206.16	SPPL2B	chr19	56928	blue	0.29	0.294184	0.601873	0.231369	-0.216134	-0.0145365	0.312169	-0.261384	0.0670642	0.00504807	0.253318	0.261304	0.654543	-0.175239	0.20935	-0.0036583	-0.103001	-0.329438	-0.565819	-0.47484	0.140045	0.610429	0.0296197	-0.510025	-0.321532	33.8158	0	16.5483	61.9976	0	0	22.4759	N	N	N	N	N	N	N	N	N	N	N	N	N
ENSG00000005238.19	FAM214B	chr9	80256	green	0.6	0.0211865	0.307601	0.00779372	-0.207566	0.0564791	0.456875	-0.171722	0.465508	0.0868596	0.113505	0.397559	-0.0410546	0.0255396	0.295294	-0.0219305	-0.156714	-0.279153	0.219647	-0.43635	-0.11666	0.151054	-0.446055	-0.109341	-0.124269	5.60336	0	3.15278	0	6.58128	0	39.9161	N	N	N	N	N	N	N	N	N	N	N	N	N
ENSG00000005243.9	COPZ2	chr17	51226	purple	0.99	-0.521557	-0.607347	-0.600088	-0.108356	-0.268945	-0.46919	0.409508	-0.149601	0.00494918	0.0998718	-0.240338	-0.494691	0.234257	0.392038	0.437639	0.404494	0.288491	0.780704	0.426868	0.0164009	-0.153116	-0.197128	0.750583	0.589571	18.7256	0	26.0403	54.5734	18.268	25.9204	4.17825	N	N	N	N	N	N	N	N	N	N	N	N	N
ENSG00000005249.12	PRKAR2B	chr7	5577	grey	0.96	-0.170643	-0.156188	-0.0517476	0.0336538	-0.108676	0.146182	-0.00826461	-0.0517773	-0.103313	0.294314	-0.192311	-0.190474	0.18605	0.189006	0.350573	-0.0618885	0.1364	0.0763854	0.0242498	0.250553	0.213406	0.200097	0.140776	0.127278	0.487503	0.0246584	8.04221	0	0	19.6585	0	N	N	N	N	N	N	N	N	N	N	N	N	N
ENSG00000005302.17	MSL3	chrX	10943	brown	0.51	0.393392	0.605241	0.56536	0.184514	0.0273432	0.38812	-0.171447	0.208143	-0.0868848	-0.164056	0.403168	0.566587	-0.369403	-0.350122	-0.365052	-0.157091	-0.172799	-0.576089	-0.229885	0.116234	0.147718	0.0209564	-0.582132	-0.5935	17.0524	14.1339	11.4734	45.0369	4.94788	15.693	0	N	N	N	N	N	N	N	N	N	N	N	N	N
ENSG00000005339.12	CREBBP	chr16	1387	blue	0.44	0.455238	0.648736	0.710341	0.249817	0.277898	0.461142	-0.199517	0.0897667	-0.144207	-0.236504	0.410231	0.668974	-0.208626	-0.519269	-0.526572	-0.0826772	-0.237667	-0.737944	-0.241177	-0.113176	0.0761854	0.0694111	-0.651229	-0.743264	58.1976	0	13.3619	65.6103	1.76461	55.7672	0	Y	N	Y	N	N	N	N	N	N	N	N	Y	N
ENSG00000005379.15	BZRAP1	chr17	9256	blue	0.81	-0.0234965	0.332842	0.214943	-0.0147043	0.148356	0.203267	-0.261491	0.120938	-0.19212	0.252083	0.290959	0.246805	0.0434891	0.343799	0.190705	-0.0666309	-0.0554621	-0.226385	-0.475944	0.327096	0.575585	-0.172138	-0.176635	-0.266922	7.21686	0	0	2.93181	0	0.246696	39.8293	N	N	N	N	N	N	N	N	N	N	N	N	N
ENSG00000005381.7	MPO	chr17	4353	green	0.79	0.693828	0.760074	0.42981	-0.210167	0.255533	0.564903	-0.395735	0.768858	0.364872	-0.104843	0.437137	0.161956	-0.434169	-0.284478	-0.538935	-0.732785	-0.621107	-0.296432	-0.582894	-0.321543	-0.0412463	-0.141662	-0.808102	-0.489081	43.5749	2.64549	5.8455	16.3096	77.0673	27.5384	19.2552	N	N	Y	N	N	N	N	N	N	N	N	N	N
ENSG00000005421.8	PON1	chr7	5444	turquoise	0.63	-0.432563	-0.487828	-0.146201	0.29423	-0.0105129	-0.29821	0.24494	-0.302935	-0.239103	-0.171555	-0.18162	-0.219094	0.266162	-0.0116897	0.152024	0.399079	0.494793	0.301794	0.509919	0.23028	-0.172812	-0.0427728	0.518055	0.21491	65.133	0	19.9978	18.6345	34.525	0	24.7291	N	N	N	N	N	N	N	N	N	N	N	N	N
ENSG00000143341.11	HMCN1	chr1	83872	red	0.64	-0.437287	-0.76016	-0.331078	0.265473	-0.195872	-0.505822	0.445694	-0.516577	-0.181884	-0.146814	-0.560098	-0.389335	0.243814	-0.194953	0.198369	0.438306	0.519528	0.384658	0.922399	0.0828499	-0.375981	0.283746	0.657942	0.422268	78.9538	0.555204	5.41393	40.1275	42.5647	4.09546	63.2539	N	N	N	N	N	N	N	N	N	N	N	N	N
ENSG00000005448.16	WDR54	chr2	84058	yellow	0.69	0.044942	-0.43988	-0.658124	-0.482414	-0.299774	-0.362952	0.14048	-0.381922	0.430508	0.423631	-0.75278	-0.175525	0.0463994	0.170821	0.4328	0.0632482	-0.115287	0.14762	0.460958	-0.188115	0.0168992	0.561194	0.27735	0.710024	28.6959	0	12.7321	1.48487	15.7495	23.0672	27.4714	N	N	N	N	N	N	N	N	N	N	N	N	N
ENSG00000005469.11	CROT	chr7	54677	turquoise	1	-0.739166	-0.755881	-0.426684	0.226978	-0.273714	-0.508163	0.348206	-0.518613	-0.358957	0.122887	-0.382297	-0.380574	0.378894	0.365668	0.589592	0.52412	0.6727	0.472796	0.504255	0.460416	0.0386214	0.0425224	0.813232	0.506084	374.553	0	15.3191	33.2423	42.9291	32.2361	5.67231	N	N	N	N	N	N	N	N	N	N	N	N	N
ENSG00000005471.15	ABCB4	chr7	5244	midnightblue	0.17	-0.306184	-0.114285	0.0241352	0.228147	-0.0113528	-0.132405	0.131603	-0.32331	-0.320217	-0.183584	0.119734	0.310063	0.103697	0.0105621	0.0409721	0.561473	0.315216	-0.0335076	0.191437	0.15435	-0.0216979	-0.0371088	0.257522	-0.0328258	3.02869	0	6.22154	6.03756	40.9853	0	0	N	N	N	N	N	N	N	N	N	N	N	N	N
ENSG00000005483.19	KMT2E	chr7	55904	brown	0.66	0.383926	0.698406	0.864597	0.412512	0.278934	0.494558	-0.225797	0.143322	-0.280439	-0.181399	0.541391	0.648077	-0.157699	-0.426588	-0.449662	-0.129786	-0.128734	-0.755048	-0.397513	0.135521	0.219687	-0.0730557	-0.657091	-0.868078	82.1392	0	14.4385	55.5862	9.54053	38.8555	0.807104	N	N	N	N	N	N	N	N	N	N	N	N	N
ENSG00000005486.16	RHBDD2	chr7	57414	purple	0.56	0.029025	-0.176147	-0.391335	-0.335114	-0.300903	-0.255327	0.0542169	0.112047	0.344972	0.217399	-0.178792	-0.373542	0.116849	0.147869	0.133981	-0.0850794	-0.276131	0.435933	0.135834	-0.371339	-0.155515	-0.203096	0.203251	0.322531	2.81327	0	0	18.1326	0	0	0	N	N	N	N	N	N	N	N	N	N	N	N	N
ENSG00000005513.9	SOX8	chr16	30812	turquoise	0.45	-0.568079	-0.478621	-0.247056	0.234783	-0.0146024	-0.374675	0.30915	-0.21898	-0.26869	-0.435424	0.123395	-0.222903	0.241833	0.125522	-0.0198527	0.622981	0.447504	0.544583	0.341038	-0.022119	-0.399061	-0.414009	0.649732	0.241448	208.526	0	50.1337	6.72682	38.6089	0	11.054	N	N	N	N	N	N	N	N	N	N	N	N	N
ENSG00000005700.14	IBTK	chr6	25998	pink	0.43	-0.621194	-0.321602	0.25624	0.693331	0.145327	-0.197688	0.140408	-0.204081	-0.673872	-0.418931	0.193879	-0.120931	0.274366	-0.00698932	-0.00243862	0.356052	0.783217	0.127387	0.145555	0.583652	-0.105698	-0.217227	0.375481	-0.167198	28.9854	0	17.7543	0	0	0	0	N	N	N	N	N	N	N	N	N	N	N	N	N
ENSG00000005801.16	ZNF195	chr11	7748	grey	0.14	-0.274232	-0.272251	0.128909	0.374764	-0.197635	-0.212284	0.0967251	-0.473159	-0.399926	0.339878	-0.310494	0.00548797	0.14875	0.0690841	0.486879	0.158977	0.455066	-0.231318	0.180213	0.647158	0.419744	0.348104	0.216429	-0.0174276	0.777836	0	11.0866	0	9.48796	23.7073	0	N	N	N	N	N	N	N	N	N	N	N	N	N
ENSG00000005810.17	MYCBP2	chr13	23077	grey60	0.64	-0.320817	0.322268	0.521749	0.46911	0.388619	0.223523	-0.15984	0.0379013	-0.615072	-0.246683	0.645385	0.426799	0.131009	0.200493	-0.0695457	0.251402	0.39998	-0.284579	-0.490808	0.536306	0.337848	-0.398509	-0.0929168	-0.524782	6.28277	0	2.86995	23.8409	0	0	47.2041	N	N	N	N	N	N	N	N	N	N	N	N	N
ENSG00000005812.10	FBXL3	chr13	26224	brown	0.54	0.0370697	0.321864	0.828366	0.724305	0.146037	0.287813	-0.0838737	0.111344	-0.490625	-0.416171	0.565425	0.24089	-0.114084	-0.470343	-0.41035	0.0399738	0.2287	-0.333991	-0.146036	0.261111	-0.113531	-0.316877	-0.253009	-0.768935	66.6361	0	0	5.69031	1.72679	25.9518	0	N	N	N	N	N	N	N	N	N	N	N	N	N
ENSG00000005844.17	ITGAL	chr16	3683	blue	0.97	0.467822	0.85792	0.368515	-0.227717	0.251875	0.487446	-0.393961	0.764119	0.213173	-0.0741591	0.683885	0.376214	-0.468479	0.0262044	-0.384472	-0.469353	-0.504527	-0.225361	-0.722355	-0.143512	0.171229	-0.336676	-0.701102	-0.483385	147.101	15.7379	0	24.396	48.5725	4.30863	45.9603	N	N	N	N	N	N	N	N	N	N	N	N	N
ENSG00000005882.11	PDK2	chr17	5164	yellow	0.52	-0.357779	-0.536474	-0.732683	-0.376264	-0.319416	-0.357849	0.260842	-0.327865	0.175635	0.208812	-0.494373	-0.262428	0.24873	0.416213	0.422862	0.315641	0.132497	0.443749	0.430551	-0.09067	-0.0333427	0.151846	0.544415	0.737638	31.0504	0	0	13.5213	20.53	10.7044	13.5337	N	N	N	N	N	N	N	N	N	N	N	N	N
ENSG00000005884.17	ITGA3	chr17	3675	turquoise	1	-0.734676	-0.780088	-0.565903	0.0885079	-0.312908	-0.578755	0.336594	-0.424896	-0.246142	0.0930749	-0.337525	-0.483655	0.32915	0.390638	0.555302	0.580357	0.538928	0.697956	0.557339	0.212871	-0.097667	-0.127263	0.904012	0.581785	605.514	0	32.8724	42.3946	41.864	30.8604	7.11558	N	N	N	N	N	N	N	N	N	N	N	N	N
ENSG00000005889.15	ZFX	chrX	7543	brown	0.56	0.0180788	0.322072	0.788813	0.699275	0.331924	0.274745	-0.0607945	-0.00408636	-0.498676	-0.581346	0.523262	0.421584	-0.103994	-0.515899	-0.52306	0.146737	0.299882	-0.468705	-0.0802209	0.218954	-0.150847	-0.146007	-0.289696	-0.723669	53.1086	0	0	23.6525	0	49.4533	0	N	N	N	N	N	N	N	N	N	N	N	N	N
ENSG00000005893.15	LAMP2	chrX	3920	green	0.8	0.157896	0.213536	0.274921	0.173268	0.227904	0.130348	-0.089846	0.607427	0.0967762	-0.613835	0.481997	-0.250105	-0.269445	-0.359678	-0.613393	-0.284876	-0.0956031	0.29361	-0.119022	-0.29375	-0.584846	-0.487285	-0.191071	-0.291498	15.7742	4.79788	22.1713	6.00788	46.3534	37.1596	0	N	N	N	N	N	N	N	N	N	N	N	N	N
ENSG00000005961.17	ITGA2B	chr17	3674	grey	0.61	0.125493	0.232703	0.110025	-0.12313	-0.0177385	0.358281	-0.167454	0.353645	0.0669568	0.339854	0.0338865	-0.167385	0.0486936	0.167027	0.135732	-0.443716	-0.207371	0.002939	-0.321665	0.121156	0.328848	0.00259508	-0.210524	-0.119384	0.777958	0.393698	8.95206	0	20.866	7.50641	26.9559	N	N	N	N	N	N	N	N	N	N	N	N	N
ENSG00000005981.12	ASB4	chr7	51666	darkturquoise	0.43	-0.305576	-0.354344	-0.18785	0.137232	-0.107841	-0.244223	0.550805	-0.19342	-0.117133	-0.189842	-0.061384	-0.151282	0.184022	0.0127314	0.0574628	0.373275	0.282276	0.322734	0.387627	0.00445689	-0.244788	-0.15069	0.423729	0.201303	0.901157	0	28.1157	6.78062	35.0576	0	20.463	N	N	N	N	N	N	N	N	N	N	N	N	N
ENSG00000006007.11	GDE1	chr16	51573	green	0.37	0.467351	0.303995	0.315967	0.0306367	0.118865	0.369231	-0.180613	0.430436	0.279367	-0.437862	0.264639	-0.089122	-0.309497	-0.552623	-0.66473	-0.3966	-0.387432	-0.0511112	-0.0934726	-0.536646	-0.539599	-0.196884	-0.404981	-0.317795	6.00239	3.63313	0	0	39.966	51.7706	0	N	N	N	N	N	N	N	N	N	N	N	N	N
ENSG00000006015.17	C19orf60	chr19	55049	greenyellow	0.95	0.344064	0.168749	-0.439697	-0.732603	0.0203233	0.0523199	-0.107686	0.372216	0.676067	0.356588	-0.109831	-0.13508	-0.0645832	0.43089	0.125852	-0.368602	-0.556794	0.225744	-0.313151	-0.34263	0.146989	-0.0834802	-0.156661	0.410137	14.7476	0	0	0	5.1369	3.78792	13.5174	N	N	N	N	N	N	N	N	N	N	N	N	N
ENSG00000006016.10	CRLF1	chr19	9244	turquoise	0.34	-0.137449	-0.225949	-0.17245	-0.00122436	-0.239537	-0.18216	0.304721	-0.149453	-0.036828	0.174135	-0.162505	-0.127963	0.0783292	0.0841923	0.253253	0.192715	0.0817357	0.217766	0.275357	0.059502	0.031391	0.00958542	0.288219	0.169038	14.5495	0	0	0	0.400603	5.56195	0	N	N	N	N	N	N	N	N	N	N	N	N	N
ENSG00000006025.11	OSBPL7	chr17	114881	salmon	0.93	-0.014381	0.345844	-0.141896	-0.41762	-0.0270494	0.11641	-0.233183	0.143337	0.030672	0.561807	0.156815	0.255608	0.0150208	0.699665	0.439425	-0.120464	-0.230548	-0.12574	-0.602805	0.280492	0.776954	-0.14266	-0.164674	0.0330493	14.5949	0	3.9316	6.05652	0	31.7029	58.5475	N	N	N	N	N	N	N	N	N	N	N	N	N
ENSG00000006042.11	TMEM98	chr17	26022	turquoise	1	-0.540371	-0.87852	-0.570844	0.0659822	-0.372884	-0.55291	0.44456	-0.61392	-0.134301	0.232532	-0.71514	-0.48511	0.403972	0.163263	0.568446	0.44845	0.477892	0.473042	0.777412	0.176595	-0.097181	0.348627	0.807549	0.651422	463.28	5.52076	0	36.1846	46.0818	18.7764	52.862	N	N	N	N	N	N	N	N	N	N	N	N	N
ENSG00000170577.7	SIX2	chr2	10736	red	0.87	-0.0536781	-0.552397	-0.233419	0.137515	-0.293232	-0.357144	0.367069	-0.448812	0.0534988	-0.0958066	-0.651429	-0.252159	-0.010987	-0.447482	0.0268997	0.183378	0.229867	0.105697	0.91974	-0.110205	-0.403848	0.545063	0.3188	0.330976	77.4351	0	0	16.5702	22.9776	7.28274	65.4814	N	N	N	N	N	N	N	N	N	N	N	N	N
ENSG00000006062.13	MAP3K14	chr17	9020	blue	0.54	0.0895478	0.461712	0.139633	-0.184366	-0.00973642	0.177052	-0.184525	0.20125	-0.079662	0.379981	0.312408	0.332892	0.0430737	0.347392	0.176644	-0.116025	-0.257977	-0.222456	-0.535626	0.163977	0.581328	-0.20817	-0.281549	-0.282145	14.7412	0	5.81969	13.2052	0	3.12859	44.0485	N	N	N	N	N	N	N	N	N	N	N	N	N
ENSG00000006071.11	ABCC8	chr11	6833	turquoise	1	-0.757548	-0.752077	-0.462801	0.154736	-0.0994325	-0.527958	0.290379	-0.470422	-0.329958	0.0326589	-0.324987	-0.421559	0.66489	0.428074	0.475121	0.544264	0.591941	0.547385	0.422943	0.296829	0.00310239	-0.11157	0.841149	0.499925	418.595	20.3514	26.9271	38.239	44.2053	12.8778	2.17909	N	N	N	N	N	N	N	N	N	N	N	N	N
ENSG00000006116.3	CACNG3	chr16	10368	turquoise	0.78	-0.518023	-0.367001	-0.31565	-0.0186326	-0.234241	-0.246595	0.198348	-0.292166	-0.266892	0.434073	-0.15604	-0.179585	0.499974	0.61524	0.665648	0.337265	0.304506	0.296827	0.0155718	0.404017	0.438909	-0.175321	0.536192	0.300233	104.029	11.7649	1.50095	0	32.7203	53.3327	12.8515	N	N	N	N	N	N	N	N	N	N	N	N	N
ENSG00000006118.14	TMEM132A	chr11	54972	turquoise	1	-0.71564	-0.894444	-0.634715	0.0501059	-0.337815	-0.62347	0.399952	-0.616301	-0.225626	0.232296	-0.57751	-0.473204	0.463697	0.390691	0.661445	0.586207	0.541616	0.580169	0.620181	0.229922	-0.0141778	0.14527	0.927651	0.685783	746.189	1.15737	7.86817	27.2077	61.4363	50.5501	4.69932	N	N	N	N	N	N	N	N	N	N	N	N	N
ENSG00000006125.16	AP2B1	chr17	163	turquoise	0.95	-0.615396	-0.467036	-0.385218	0.0221553	-0.112155	-0.193163	0.111939	-0.320905	-0.279828	-0.0197717	-0.073334	-0.20663	0.343254	0.456993	0.344235	0.460912	0.396152	0.384573	0.0830758	0.145279	-0.0140211	-0.174576	0.584494	0.383319	101.284	0.0677093	31.5822	4.38909	22.3657	8.04582	0	N	N	N	N	N	N	N	N	N	N	N	N	N
ENSG00000006128.11	TAC1	chr7	6863	lightgreen	0.83	-0.408309	-0.476721	-0.307065	0.0451377	-0.0803467	-0.310968	0.283207	-0.328274	-0.140411	0.157115	-0.329352	-0.261003	0.657379	0.273265	0.362553	0.271157	0.322716	0.277808	0.29777	0.189996	0.0796394	0.055662	0.499005	0.353427	4.45007	22.3448	0	30.0173	34.2548	10.7733	14.5468	N	N	N	N	N	N	N	N	N	N	N	N	N
ENSG00000006210.6	CX3CL1	chr16	6376	turquoise	1	-0.790516	-0.818009	-0.582979	0.0968629	-0.275398	-0.577993	0.396504	-0.464294	-0.279835	0.0885506	-0.320278	-0.488422	0.485965	0.463355	0.570118	0.630153	0.569756	0.708524	0.499606	0.22662	-0.0772727	-0.147091	0.957705	0.605765	789.659	1.40571	48.1789	36.9035	51.199	26.9443	0	N	N	N	N	N	N	N	N	N	N	N	N	N
ENSG00000006282.19	SPATA20	chr17	64847	purple	0.12	-0.306981	-0.280758	-0.483161	-0.311719	-0.146586	-0.304264	0.0646177	0.084297	0.124138	0.237701	-0.136866	-0.409244	0.306421	0.581606	0.368559	0.0290465	0.018534	0.564467	-0.0158347	0.0242623	0.137566	-0.291907	0.388866	0.452342	5.55196	0.905761	7.57055	31.1239	0	16.7653	6.36758	N	N	N	N	N	N	N	N	N	N	N	N	N
ENSG00000006283.17	CACNA1G	chr17	8913	turquoise	1	-0.751146	-0.776653	-0.451398	0.189578	-0.099593	-0.538449	0.40547	-0.504388	-0.328591	-0.0185884	-0.342994	-0.419704	0.637508	0.335562	0.429525	0.576687	0.607192	0.540135	0.502595	0.229224	-0.0953285	-0.0504927	0.850013	0.50166	441.348	13.7353	30.6385	30.5593	53.2026	6.73683	9.22383	N	N	N	N	N	N	N	N	N	N	N	N	N
ENSG00000006327.13	TNFRSF12A	chr16	51330	purple	0.41	-0.117004	-0.250663	-0.219932	-0.0488871	-0.121792	-0.197705	0.128137	0.253907	0.15046	-0.0616104	0.0146731	-0.5417	-0.0287709	0.027235	0.0227374	-0.0171559	-0.0453654	0.655791	0.204273	-0.228965	-0.341238	-0.353496	0.332908	0.200551	8.78502	0	14.946	51.8031	0.641273	0	0	N	N	N	N	N	N	N	N	N	N	N	N	N
ENSG00000006377.10	DLX6	chr7	1750	turquoise	0.77	-0.235151	-0.352776	-0.296716	-0.0612154	-0.243454	-0.218532	0.262157	-0.254413	-0.0554425	0.324096	-0.334604	-0.213379	0.229937	0.265773	0.439029	0.15546	0.172433	0.199068	0.200419	0.196815	0.188872	0.175016	0.367735	0.310443	26.317	0.82621	0	16.1101	9.67155	28.7468	0	N	N	N	N	N	N	N	N	N	N	N	N	N
ENSG00000006432.15	MAP3K9	chr14	4293	turquoise	0.93	-0.61629	-0.527864	-0.24681	0.186298	-0.165521	-0.330247	0.243357	-0.545722	-0.423961	0.310294	-0.325107	-0.140922	0.554095	0.350739	0.593924	0.512507	0.485468	0.199309	0.316047	0.375928	0.285256	0.0957035	0.632423	0.275708	150.224	13.4124	0	2.5526	41.5929	29.6856	0	N	N	N	N	N	N	N	N	N	N	N	N	N
ENSG00000006451.7	RALA	chr7	5898	turquoise	0.94	-0.338431	-0.616181	-0.365636	0.0869484	-0.319295	-0.503631	0.236069	-0.335756	-0.0801516	0.219425	-0.421328	-0.526639	0.202684	0.0777309	0.40194	0.194056	0.264905	0.428294	0.419273	0.041398	-0.142135	0.0172251	0.568322	0.381716	96.9992	0	0	41.8943	9.98079	26.0087	9.84062	N	N	N	N	N	N	N	N	N	N	N	N	N
ENSG00000125872.7	LRRN4	chr20	164312	red	0.87	-0.0723772	-0.501586	-0.128787	0.233505	-0.199881	-0.321377	0.289614	-0.418571	-0.0207389	-0.238498	-0.555051	-0.202575	-0.00847956	-0.521726	-0.0960428	0.198117	0.27895	0.0654913	0.913608	-0.105977	-0.462496	0.478306	0.276961	0.229952	76.6035	0	0	6.65984	26.1153	0	65.8347	N	N	N	N	N	N	N	N	N	N	N	N	N
ENSG00000006459.10	KDM7A	chr7	80853	brown	0.76	-0.259313	0.129357	0.598394	0.6623	0.139604	0.207057	0.00511926	-0.0616998	-0.653074	-0.0677668	0.369958	0.194874	0.151724	-0.109592	0.0318981	0.213148	0.431213	-0.224919	-0.114645	0.558938	0.255423	-0.179251	0.00913309	-0.581527	21.1273	0	0	2.13237	0	0	5.11004	N	N	N	N	N	N	N	N	N	N	N	N	N
ENSG00000006468.13	ETV1	chr7	2115	turquoise	1	-0.665471	-0.86956	-0.455675	0.249644	-0.154268	-0.589247	0.433742	-0.519552	-0.241238	-0.230857	-0.413141	-0.483312	0.470104	0.0792404	0.236396	0.589649	0.617904	0.585698	0.728189	0.0938114	-0.390772	0.0154382	0.858809	0.534211	525.286	4.57883	36.6141	38.7869	45.65	0	33.4747	N	N	N	N	N	N	N	N	N	N	N	N	N
ENSG00000006530.15	AGK	chr7	55750	turquoise	0.97	-0.569933	-0.698919	-0.523214	0.0264996	-0.285886	-0.477886	0.27244	-0.435713	-0.162699	0.126221	-0.528205	-0.399323	0.38078	0.308145	0.471704	0.3096	0.495546	0.415152	0.502875	0.318876	0.0116014	0.201848	0.648454	0.576274	157.329	3.51353	0	30.0581	26.0517	17.3472	16.5508	N	N	N	N	N	N	N	N	N	N	N	N	N
ENSG00000006534.15	ALDH3B1	chr11	221	green	0.59	0.47869	0.69314	0.161525	-0.379038	0.229479	0.415764	-0.319213	0.809159	0.392856	-0.0967578	0.561744	0.141523	-0.403404	0.0790512	-0.39376	-0.52341	-0.584849	0.00236453	-0.66743	-0.329344	0.00524064	-0.372036	-0.590143	-0.272754	41.7193	8.02396	0	3.60264	52.2931	1.90477	48.4937	N	N	N	N	N	N	N	N	N	N	N	N	N
ENSG00000006555.10	TTC22	chr1	55001	salmon	0.99	-0.115213	0.0388886	-0.00416072	0.0117202	-0.204363	0.0623158	0.0227392	0.0364464	-0.12772	0.316992	-0.00816132	0.00813946	0.119284	0.20352	0.309319	-0.010474	0.0821802	0.0248726	-0.00113828	0.294536	0.315496	-0.00558378	0.0623361	-0.0157698	0.818811	0	3.69502	0	0	4.98116	0	N	N	N	N	N	N	N	N	N	N	N	N	N
ENSG00000006576.16	PHTF2	chr7	57157	cyan	0.69	-0.134292	-0.0407317	0.557222	0.687649	0.0516993	-0.0612098	0.109538	-0.236379	-0.521648	-0.0295874	0.0427931	0.0871027	0.0959406	-0.342863	0.0389302	0.103839	0.427966	-0.306563	0.169182	0.521749	0.127348	0.132166	0.00419384	-0.470228	10.4667	0	3.33652	0	0	0	1.57001	N	N	N	N	N	N	N	N	N	N	N	N	N
ENSG00000006607.13	FARP2	chr2	9855	midnightblue	0.74	-0.623956	-0.442488	-0.0623929	0.384553	-0.0292572	-0.357909	0.257011	-0.453879	-0.520131	-0.0977127	-0.0184481	-0.0764291	0.339895	0.175905	0.278212	0.604603	0.555654	0.23187	0.28828	0.313966	0.0278695	-0.150086	0.581709	0.0820811	4.49065	0.686876	19.5589	0	40.4904	0.560144	0	N	N	N	N	N	N	N	N	N	N	N	N	N
ENSG00000006611.15	USH1C	chr11	10083	turquoise	0.69	-0.541141	-0.586419	-0.279513	0.243396	-0.0517186	-0.381084	0.305115	-0.29805	-0.229621	-0.30288	-0.135079	-0.326168	0.370121	0.0721499	0.083035	0.484352	0.494984	0.481541	0.500707	0.0799764	-0.33327	-0.182048	0.646658	0.322661	154.891	3.51161	36.8986	38.5012	32.2663	0	27.229	N	N	N	N	N	N	N	N	N	N	N	N	N
ENSG00000006625.17	GGCT	chr7	79017	yellow	0.5	0.227772	-0.199024	-0.519758	-0.53247	-0.216449	-0.157728	0.0292835	0.0829536	0.548587	0.371548	-0.484322	-0.34288	-0.216336	0.157372	0.279196	-0.327638	-0.308558	0.239155	0.0852055	-0.232579	-0.0458205	0.400711	0.0348248	0.554203	13.2431	1.87362	4.62498	8.70651	0	22.1677	0	N	N	N	N	N	N	N	N	N	N	N	N	N
ENSG00000006634.7	DBF4	chr7	10926	blue	0.15	0.465929	0.385113	0.666586	0.344951	0.00128061	0.384952	-0.107171	0.0146507	-0.104539	0.0380507	0.0155979	0.30989	-0.244221	-0.597325	-0.253184	-0.34191	-0.121874	-0.684067	-0.0536827	0.135403	0.108244	0.472584	-0.561851	-0.574585	17.7425	0	40.4473	15.4522	7.043	5.40432	0	N	N	N	N	N	N	N	N	N	N	N	N	N
ENSG00000006638.11	TBXA2R	chr19	6915	blue	0.55	0.264007	0.432481	0.129547	-0.171927	0.0143117	0.175725	-0.144976	0.161088	0.0997154	-0.00345873	0.335197	0.404938	-0.225873	0.0102676	-0.166079	-0.00359983	-0.307898	-0.22872	-0.305392	-0.175549	0.0963494	-0.16602	-0.317367	-0.222808	9.87629	0.722851	0	14.5206	0	0	6.23902	N	N	N	N	N	N	N	N	N	N	N	N	N
ENSG00000006652.13	IFRD1	chr7	3475	brown	0.25	0.321019	0.523047	0.611374	0.216765	0.135125	0.411212	-0.16634	0.234242	-0.150111	0.206383	0.324374	0.306078	-0.199703	-0.151995	-0.0408115	-0.27394	-0.164617	-0.459514	-0.379827	0.258163	0.393928	-0.0517702	-0.466246	-0.586255	22.536	0	19.0957	9.02055	11.0177	0	14.8208	N	N	N	N	N	N	N	N	N	N	N	N	N
ENSG00000006704.10	GTF2IRD1	chr7	9569	turquoise	0.85	-0.501018	-0.7109	-0.474487	0.0455413	-0.299125	-0.535474	0.376807	-0.80676	-0.220423	0.281156	-0.644217	-0.0967022	0.484928	0.221932	0.573733	0.59841	0.445162	0.137812	0.627533	0.216794	0.12826	0.392463	0.666518	0.531363	224.609	16.566	0	4.62894	76.1305	22.0154	35.9803	N	N	N	N	N	N	N	N	N	N	N	N	N
ENSG00000006715.15	VPS41	chr7	27072	turquoise	1	-0.816445	-0.811384	-0.478904	0.225295	-0.180493	-0.526348	0.320685	-0.409676	-0.357293	-0.0153589	-0.348342	-0.511847	0.423886	0.406598	0.506781	0.479404	0.731517	0.617587	0.472711	0.433669	-0.0766705	-0.0364522	0.860261	0.561819	473.963	1.64193	36.1583	52.1702	29.7741	21.973	1.28978	N	N	N	N	N	N	N	N	N	N	N	N	N
ENSG00000006740.16	ARHGAP44	chr17	9912	turquoise	1	-0.627765	-0.6769	-0.47459	0.0628424	-0.185627	-0.483144	0.353613	-0.561806	-0.255336	0.136852	-0.418017	-0.226051	0.522165	0.372074	0.517757	0.580883	0.500457	0.383669	0.509772	0.261389	0.0815848	0.0554765	0.751144	0.517851	258.582	9.31008	3.91859	10.2249	54.986	14.1029	7.9641	N	N	N	N	N	N	N	N	N	N	N	N	N
ENSG00000006747.14	SCIN	chr7	85477	turquoise	0.46	-0.650763	-0.480356	-0.288379	0.21156	0.00755936	-0.351151	0.280026	-0.144846	-0.297089	-0.311814	0.152131	-0.300386	0.275154	0.290686	0.139845	0.571156	0.496637	0.627862	0.230865	0.11671	-0.26375	-0.453732	0.701636	0.275018	257.02	0	50.4297	23.8627	35.6104	7.92472	0	N	N	N	N	N	N	N	N	N	N	N	N	N
ENSG00000006756.15	ARSD	chrX	414	yellow	0.99	-0.108143	-0.0812358	-0.288152	-0.238778	0.0133921	-0.171826	-0.0213244	-0.0776554	0.0794376	0.126143	-0.151019	0.0701035	0.0357053	0.308186	0.213929	0.0997067	0.0467702	0.0822166	0.0509541	0.0622908	0.141601	0.0749778	0.0965982	0.296695	2.40144	0	0	0	0	3.96845	0	N	N	N	N	N	N	N	N	N	N	N	N	N
ENSG00000006757.11	PNPLA4	chrX	8228	yellow	0.07	-0.0166755	-0.328368	-0.424483	-0.213079	-0.12254	-0.167565	0.121754	0.0926305	0.352377	-0.175849	-0.239885	-0.393653	-0.12723	-0.0506382	-0.0503641	-0.0213435	-0.0214469	0.475627	0.390377	-0.310337	-0.469507	-0.0226674	0.261826	0.452024	8.00358	3.44187	7.01974	22.2467	0	0	27.5407	N	N	N	N	N	N	N	N	N	N	N	N	N
ENSG00000006831.9	ADIPOR2	chr12	79602	midnightblue	0.31	-0.37855	-0.236516	-0.0810426	0.203305	-0.0621561	-0.135218	0.0925087	-0.374555	-0.293505	-0.205466	0.0634164	0.136975	0.189761	0.0654026	0.0520391	0.529462	0.317122	0.0529075	0.1828	0.0414302	-0.0863974	-0.0710554	0.330444	0.0787798	2.55053	0	18.085	0	34.8072	0	0	N	N	N	N	N	N	N	N	N	N	N	N	N
ENSG00000006837.11	CDKL3	chr5	51265	turquoise	1	-0.701934	-0.881972	-0.556304	0.15008	-0.180658	-0.600673	0.415533	-0.621467	-0.237562	0.0632718	-0.523605	-0.414125	0.49209	0.309758	0.533203	0.58374	0.650143	0.500889	0.61298	0.305002	-0.0838354	0.0992357	0.881538	0.637321	554.192	7.58134	14.5508	27.5063	60.0973	18.9316	13.7649	N	N	N	N	N	N	N	N	N	N	N	N	N
ENSG00000007001.12	UPP2	chr2	151531	turquoise	0.59	-0.694865	-0.606832	-0.298737	0.259805	-0.0299106	-0.390021	0.265967	-0.280535	-0.341934	-0.181993	-0.0431356	-0.378057	0.418974	0.321149	0.269874	0.531722	0.583949	0.567597	0.321573	0.274652	-0.141319	-0.355582	0.753852	0.330487	273.756	5.89934	42.5805	39.2716	29.3513	4.11563	3.20203	N	N	N	N	N	N	N	N	N	N	N	N	N
ENSG00000007038.10	PRSS21	chr16	10942	green	0.57	0.47808	0.406362	0.190689	-0.182959	0.0907612	0.330091	-0.236279	0.55138	0.342279	-0.0377418	0.14654	-0.0811507	-0.298704	-0.206089	-0.332773	-0.600628	-0.416184	-0.0755278	-0.269098	-0.229791	-0.0983658	-0.043145	-0.491946	-0.204208	10.1758	3.56667	10.7426	0	32.208	0	0	N	N	N	N	N	N	N	N	N	N	N	N	N
ENSG00000007047.14	MARK4	chr19	57787	grey	0.41	0.404152	0.219091	-0.00139485	-0.265633	-0.135161	0.0754752	-0.0268675	-0.0532597	0.264394	0.124711	-0.144256	0.258819	-0.0149802	-0.195059	-0.170725	-0.116157	-0.411818	-0.307417	0.0527159	-0.374933	0.0202391	0.16176	-0.308059	-0.0643515	1.17743	0	11.3996	6.05334	0	8.79795	6.67561	N	N	N	N	N	N	N	N	N	N	N	N	N
ENSG00000007062.11	PROM1	chr4	8842	grey	0.91	0.117573	0.094551	0.278123	0.251418	0.192426	0.0933604	0.0731608	0.129173	-0.0485712	-0.528466	0.166259	0.0643593	-0.0161897	-0.407751	-0.499435	-0.053622	0.103155	-0.106239	0.151696	-0.0746837	-0.363867	-0.0367104	-0.174285	-0.235268	0.638792	0	0	0	2.19599	53.9713	10.5498	Y	N	N	N	Y	N	N	N	N	N	N	N	N
ENSG00000007080.10	CCDC124	chr19	115098	yellow	0.58	0.202264	-0.204129	-0.755619	-0.797119	-0.314243	-0.173177	0.0753103	-0.000270455	0.712298	0.448598	-0.493602	-0.253404	0.0221364	0.372285	0.298762	-0.134821	-0.48676	0.330954	0.0758495	-0.493519	-0.00173365	0.220012	0.137407	0.727451	33.5654	0	0	4.01091	0	15.5114	0	N	N	N	N	N	N	N	N	N	N	N	N	N
ENSG00000007129.17	CEACAM21	chr19	90273	blue	0.92	0.311709	0.693414	0.305675	-0.15494	0.351205	0.411994	-0.25535	0.360885	0.0880708	-0.118337	0.592232	0.619357	-0.0885111	0.0730212	-0.332304	-0.0888406	-0.331316	-0.384016	-0.616661	-0.100849	0.212939	-0.280752	-0.529154	-0.399451	52.503	0	0	60.4974	1.87208	10.7473	48.9803	N	N	N	N	N	N	N	N	N	N	N	N	N
ENSG00000007168.12	PAFAH1B1	chr17	5048	turquoise	0.69	-0.728143	-0.429944	-0.0654201	0.401555	-0.0934808	-0.337706	0.201231	-0.493737	-0.626037	0.199872	0.0257308	-0.0661804	0.387708	0.426157	0.58003	0.6359	0.617211	0.2135	0.0946761	0.546581	0.326712	-0.249977	0.646972	0.0633446	167.893	0	18.1202	0	52.4706	39.4709	2.49876	N	N	N	N	N	N	N	N	N	N	N	N	N
ENSG00000007171.16	NOS2	chr17	4843	midnightblue	0.1	-0.233506	-0.0611278	-0.0225797	0.0837664	0.0205158	-0.0388747	0.0752778	-0.478172	-0.293009	-0.0115695	0.029587	0.470158	0.23659	0.151991	0.150712	0.576905	0.231285	-0.248536	0.0967566	0.173243	0.219115	0.120673	0.164927	0.0118469	3.96491	3.5963	0	11.3385	78.0233	0	0	N	N	N	N	N	N	N	N	N	N	N	N	N
ENSG00000007174.17	DNAH9	chr17	1770	turquoise	0.72	-0.680284	-0.678031	-0.325903	0.296257	-0.0403411	-0.466161	0.359722	-0.369676	-0.321128	-0.355062	-0.11606	-0.341407	0.416163	0.127589	0.131142	0.626824	0.611789	0.570693	0.556273	0.121075	-0.35882	-0.225671	0.783679	0.365806	351.58	2.51047	50.4122	27.6486	46.7806	0	21.2365	N	N	N	N	N	N	N	N	N	N	N	N	N
ENSG00000007237.18	GAS7	chr17	8522	grey60	0.65	0.188598	0.520704	0.297494	-0.0108616	0.309058	0.195604	-0.195864	0.436468	0.027727	-0.456366	0.657802	0.352129	-0.124719	-0.0977899	-0.537806	-0.0138275	-0.243588	-0.0650301	-0.355369	-0.282831	-0.174366	-0.470166	-0.351877	-0.393946	5.49973	0	7.09245	18.317	2.15903	31.546	10.8528	N	N	N	N	N	N	N	N	N	N	N	N	N
ENSG00000007255.10	TRAPPC6A	chr19	79090	black	0.83	0.760142	0.562056	-0.00536337	-0.569287	0.169454	0.341475	-0.268876	0.502685	0.721225	-0.0592847	0.128944	0.241589	-0.412487	-0.153808	-0.461847	-0.520536	-0.735732	-0.227021	-0.346833	-0.592497	-0.152802	0.0145437	-0.65394	-0.0238979	42.1532	1.76742	10.9781	10.7003	32.0221	15.1004	0	N	N	N	N	N	N	N	N	N	N	N	N	N
ENSG00000007264.13	MATK	chr19	4145	green	0.89	0.502844	0.625983	0.246727	-0.277762	0.165987	0.423251	-0.32797	0.607315	0.311041	0.0458644	0.345546	0.145952	-0.161955	0.00428816	-0.296016	-0.582055	-0.514131	-0.215517	-0.561918	-0.189144	0.152661	-0.175548	-0.608017	-0.302394	15.4196	0	2.50673	0.92285	57.3014	1.21225	33.459	N	N	N	N	N	N	N	N	N	N	N	N	N
ENSG00000007312.12	CD79B	chr17	974	blue	0.91	0.605986	0.860108	0.398782	-0.242931	0.241484	0.51733	-0.330905	0.332068	0.220953	0.0169744	0.495235	0.786868	-0.428785	-0.11786	-0.353432	-0.237419	-0.544133	-0.655951	-0.60786	-0.192979	0.263072	-0.0146471	-0.784655	-0.488437	127.311	12.3922	21.4381	85.1965	7.90565	0	26.9022	N	N	N	N	N	N	N	N	N	N	N	N	N
ENSG00000007314.11	SCN4A	chr17	6329	lightcyan	0.79	0.100501	0.313106	0.209352	0.0444438	0.013837	0.130583	0.110903	-0.141664	-0.149164	0.0697466	0.19358	0.590654	-0.191377	-0.0323223	0.00991936	0.227979	-0.0262333	-0.412277	-0.0767551	0.137752	0.276772	0.0727798	-0.212204	-0.259961	3.55208	12.9515	5.53747	40.7578	10.7374	0	0	N	N	N	N	N	N	N	N	N	N	N	N	N
ENSG00000007350.16	TKTL1	chrX	8277	grey	0.48	0.224159	0.295772	0.216863	0.00494902	0.0894262	0.168598	-0.107557	0.415323	0.11078	-0.109557	0.295286	-0.0602686	-0.186956	-0.163838	-0.266179	-0.290556	-0.231514	0.0379809	-0.218543	-0.186971	-0.139036	-0.217846	-0.257892	-0.253176	0.324026	0.973053	0	0	14.1636	9.89358	0	N	N	N	N	N	N	N	N	N	N	N	N	N
ENSG00000007372.20	PAX6	chr11	5080	lightgreen	0.19	-0.642343	-0.520401	-0.23514	0.236695	0.109984	-0.311931	0.250408	-0.354685	-0.347454	-0.231758	-0.0638524	-0.191579	0.704726	0.314732	0.156317	0.503325	0.565001	0.341606	0.187206	0.241531	-0.100097	-0.168846	0.611181	0.297434	7.20904	25.0347	40.5245	4.22548	38.7414	0	0	Y	N	N	N	N	Y	N	N	N	N	N	N	N
ENSG00000007376.7	RPUSD1	chr16	113000	greenyellow	0.63	0.488353	0.358784	-0.286754	-0.725848	-0.0325141	0.118824	-0.249996	0.244914	0.613879	0.302948	-0.0839504	0.181265	-0.0865283	0.240968	-0.0509721	-0.376552	-0.691087	-0.14801	-0.404549	-0.48601	0.171149	0.108351	-0.410105	0.218505	11.182	0	7.98984	5.09884	2.88086	0	17.026	N	N	N	N	N	N	N	N	N	N	N	N	N
ENSG00000007384.15	RHBDF1	chr16	64285	turquoise	0.27	-0.489327	-0.46448	-0.331621	0.0943587	-0.190375	-0.382605	0.276833	-0.0828025	-0.170826	-0.115996	-0.0242383	-0.418212	0.172414	0.239325	0.20469	0.374342	0.321619	0.655239	0.339584	0.0707025	-0.183327	-0.347186	0.614816	0.295077	128.749	0	38.56	35.1511	5.34214	0.474492	1.90433	N	N	N	N	N	N	N	N	N	N	N	N	N
ENSG00000007392.16	LUC7L	chr16	55692	salmon	0.77	-0.197794	-0.0211704	0.0562792	0.0811436	-0.256212	-0.0676912	-0.00140948	-0.252924	-0.31785	0.669385	-0.160741	0.0739101	0.138355	0.406083	0.660029	0.0480573	0.165574	-0.189614	-0.11904	0.657664	0.820609	0.132019	0.106027	-0.0699518	16.7343	0	14.351	0	0	53.3548	7.5786	N	N	N	N	N	N	N	N	N	N	N	N	N
ENSG00000007402.11	CACNA2D2	chr3	9254	turquoise	1	-0.498884	-0.689787	-0.397462	0.115442	-0.275008	-0.481576	0.324904	-0.601471	-0.23047	0.245808	-0.576683	-0.29167	0.463506	0.18809	0.520655	0.406686	0.458813	0.246143	0.57097	0.250514	0.0532648	0.272117	0.63556	0.454608	162.474	11.6514	0	17.5194	35.6183	17.5273	23.4794	N	N	N	N	N	N	N	N	N	N	N	N	N
ENSG00000007516.13	BAIAP3	chr16	8938	turquoise	0.72	-0.386318	-0.142119	-0.101671	0.100308	-0.0712664	-0.232991	0.0933829	-0.0601613	-0.2538	0.0918921	0.16381	-0.0601203	0.0979541	0.354367	0.310175	0.338008	0.239551	0.30518	0.0206806	0.23304	0.164173	-0.401184	0.372549	0.0626412	27.7524	0	17.9155	0	4.60693	4.97266	0	N	N	N	N	N	N	N	N	N	N	N	N	N
ENSG00000007520.3	TSR3	chr16	115939	yellow	0.62	-0.217992	-0.445231	-0.871048	-0.633557	-0.217072	-0.350064	0.103642	-0.0772538	0.456873	0.280137	-0.413592	-0.380064	0.144482	0.580689	0.408805	0.120945	-0.106889	0.594859	0.133396	-0.27854	-0.0808129	0.0150622	0.463505	0.861426	58.4725	0	3.43267	16.8141	5.98968	33.1348	0	N	N	N	N	N	N	N	N	N	N	N	N	N
ENSG00000007545.15	CRAMP1L	chr16	57585	blue	0.39	0.280599	0.629001	0.560978	0.114305	0.148527	0.389938	-0.281435	0.0463085	-0.250399	0.102739	0.366494	0.65376	-0.143732	-0.0714438	-0.15408	-0.109569	-0.189827	-0.713685	-0.478115	0.21205	0.510304	0.0214843	-0.572238	-0.628221	42.802	0	24.0998	59.0741	0	0	18.487	N	N	N	N	N	N	N	N	N	N	N	N	N
ENSG00000164294.13	GPX8	chr5	493869	red	0.39	-0.402217	-0.783519	-0.461728	0.12625	-0.354931	-0.537925	0.485826	-0.515145	-0.0717624	0.0322446	-0.633118	-0.431347	0.185539	-0.092205	0.346867	0.414465	0.423069	0.451728	0.904224	0.0467427	-0.310357	0.332022	0.692712	0.542131	75.444	0	0	39.4339	45.1511	16.3657	64.0691	N	N	N	N	N	N	N	N	N	N	N	N	N
ENSG00000007908.15	SELE	chr1	6401	turquoise	0.71	-0.358036	-0.259602	-0.309145	-0.078332	-0.245957	-0.219695	0.201535	-0.0648004	-0.116956	0.332484	-0.08114	-0.228569	0.107675	0.388886	0.518584	0.235841	0.159799	0.424461	0.123613	0.21157	0.204149	-0.132091	0.440914	0.267333	48.0982	0	1.10438	20.8178	13.1403	50.8616	0	N	N	N	N	N	N	N	N	N	N	N	N	N
ENSG00000007923.15	DNAJC11	chr1	55735	yellow	0.05	-0.623839	-0.615932	-0.640174	-0.168394	-0.291235	-0.445058	0.205009	-0.456625	-0.169807	0.293178	-0.478791	-0.280299	0.383092	0.568611	0.62576	0.400576	0.381629	0.40506	0.324639	0.243495	0.210015	0.190677	0.658547	0.646406	27.6404	6.63638	0	22.4455	32.8319	41.9009	0	N	N	N	N	N	N	N	N	N	N	N	N	N
ENSG00000007933.12	FMO3	chr1	2328	turquoise	0.95	-0.572198	-0.442827	-0.376725	0.0380301	-0.141248	-0.297995	0.27602	-0.161456	-0.209527	0.152814	-0.0415712	-0.297841	0.233977	0.461976	0.502963	0.446669	0.382335	0.573374	0.201212	0.259281	0.0746419	-0.283957	0.668369	0.364254	167.674	0	26.6411	23.2382	29.1851	31.8906	0	N	N	N	N	N	N	N	N	N	N	N	N	N
ENSG00000007944.14	MYLIP	chr6	29116	blue	0.68	0.659183	0.777284	0.647931	0.0617696	0.298628	0.491841	-0.225374	0.399959	0.13195	-0.296841	0.480751	0.585197	-0.447134	-0.515482	-0.64329	-0.322185	-0.428256	-0.601669	-0.299689	-0.217267	-0.0467825	-0.0519686	-0.795313	-0.665661	89.5776	12.4807	13.8426	56.7098	20.4207	47.1256	0	N	N	N	N	N	N	N	N	N	N	N	N	N
ENSG00000007968.6	E2F2	chr1	1870	blue	0.28	0.491888	0.531646	0.358708	-0.103894	0.111436	0.532891	-0.200799	-0.0525372	0.0799712	0.176815	0.0524796	0.658236	-0.225384	-0.268964	-0.157824	-0.153439	-0.372635	-0.761468	-0.254682	-0.0992894	0.296855	0.557086	-0.612811	-0.369516	28.5946	0	46.2269	71.7319	0	0	0	N	N	N	N	N	N	N	N	N	N	N	N	N
ENSG00000008056.12	SYN1	chrX	6853	turquoise	0.78	-0.407278	-0.363418	-0.440499	-0.186172	-0.192544	-0.3272	0.118066	-0.0940579	-0.0500423	0.44063	-0.167352	-0.363682	0.432759	0.594341	0.597213	0.194887	0.114887	0.496997	-0.0354703	0.140402	0.259693	-0.213187	0.516135	0.391412	92.3001	10.0715	1.84556	20.8655	2.59392	44.1038	10.2599	Y	N	N	N	N	N	N	N	N	N	N	N	N
ENSG00000008083.13	JARID2	chr6	3720	blue	0.32	0.475167	0.480906	0.596465	0.197524	0.131141	0.353173	-0.234518	0.292753	-0.0248637	0.0263215	0.157072	0.145469	-0.243736	-0.506259	-0.321145	-0.485089	-0.293597	-0.45284	-0.1639	-0.0606298	0.0721459	0.140961	-0.582089	-0.606777	22.1071	0	34.5776	0.151903	33.9943	9.06107	0	N	N	N	N	N	N	N	N	N	N	N	N	N
ENSG00000008086.10	CDKL5	chrX	6792	turquoise	1	-0.85345	-0.712389	-0.359907	0.295058	-0.0960706	-0.4778	0.36824	-0.526759	-0.506867	0.0214002	-0.207643	-0.271841	0.551811	0.433359	0.541916	0.693474	0.75057	0.462616	0.41168	0.474968	0.0794564	-0.113377	0.859282	0.393709	460.191	7.84	30.3269	19.2936	56.6429	23.9194	0	N	N	N	N	N	N	N	N	N	N	N	N	N
ENSG00000005102.12	MEOX1	chr17	4222	red	0.87	-0.129962	-0.549236	-0.257715	0.135628	-0.344055	-0.388893	0.37066	-0.460235	-0.00550437	0.0343601	-0.643408	-0.238012	-0.00579143	-0.339309	0.182216	0.224951	0.268344	0.140576	0.911551	-0.00479131	-0.276491	0.513813	0.373465	0.342946	74.9565	0	6.70273	4.13893	39.4566	22.4984	65.3449	N	N	N	N	N	N	N	N	N	N	N	N	N
ENSG00000008128.22	CDK11A	chr1	728642	blue	0.42	0.337825	0.683699	0.477704	-0.0285497	-0.0305087	0.468327	-0.264093	0.329022	-0.0616397	0.343241	0.41845	0.416188	-0.156907	0.104849	0.0050078	-0.308142	-0.366215	-0.450511	-0.594133	0.211061	0.624092	-0.14482	-0.546269	-0.55965	55.0464	0	12.3994	25.6937	11.5011	0	43.7499	N	N	N	N	N	N	N	N	N	N	N	N	N
ENSG00000100604.12	CHGA	chr14	1113	magenta	0.82	-0.549166	-0.551328	-0.517658	-0.131904	-0.296545	-0.390698	0.20363	-0.414557	-0.179666	0.697464	-0.463685	-0.34822	0.518222	0.695039	0.925867	0.268394	0.313663	0.362103	0.109193	0.426449	0.508836	0.113052	0.642233	0.530262	62.6456	11.4955	0.0929583	25.0897	50.0911	74.8487	0	N	N	N	N	N	N	N	N	N	N	N	N	N
ENSG00000008197.4	TFAP2D	chr6	83741	lightgreen	0.86	-0.19631	-0.167249	-0.0466056	0.0641662	0.0854419	-0.0590425	0.108153	-0.181851	-0.127721	0.0984002	-0.129076	-0.0362456	0.583914	0.157224	0.156528	0.110736	0.170971	0.00410861	0.0359067	0.136305	0.129254	0.0490245	0.177871	0.0875117	2.8131	24.7223	0	0	2.68402	0.595385	0	N	N	N	N	N	N	N	N	N	N	N	N	N
ENSG00000008226.19	DLEC1	chr3	9940	green	0.35	-0.200838	0.115239	0.0950827	0.115136	0.208358	0.0689871	-0.0133661	0.370484	-0.144277	-0.267319	0.444835	-0.0940046	0.120894	0.196563	-0.135158	0.0364699	0.124682	0.305395	-0.212259	0.12712	-0.00242767	-0.535167	0.0899787	-0.155341	4.03886	0	18.1925	0	6.9024	0.20431	16.0029	N	N	N	N	N	N	N	N	N	N	N	N	N
ENSG00000008256.15	CYTH3	chr7	9265	midnightblue	0.54	-0.458891	-0.264031	-0.0600075	0.232345	-0.18182	-0.224645	0.248696	-0.497412	-0.449512	0.203096	-0.0333979	0.172357	0.260018	0.254165	0.42872	0.594144	0.362559	0.0145903	0.170997	0.342517	0.293659	-0.0454077	0.42772	0.0308334	4.12407	0	0	0	45.082	23.8205	0	N	N	N	N	N	N	N	N	N	N	N	N	N
ENSG00000008277.14	ADAM22	chr7	53616	turquoise	1	-0.833677	-0.821062	-0.501888	0.181847	-0.160722	-0.562397	0.34781	-0.491299	-0.376697	0.133255	-0.334634	-0.498949	0.484981	0.501139	0.635569	0.558821	0.673327	0.608173	0.374398	0.400874	0.0326722	-0.0925163	0.926458	0.55112	688.72	4.78802	33.9506	45.6575	38.4647	37.8165	0	N	N	N	N	N	N	N	N	N	N	N	N	N
ENSG00000008282.7	SYPL1	chr7	6856	black	0.47	0.671604	0.572168	0.479779	0.0344212	0.125628	0.340534	-0.193881	0.545231	0.300685	-0.396734	0.386511	0.16622	-0.628394	-0.658531	-0.708859	-0.457959	-0.469871	-0.240953	-0.120323	-0.43355	-0.412342	-0.138552	-0.650311	-0.510014	25.5933	23.2028	2.12154	0.610418	56.8038	43.1856	0	N	N	N	N	N	N	N	N	N	N	N	N	N
ENSG00000180176.14	TH	chr11	7054	magenta	0.63	-0.366836	-0.412443	-0.482727	-0.202911	-0.425939	-0.325696	0.159407	-0.299407	-0.0679199	0.775514	-0.435845	-0.298928	0.10964	0.586135	0.926625	0.157629	0.158877	0.320091	0.121849	0.366331	0.501095	0.147756	0.495563	0.468901	61.657	0	0	27.9352	39.087	87.3466	9.33885	N	N	N	N	Y	N	N	N	N	N	N	N	N
ENSG00000008294.20	SPAG9	chr17	9043	turquoise	0.54	-0.679209	-0.411629	0.0884017	0.519627	-0.0188115	-0.29303	0.154926	-0.317548	-0.654225	0.167622	0.067423	-0.27564	0.452644	0.341077	0.502936	0.405905	0.61429	0.268268	0.0109823	0.594153	0.285271	-0.288353	0.583536	-0.0609225	120.18	9.432	15.8623	9.09484	14.5373	29.2811	11.0394	N	N	N	N	N	N	N	N	N	N	N	N	N
ENSG00000080644.15	CHRNA3	chr15	1136	magenta	0.63	-0.426044	-0.453747	-0.465306	-0.146868	-0.386543	-0.353307	0.194297	-0.384877	-0.141488	0.740826	-0.444265	-0.260818	0.197535	0.581564	0.931591	0.237514	0.233516	0.287894	0.154048	0.403853	0.505898	0.164497	0.541586	0.459551	61.6103	0.0051611	0	4.31835	58.1726	80.7011	1.43121	N	N	N	N	N	N	N	N	N	N	N	N	N
ENSG00000008311.14	AASS	chr7	10157	midnightblue	0.4	-0.634194	-0.421294	-0.0793458	0.394012	0.113451	-0.320744	0.257062	-0.509373	-0.508108	-0.384497	0.0872834	0.13659	0.321425	0.107882	0.074982	0.816403	0.627449	0.176778	0.352144	0.264233	-0.128047	-0.17098	0.585832	0.102177	12.9686	0	44.8324	0	73.7798	0	1.20297	N	N	N	N	N	N	N	N	N	N	N	N	N
ENSG00000075891.21	PAX2	chr10	5076	red	0.87	-0.0159067	-0.46239	-0.124482	0.204166	-0.215515	-0.30216	0.316418	-0.385517	0.0314886	-0.24356	-0.536448	-0.176045	-0.0379869	-0.544984	-0.128163	0.179194	0.228092	0.0561632	0.908311	-0.146603	-0.484228	0.465914	0.239209	0.223087	74.8587	0	0	0	12.8437	2.30985	68.938	N	N	N	N	N	Y	N	N	N	N	N	N	N
ENSG00000008324.10	SS18L2	chr3	51188	black	0.91	0.814205	0.556424	0.233712	-0.324685	0.064111	0.371719	-0.254	0.485601	0.59542	0.0698672	0.129048	0.152038	-0.471519	-0.356612	-0.388571	-0.600427	-0.700143	-0.303271	-0.32828	-0.446213	-0.0934743	0.0523994	-0.674762	-0.246932	54.3803	7.49835	19.402	6.53272	40.3109	5.24254	0	N	N	N	N	N	N	N	N	N	N	N	N	N
ENSG00000008382.15	MPND	chr19	84954	yellow	0.43	0.190209	-0.147536	-0.592377	-0.667515	-0.118154	-0.139564	-0.0349185	0.035368	0.587517	0.38726	-0.436264	-0.224004	0.0147608	0.343455	0.262125	-0.209096	-0.391533	0.224801	-0.00675425	-0.353324	0.0281859	0.215518	0.0572991	0.607603	16.9901	0	3.02769	2.55955	0	11.1006	0	N	N	N	N	N	N	N	N	N	N	N	N	N
ENSG00000008394.12	MGST1	chr12	4257	green	0.29	0.23506	0.0160085	-0.0656245	-0.125727	0.0802279	0.0441028	-0.0235418	0.590305	0.385991	-0.366016	0.0659287	-0.487831	-0.106208	-0.256831	-0.452747	-0.440753	-0.220717	0.4449	0.0870802	-0.409384	-0.558293	-0.227364	-0.0972761	0.0712979	13.2685	0	6.49803	36.6017	47.7306	28.14	2.51507	N	N	N	N	N	N	N	N	N	N	N	N	N
ENSG00000008405.11	CRY1	chr12	1407	brown	0.53	-0.0976093	0.101873	0.495273	0.498293	0.135922	0.147021	0.0462487	-0.358221	-0.467744	-0.131613	0.204815	0.434453	0.234011	-0.229147	-0.0853839	0.360199	0.257661	-0.456073	0.0110926	0.265094	0.159521	0.0383884	-0.0449016	-0.440201	10.7547	3.34178	0	25.3622	7.95173	7.09082	0	N	N	N	N	N	N	N	N	N	N	N	N	N
ENSG00000008438.4	PGLYRP1	chr19	8993	green	0.34	0.410936	0.470138	0.284207	-0.107859	0.207377	0.516568	-0.252087	0.655315	0.237358	-0.0361336	0.304511	-0.0183846	-0.222988	-0.165715	-0.313712	-0.524056	-0.366368	-0.0666269	-0.370824	-0.152132	-0.0267687	-0.114965	-0.471367	-0.320257	23.783	0	0	1.53297	47.0017	4.82475	34.3609	N	N	N	N	N	N	N	N	N	N	N	N	N
ENSG00000008441.16	NFIX	chr19	4784	turquoise	0.71	-0.107022	0.0429217	0.00598191	0.005744	0.200023	0.165119	0.100416	0.1459	-0.0294117	-0.403318	0.311378	0.00757039	0.336931	0.0689343	-0.348933	0.124649	0.011415	0.170924	-0.1523	-0.207478	-0.244951	-0.376502	0.0634274	-0.0407108	8.77947	18.2412	30.4457	0	0	32.5868	3.29922	N	N	N	N	N	N	N	N	N	N	N	N	N
ENSG00000008513.14	ST3GAL1	chr8	6482	blue	0.88	0.481268	0.764902	0.548454	0.00696541	0.219273	0.494242	-0.272047	0.293445	0.00176546	-0.0693412	0.517026	0.639185	-0.27633	-0.253439	-0.40423	-0.198418	-0.400265	-0.593018	-0.452861	-0.131513	0.200225	-0.099346	-0.69094	-0.641638	71.5705	0	16.8813	65.6022	9.30654	17.9027	9.0779	N	N	N	N	N	N	N	N	N	N	N	N	N
ENSG00000008516.16	MMP25	chr16	64386	green	0.34	0.299523	0.550615	0.200727	-0.20869	0.119574	0.427978	-0.26363	0.516102	0.138664	0.0494566	0.422185	0.239899	-0.196898	0.0758682	-0.178369	-0.281745	-0.374219	-0.131254	-0.498906	-0.11374	0.170228	-0.153805	-0.434457	-0.295174	8.44839	0	0	6.39791	16.0015	0	41.1634	N	N	N	N	N	N	N	N	N	N	N	N	N
ENSG00000008517.16	IL32	chr16	9235	grey	0.78	0.0503025	-0.0677298	-0.3448	-0.306437	-0.447698	-0.0846429	0.242276	-0.019525	0.228783	0.453268	-0.25662	-0.0565592	-0.154638	0.169139	0.389803	0.0239718	-0.13866	0.181651	0.229421	-0.0143159	0.159186	0.180805	0.135615	0.302429	0.981228	4.60333	6.80298	0	0	29.1614	3.09753	N	N	N	N	N	N	N	N	N	N	N	N	N
ENSG00000008710.17	PKD1	chr16	5310	lightyellow	0.69	-0.627977	-0.342333	-0.373166	-0.0751272	-0.121015	-0.289869	0.121321	-0.35508	-0.36269	0.457158	-0.131619	-0.0773236	0.394132	0.792003	0.753131	0.416336	0.378976	0.251384	-0.097487	0.53599	0.614564	-0.109149	0.545792	0.331549	7.71831	4.39632	3.66789	0	31.8624	57.8565	24.8426	N	N	Y	N	N	N	N	N	N	N	N	N	N
ENSG00000008735.13	MAPK8IP2	chr22	23542	turquoise	0.87	-0.729677	-0.645513	-0.553373	-0.0380086	-0.256391	-0.470527	0.255699	-0.47096	-0.28711	0.458257	-0.319397	-0.338095	0.547078	0.734402	0.835566	0.514925	0.4614	0.499023	0.160409	0.400448	0.357187	-0.0838363	0.816831	0.558292	495.295	8.23237	7.23012	8.18143	66.3241	72.2963	0	N	N	N	N	N	N	N	N	N	N	N	N	N
ENSG00000008853.16	RHOBTB2	chr8	23221	turquoise	0.98	-0.694742	-0.657224	-0.629142	-0.0813623	-0.203214	-0.557537	0.298457	-0.369884	-0.170309	0.084468	-0.276624	-0.353613	0.384723	0.560618	0.509178	0.54054	0.449324	0.613426	0.345368	0.157487	-0.00441787	-0.108857	0.788545	0.633156	319.662	0	42.2654	24.7538	39.5486	23.4943	0	N	N	N	N	N	N	N	N	N	N	N	N	N
ENSG00000008869.11	HEATR5B	chr2	54497	royalblue	0.2	-0.438646	0.00322849	0.282991	0.424011	0.146136	0.00127592	-0.0589103	0.0731424	-0.567351	0.0176172	0.275129	-0.0950926	0.196722	0.308207	0.222662	-0.00276805	0.495881	0.0302042	-0.291273	0.704037	0.368482	-0.272503	0.120519	-0.262901	3.69888	0	0	0	0	2.88189	29.0252	N	N	N	N	N	N	N	N	N	N	N	N	N
ENSG00000008952.16	SEC62	chr3	7095	cyan	0.61	-0.362275	-0.252954	0.304451	0.658703	-0.000929054	-0.00980012	0.199709	-0.237918	-0.468448	-0.420785	0.236151	-0.0288241	0.171997	-0.251116	-0.143743	0.451078	0.50797	0.0891941	0.261372	0.21073	-0.306511	-0.309933	0.335447	-0.242278	9.23447	0	31.198	0	8.00944	8.73287	4.46208	N	N	N	N	N	N	N	N	N	N	N	N	N
ENSG00000008988.9	RPS20	chr8	6224	black	0.9	0.952839	0.673796	0.384812	-0.250638	0.188855	0.47881	-0.210978	0.481833	0.570831	-0.0596011	0.165697	0.287748	-0.54563	-0.562164	-0.57375	-0.647226	-0.716907	-0.499941	-0.292617	-0.490438	-0.156678	0.135176	-0.843727	-0.405598	125.378	9.95469	35.0235	20.6481	49.1719	26.115	0	Y	N	N	N	N	N	N	N	N	N	N	N	N
ENSG00000009413.15	REV3L	chr6	5980	pink	0.5	-0.602369	-0.275058	0.330303	0.723364	0.200541	-0.145766	0.178388	-0.414837	-0.745799	-0.357728	0.164918	0.116697	0.386145	-0.0138324	0.0332408	0.525932	0.789711	-0.0913728	0.187132	0.603099	0.0536233	-0.124738	0.355083	-0.237246	29.685	0.587023	9.43111	0	18.9629	0.745454	0	N	N	N	N	N	N	N	N	N	N	N	N	N
ENSG00000009694.13	TENM1	chrX	10178	turquoise	0.71	-0.658047	-0.398289	-0.0466492	0.36299	-0.0214406	-0.221437	0.180169	-0.226086	-0.507957	0.142328	0.00608682	-0.283966	0.485042	0.401598	0.474777	0.32701	0.58622	0.317904	0.0558804	0.565396	0.249599	-0.240106	0.55931	0.0828468	93.8878	8.39416	11.6183	16.5343	3.0368	14.4956	2.20837	N	N	N	N	N	N	N	N	N	N	N	N	N
ENSG00000009709.11	PAX7	chr1	5081	darkturquoise	0.71	-0.279912	-0.354942	-0.247226	0.0157777	-0.230666	-0.251609	0.661468	-0.300218	-0.110098	0.325516	-0.316041	-0.158898	0.2462	0.196167	0.459342	0.220153	0.220024	0.168341	0.293598	0.195774	0.152344	0.185237	0.38104	0.277038	1.77757	0.878091	0	10.8288	27.8191	41.0185	1.56998	N	N	N	N	N	N	N	N	N	N	N	N	N
ENSG00000009724.16	MASP2	chr1	10747	salmon	0.04	-0.0913974	0.430172	0.59776	0.380661	0.0663825	0.318845	-0.159783	0.042	-0.518455	0.156708	0.428961	0.416337	0.1191	0.123807	0.0986342	0.00146116	0.164694	-0.45213	-0.439051	0.582059	0.618701	-0.133565	-0.26703	-0.610871	7.00297	0	3.06398	15.3753	0	0	35.6543	N	N	N	N	N	N	N	N	N	N	N	N	N
ENSG00000009790.14	TRAF3IP3	chr1	80342	blue	0.93	0.404418	0.805231	0.335803	-0.212611	0.237324	0.468699	-0.37785	0.734611	0.176748	-0.0100972	0.639751	0.33484	-0.439538	0.0993816	-0.282543	-0.473091	-0.42791	-0.212383	-0.722491	-0.0167881	0.244773	-0.331683	-0.644336	-0.439115	119.515	14.486	0	14.98	50.2935	0	53.7793	N	N	N	N	N	N	N	N	N	N	N	N	N
ENSG00000009830.11	POMT2	chr14	29954	turquoise	1	-0.739604	-0.650837	-0.435898	0.103518	-0.193141	-0.503345	0.267449	-0.565595	-0.372324	0.15001	-0.323542	-0.227502	0.52068	0.510144	0.571407	0.614729	0.551802	0.389966	0.377664	0.360162	0.213266	0.00100833	0.770874	0.475754	293.519	6.90381	24.4724	13.4593	58.5802	20.101	0	N	N	N	N	N	N	N	N	N	N	N	N	N
ENSG00000147257.13	GPC3	chrX	2719	red	0.78	-0.247071	-0.660877	-0.373103	0.112875	-0.349305	-0.463469	0.438658	-0.412894	0.0174667	-0.0519464	-0.600549	-0.381287	0.0646726	-0.241047	0.184614	0.295461	0.318706	0.365407	0.914926	-0.041359	-0.381131	0.362895	0.528974	0.457217	74.3288	0	0	40.5861	26.9536	11.5177	64.126	N	N	N	N	N	N	N	N	N	N	N	N	N
ENSG00000009954.10	BAZ1B	chr7	9031	turquoise	0.71	-0.562779	-0.604373	-0.0833686	0.427329	-0.0803889	-0.361509	0.295982	-0.681022	-0.486788	-0.0149077	-0.388785	-0.115633	0.446667	-0.046154	0.298021	0.536392	0.601981	0.0473601	0.554273	0.285055	-0.0284948	0.31618	0.566225	0.180902	104.452	12.8258	0	0.810902	50.9512	0	24.0781	N	N	N	N	N	N	N	N	N	N	N	N	N
ENSG00000010017.12	RANBP9	chr6	10048	brown	0.61	0.476203	0.718636	0.799599	0.292719	0.30661	0.503553	-0.287549	0.266339	-0.134509	-0.278993	0.604524	0.559258	-0.299364	-0.475459	-0.57007	-0.197416	-0.282173	-0.645894	-0.454918	-0.0992111	0.0239768	-0.176996	-0.685658	-0.820486	63.837	1.2832	0	52.364	17.2878	49.3801	5.67475	N	N	N	N	N	N	N	N	N	N	N	N	N
ENSG00000010030.13	ETV7	chr6	51513	grey	0.67	-0.162458	0.204317	0.0439976	0.00922308	0.0737179	0.0968972	-0.0407608	0.00280968	-0.16053	-0.115128	0.456105	0.372218	-0.0930451	0.191861	-0.00793734	0.39469	0.0324485	-0.00886107	-0.211242	0.023038	0.0942026	-0.317968	0.053275	-0.125677	0.791795	4.88437	16.1432	17.0886	14.3188	0	11.5568	N	N	N	N	N	N	N	N	N	N	N	N	N
ENSG00000010072.15	SPRTN	chr1	83932	brown	0.68	0.218368	0.393811	0.734682	0.491013	0.209772	0.33323	-0.171279	0.129322	-0.280122	-0.306946	0.426407	0.283225	-0.144609	-0.491045	-0.426008	-0.10567	0.015044	-0.438835	-0.220513	0.0510668	-0.0946941	-0.107675	-0.38932	-0.676649	37.8524	0	0	11.1384	5.21323	26.0144	0	N	N	N	N	N	N	N	N	N	N	N	N	N
ENSG00000010165.19	METTL13	chr1	51603	yellow	0.89	-0.60519	-0.821632	-0.745435	-0.146936	-0.267271	-0.495107	0.271429	-0.44476	-0.0462748	0.164727	-0.599468	-0.534542	0.39562	0.397206	0.528347	0.346557	0.407206	0.585096	0.489674	0.0782508	-0.11804	0.207015	0.774354	0.790218	50.517	10.3064	6.36066	44.1745	29.129	31.0261	2.70292	N	N	N	N	N	N	N	N	N	N	N	N	N
ENSG00000010219.13	DYRK4	chr12	8798	yellow	0.31	-0.0463651	-0.367813	-0.567945	-0.343285	-0.152674	-0.334819	0.17504	0.0981023	0.416299	0.0283685	-0.330709	-0.475316	-0.108474	0.133911	0.153438	-0.0618965	-0.0415162	0.555024	0.347647	-0.216369	-0.293194	0.0407939	0.309554	0.580063	14.5808	3.25433	1.16758	27.3276	0	1.16183	16.3528	N	N	N	N	N	N	N	N	N	N	N	N	N
ENSG00000010244.16	ZNF207	chr17	7756	blue	0.58	0.650997	0.760859	0.762813	0.143898	0.275488	0.554932	-0.344157	0.299965	0.014921	-0.0378398	0.369146	0.512407	-0.333016	-0.47042	-0.457588	-0.462224	-0.408114	-0.766251	-0.461631	-0.0400597	0.205271	0.0915889	-0.838213	-0.765794	93.7072	0	41.8446	46.4864	32.107	21.0831	1.51875	N	N	N	N	N	N	N	N	N	N	N	N	N
ENSG00000010256.10	UQCRC1	chr3	7384	yellow	0.52	0.239395	-0.220243	-0.64115	-0.673846	-0.0601877	-0.159365	0.0337793	0.152078	0.73551	0.0664948	-0.427356	-0.367159	0.0646237	0.130363	-0.0506712	-0.247047	-0.43758	0.39263	0.135955	-0.62972	-0.348235	0.170697	0.0697734	0.664064	26.2564	0	0	10.8223	0	0	1.86243	N	N	N	N	N	N	N	N	N	N	N	N	N
ENSG00000010278.11	CD9	chr12	928	lightcyan	0.31	0.140079	0.263118	-0.0235249	-0.175677	0.100287	0.0541758	-0.0531775	0.0558586	0.129258	-0.173931	0.320557	0.438179	-0.260669	0.0339067	-0.164528	0.264681	-0.190412	-0.0689702	-0.13521	-0.21574	-0.0640298	-0.210991	-0.126239	-0.0600525	1.778	12.9266	1.90303	31.6678	4.14169	0	0	N	N	N	N	N	N	N	N	N	N	N	N	N
ENSG00000010282.14	HHATL	chr3	57467	turquoise	0.35	-0.534355	-0.566492	-0.303342	0.182451	-0.10293	-0.37033	0.461915	-0.342253	-0.231159	-0.168797	-0.184064	-0.280564	0.477589	0.168544	0.193278	0.468076	0.457822	0.419574	0.442684	0.13413	-0.171461	-0.109625	0.632561	0.339598	128.251	7.60057	31.6585	27.8613	46.2736	0	19.7706	N	N	N	N	N	N	N	N	N	N	N	N	N
ENSG00000010292.12	NCAPD2	chr12	9918	tan	1	0.174833	-0.218211	-0.222693	-0.167416	-0.0738055	-0.0481481	0.0965659	-0.303823	0.201752	-0.00647575	-0.589551	0.0299195	-0.0620826	-0.322737	-0.056026	-0.0672611	-0.0496346	-0.214714	0.470112	-0.21622	-0.198832	0.848252	-0.0675354	0.297915	36.7601	0	27.5586	0	0	0	46.8519	N	N	N	N	N	N	N	N	N	N	N	N	N
ENSG00000010295.19	IFFO1	chr12	25900	lightyellow	0.22	-0.441749	-0.136557	-0.472931	-0.318825	-0.0667532	-0.229794	0.0191083	0.0588446	-0.0463533	0.250946	0.0824551	-0.108369	0.186576	0.813159	0.461172	0.228269	0.131435	0.44642	-0.232194	0.264882	0.388583	-0.349326	0.376368	0.391579	7.0898	0	18.3827	1.17666	1.80419	30.6015	29.8868	N	N	N	N	N	N	N	N	N	N	N	N	N
ENSG00000010310.8	GIPR	chr19	2696	salmon	0.56	-0.0891121	0.0652917	-0.0701674	-0.122613	-0.119549	-0.0434055	0.0649629	0.0642309	-0.0486872	0.420677	-0.0282292	-0.0157905	0.200476	0.365765	0.393301	-0.0511316	-0.0378826	0.0796189	-0.129989	0.25958	0.468737	-0.0438835	0.0633421	0.0303856	2.07445	0	1.70488	0	0	21.0367	13.0475	N	N	N	N	N	N	N	N	N	N	N	N	N
ENSG00000010318.19	PHF7	chr3	51533	blue	0.88	0.456795	0.696939	0.274615	-0.302395	0.253393	0.482341	-0.361049	0.577039	0.246178	0.105772	0.377975	0.291971	-0.21209	0.115145	-0.23422	-0.550463	-0.484586	-0.310464	-0.677589	-0.056459	0.317892	-0.128719	-0.662307	-0.336173	55.1229	0	13.3203	15.0332	51.7696	0.0395331	49.0897	N	N	N	N	N	N	N	N	N	N	N	N	N
ENSG00000010319.6	SEMA3G	chr3	56920	turquoise	1	-0.6064	-0.680069	-0.583002	-0.0572408	-0.365712	-0.495812	0.323522	-0.429748	-0.161615	0.308423	-0.449122	-0.388152	0.331503	0.444509	0.658525	0.454894	0.390743	0.543598	0.476919	0.224555	0.0978508	0.0659688	0.760695	0.602539	299.803	0	2.44898	30.2796	40.4544	47.6944	6.42071	N	N	N	N	N	N	N	N	N	N	N	N	N
ENSG00000010322.15	NISCH	chr3	11188	turquoise	0.79	-0.617029	-0.435298	-0.415784	-0.0662398	-0.234177	-0.29593	0.163703	-0.470183	-0.320364	0.351995	-0.296171	-0.0723882	0.547362	0.638107	0.6257	0.452955	0.375285	0.217869	0.151122	0.392429	0.451659	0.0438841	0.558141	0.411105	105.589	12.5006	0	0.740654	38.7822	34.5881	0	N	N	N	N	N	N	N	N	N	N	N	N	N
ENSG00000010327.10	STAB1	chr3	23166	green	0.28	-0.202059	0.0424204	-0.105881	-0.0800942	0.0108137	0.0711859	-0.0337426	0.321715	-0.0463732	0.0317578	0.270017	-0.182792	-0.0374396	0.350287	0.141707	0.00713631	0.0368706	0.399116	-0.193057	0.112902	0.103343	-0.348458	0.14717	0.0527804	3.1114	0	9.97786	4.02996	0	5.11834	15.2353	N	N	N	N	N	N	N	N	N	N	N	N	N
ENSG00000010361.13	FUZ	chr19	80199	yellow	0.76	-0.525669	-0.628823	-0.715245	-0.285004	-0.134182	-0.404349	0.188761	-0.283391	0.0680139	0.27101	-0.382631	-0.461172	0.486138	0.659627	0.556289	0.309279	0.244541	0.602282	0.14913	0.0620048	0.0662397	-0.0462052	0.700887	0.744051	38.4278	16.3298	23.8937	36.4006	17.9448	33.0527	0	N	N	N	N	N	N	N	N	N	N	N	N	N
ENSG00000010379.15	SLC6A13	chr12	6540	turquoise	0.79	-0.475472	-0.448586	-0.176762	0.240865	-0.111711	-0.342361	0.329377	-0.242142	-0.269184	-0.0849689	-0.146969	-0.263808	0.324796	0.102547	0.208595	0.363473	0.43323	0.36938	0.437524	0.209619	-0.0802619	-0.120053	0.52705	0.202165	64.1454	0.0463996	12.4215	19.5046	20.1711	0	14.2092	N	N	N	N	N	N	N	N	N	N	N	N	N
ENSG00000010404.17	IDS	chrX	3423	grey60	0.38	-0.0654601	0.264176	0.132391	-0.00396954	-0.0346311	0.0809913	-0.155083	0.386023	-0.0915719	0.0283049	0.517908	-0.058513	-0.103559	0.299431	0.0398152	-0.048429	-0.0963447	0.230637	-0.442487	0.0533785	0.145273	-0.669737	-0.013944	-0.230898	2.96218	3.60238	14.5944	0	7.45861	0	40.4797	N	N	N	N	N	N	N	N	N	N	N	N	N
ENSG00000109132.6	PHOX2B	chr4	8929	magenta	0.63	-0.312757	-0.331102	-0.435826	-0.220495	-0.393314	-0.268878	0.103361	-0.253065	-0.0577659	0.801405	-0.375359	-0.25478	0.0400593	0.60303	0.916698	0.110955	0.11536	0.26025	0.0057032	0.381847	0.557347	0.148222	0.423831	0.41518	59.1357	0	0	3.27059	17.2904	108.496	0	N	N	N	N	Y	N	N	Y	N	N	N	N	N
ENSG00000010539.11	ZNF200	chr16	7752	turquoise	0.89	-0.563768	-0.628838	-0.160548	0.404908	-0.17398	-0.389002	0.330123	-0.601042	-0.43797	-0.0174971	-0.341617	-0.179924	0.375777	-0.0263367	0.331669	0.525053	0.628841	0.160885	0.587078	0.344581	-0.0651664	0.196103	0.611467	0.218351	131.435	6.32953	0	9.50337	38.1185	0	30.1163	N	N	N	N	N	N	N	N	N	N	N	N	N
ENSG00000010610.9	CD4	chr12	920	green	0.72	-0.0189591	0.00931165	-0.321387	-0.332918	-0.0660622	-0.0595009	-0.0286688	0.61792	0.327874	0.0359957	0.0875514	-0.479993	-0.118747	0.242696	0.0208135	-0.303526	-0.20697	0.666223	-0.0823863	-0.216355	-0.180221	-0.273276	0.0974764	0.268409	19.2831	0	9.64052	39.5652	16.2684	0	0	N	N	N	N	N	N	N	N	N	N	N	N	N
ENSG00000010626.14	LRRC23	chr12	10233	yellow	0.55	-0.216271	-0.544345	-0.611746	-0.277342	-0.260646	-0.443897	0.240105	-0.223778	0.257012	0.18028	-0.502883	-0.414276	0.248781	0.270673	0.335155	0.150525	0.0850462	0.486588	0.438745	-0.104853	-0.124731	0.0428262	0.502287	0.654712	18.283	0	0	25.2024	9.0709	5.80015	13.7587	N	N	N	N	N	N	N	N	N	N	N	N	N
ENSG00000010671.15	BTK	chrX	695	blue	1	0.501705	0.890502	0.433408	-0.195952	0.350143	0.562809	-0.403516	0.629548	0.181311	-0.186849	0.729147	0.569049	-0.457964	-0.0237981	-0.476282	-0.355211	-0.484563	-0.40799	-0.772231	-0.159593	0.147966	-0.326741	-0.751535	-0.527866	171.955	12.0383	0	57.5126	26.0012	11.1169	55.8819	N	N	N	N	N	N	N	N	N	N	N	N	N
ENSG00000010704.18	HFE	chr6	3077	turquoise	0.42	-0.54134	-0.333157	-0.257595	0.141534	-0.0145225	-0.269603	0.294246	-0.181926	-0.26358	-0.215513	0.161889	-0.029602	0.197735	0.267892	0.176417	0.643579	0.419612	0.460239	0.267875	0.141397	-0.132113	-0.33112	0.581103	0.231404	108.883	0	39.319	0	43.7771	0	0	N	N	Y	N	N	N	N	N	N	N	N	N	N
ENSG00000010803.16	SCMH1	chr1	22955	lightcyan	0.35	0.479646	0.581734	0.262645	-0.230098	0.0801715	0.318608	-0.216266	0.0152214	0.129672	0.214812	0.127461	0.671234	-0.203679	-0.0536453	-0.113602	-0.152505	-0.40728	-0.678747	-0.361152	-0.0652982	0.401485	0.231476	-0.603362	-0.320741	6.74263	0	42.094	65.5313	0	0	2.0871	N	N	N	N	N	N	N	N	N	N	N	N	N
ENSG00000010810.17	FYN	chr6	2534	turquoise	0.99	-0.714596	-0.58591	-0.309358	0.250875	-0.175297	-0.392251	0.290312	-0.530304	-0.434751	-0.00389514	-0.114992	-0.132911	0.46425	0.355318	0.413418	0.719476	0.593716	0.355104	0.310399	0.298828	0.0287512	-0.137989	0.73739	0.316797	235.941	12.1829	37.8533	4.84798	61.6046	9.2974	0	N	N	N	N	N	N	N	N	N	N	N	N	N
ENSG00000010818.8	HIVEP2	chr6	3097	midnightblue	0.47	-0.457954	0.0237286	0.277888	0.471854	0.0999111	-0.0267144	0.109901	-0.34148	-0.644861	-0.179843	0.425943	0.449589	0.149589	0.157064	0.096826	0.643256	0.501744	-0.18554	-0.10769	0.438607	0.22138	-0.328963	0.225639	-0.318227	5.71441	0	16.4485	26.3985	33.7495	0	10.6807	N	N	N	N	N	N	N	N	N	N	N	N	N
ENSG00000010932.15	FMO1	chr1	2326	darkturquoise	0.65	-0.224217	-0.366756	-0.282695	0.00993982	-0.258744	-0.279719	0.552282	-0.169942	-0.0109672	0.109117	-0.265105	-0.228181	0.112701	0.0319865	0.270271	0.249157	0.185096	0.356813	0.493118	0.0178356	-0.130382	0.0772327	0.418967	0.300185	1.00063	0	0	22.2394	13.3933	12.0839	17.7198	N	N	N	N	N	N	N	N	N	N	N	N	N
ENSG00000011009.10	LYPLA2	chr1	11313	yellow	0.48	0.211617	-0.255213	-0.553404	-0.507808	-0.388081	-0.2319	0.124791	-0.0306338	0.542326	0.358166	-0.619835	-0.328818	-0.109236	-0.0288304	0.20165	-0.223512	-0.345987	0.254407	0.423161	-0.405378	-0.141613	0.405837	0.0848091	0.542201	12.3207	0	12.3218	13.6749	0	3.38602	33.5228	N	N	N	N	N	N	N	N	N	N	N	N	N
ENSG00000011021.21	CLCN6	chr1	1185	salmon	0.08	-0.429298	0.0846619	0.107476	0.164794	-0.0648083	-0.0202978	-0.0396786	-0.0789607	-0.476294	0.272766	0.343719	0.140468	0.229636	0.527159	0.401303	0.296232	0.220274	0.0415016	-0.368671	0.453368	0.560455	-0.460766	0.206947	-0.20532	5.44799	0	5.36982	0	4.94586	16.6957	45.4823	N	N	N	N	N	N	N	N	N	N	N	N	N
ENSG00000011028.13	MRC2	chr17	9902	turquoise	0.83	-0.42739	-0.593316	-0.408716	0.0569228	-0.168197	-0.347156	0.314587	-0.1392	-0.0546278	-0.175529	-0.276881	-0.5448	0.18129	0.048559	0.119922	0.266661	0.309531	0.645443	0.545713	-0.0868135	-0.384463	-0.0473586	0.603032	0.432538	125.839	0	26.9933	50.8929	1.55798	0	25.5144	N	N	N	N	N	N	N	N	N	N	N	N	N
ENSG00000011052.21	NME2	chr17	654364	yellow	0.5	-0.277617	-0.541361	-0.669931	-0.377303	-0.196748	-0.437061	0.127246	-0.228981	0.24618	0.296942	-0.466288	-0.460564	0.276134	0.446874	0.461329	0.130461	0.0190991	0.500772	0.156048	-0.140362	-0.0327016	0.0908424	0.51666	0.69991	25.7428	2.01103	6.39866	27.1901	8.01984	29.9815	0	N	N	N	N	N	N	N	N	N	N	N	N	N
ENSG00000011083.8	SLC6A7	chr5	6534	turquoise	0.79	-0.491193	-0.278551	-0.219534	0.0434423	-0.0717085	-0.182012	0.207212	-0.184889	-0.271516	0.260903	-0.0118852	-0.125011	0.471282	0.517659	0.504171	0.338783	0.31022	0.293536	0.0147218	0.357897	0.342958	-0.221013	0.482518	0.198195	64.4826	4.31003	3.18003	1.19563	17.9618	39.9235	10.0355	N	N	N	N	N	N	N	N	N	N	N	N	N
ENSG00000011105.11	TSPAN9	chr12	10867	turquoise	0.99	-0.605401	-0.755251	-0.479961	0.0950501	-0.262859	-0.533383	0.431524	-0.681799	-0.265581	0.245194	-0.545163	-0.245417	0.585063	0.285109	0.578224	0.604457	0.490187	0.340359	0.588334	0.22662	0.0578383	0.205786	0.768566	0.526556	333.474	24.6011	0	12.0083	69.543	25.3898	16.2447	N	N	N	N	N	N	N	N	N	N	N	N	N
ENSG00000011114.14	BTBD7	chr14	55727	cyan	0.82	-0.263091	-0.0221295	0.516378	0.687641	0.242531	-0.0300454	0.080782	-0.322767	-0.606663	-0.454566	0.2226	0.297302	0.195324	-0.360863	-0.269371	0.391216	0.516432	-0.325436	0.198733	0.301532	-0.0864696	-0.0251181	0.0434904	-0.456473	10.8206	0.815183	0	5.3929	7.17105	25.0657	6.36884	N	N	N	N	N	N	N	N	N	N	N	N	N
ENSG00000011143.16	MKS1	chr17	54903	yellow	0.34	-0.534021	-0.811707	-0.740211	-0.181761	-0.260645	-0.503626	0.300949	-0.526743	0.00190305	0.273015	-0.754257	-0.459065	0.42997	0.387973	0.595911	0.306591	0.401845	0.451964	0.590267	0.17107	0.0205924	0.40557	0.712096	0.817804	57.6081	13.822	0	39.9615	32.9077	30.8543	24.5261	N	N	N	N	N	N	N	N	N	N	N	N	N
ENSG00000011198.7	ABHD5	chr3	51099	green	0.42	0.0171501	0.083992	0.267585	0.232757	0.297106	0.39242	-0.122027	0.406852	-0.0317778	-0.481594	0.353794	-0.243921	-0.0163067	-0.302147	-0.460315	-0.139657	0.0063977	0.225454	-0.0611317	-0.222242	-0.455476	-0.298816	-0.0526971	-0.24847	5.476	0	27.5981	5.97095	17.3717	33.0611	0	N	N	N	N	N	N	N	N	N	N	N	N	N
ENSG00000011201.10	ANOS1	chrX	3730	turquoise	0.79	-0.757244	-0.726662	-0.405745	0.249451	-0.0473615	-0.5162	0.395312	-0.344053	-0.321691	-0.254521	-0.110401	-0.432712	0.447948	0.274765	0.261086	0.632233	0.628139	0.679553	0.468494	0.162287	-0.29988	-0.290993	0.866887	0.438423	517.933	2.45159	49.307	36.8689	46.371	5.96225	9.51858	N	N	N	N	N	N	N	N	N	N	N	N	N
ENSG00000011258.15	MBTD1	chr17	54799	royalblue	0.23	-0.203982	-0.150033	0.330612	0.507127	-0.127701	-0.090837	0.0858832	-0.507154	-0.53371	0.27407	-0.258221	0.175191	0.124506	-0.11117	0.361307	0.146199	0.477233	-0.461444	0.203657	0.681368	0.442724	0.436163	0.0566011	-0.23216	3.80396	0	29.4926	0	10.0144	12.2749	0.472523	N	N	N	N	N	N	N	N	N	N	N	N	N
ENSG00000011304.16	PTBP1	chr19	5725	black	0.78	0.71661	0.347626	0.15629	-0.248146	-0.0687646	0.23771	-0.1698	0.239564	0.47672	-0.0921188	-0.190264	0.108345	-0.441886	-0.624323	-0.498428	-0.523085	-0.577395	-0.350369	0.130208	-0.559074	-0.298495	0.470631	-0.610957	-0.157586	32.5297	2.26757	34.9227	0	24.076	27.5724	30.7229	N	N	N	N	N	N	N	N	N	N	N	N	N
ENSG00000011332.19	DPF1	chr19	8193	turquoise	0.89	-0.682482	-0.614702	-0.509382	0.00985278	-0.301608	-0.472436	0.272957	-0.485546	-0.276659	0.320023	-0.281328	-0.255509	0.312343	0.581431	0.712918	0.574127	0.470948	0.443801	0.257652	0.346917	0.239473	-0.0151897	0.776992	0.520165	339.089	0	22.3138	9.00624	63.2579	53.5382	0	N	N	N	N	N	N	N	N	N	N	N	N	N
ENSG00000011347.9	SYT7	chr11	9066	turquoise	0.88	-0.628026	-0.732721	-0.58292	-0.0402187	-0.377296	-0.520359	0.339725	-0.530574	-0.213169	0.54321	-0.567594	-0.422169	0.450972	0.545334	0.870009	0.412083	0.435706	0.465676	0.413808	0.376041	0.296106	0.166494	0.79509	0.612004	448.921	7.02037	0	30.5024	56.5005	71.1544	1.91745	N	N	N	N	N	N	N	N	N	N	N	N	N
ENSG00000011376.9	LARS2	chr3	23395	turquoise	0.86	-0.583617	-0.645165	-0.36811	0.167617	-0.0247747	-0.439904	0.186036	-0.462262	-0.273736	-0.295525	-0.292928	-0.273696	0.377049	0.09748	0.101084	0.476696	0.506389	0.346619	0.452845	0.0387832	-0.310821	0.0665708	0.608614	0.408214	120.888	6.10217	30.1983	13.3863	26.1293	0	12.7156	N	N	N	N	N	N	N	N	N	N	N	N	N
ENSG00000011405.13	PIK3C2A	chr11	5286	cyan	0.86	-0.523542	-0.272329	0.492076	0.906447	0.0812037	-0.150681	0.177086	-0.310731	-0.777354	-0.415209	0.230759	-0.0292336	0.188551	-0.274403	-0.0569308	0.46096	0.761979	-0.00438897	0.306349	0.556394	-0.113018	-0.21178	0.353094	-0.410551	31.8497	0	16.394	0	9.68899	5.05015	7.78995	N	N	N	N	N	N	N	N	N	N	N	N	N
ENSG00000011422.11	PLAUR	chr19	5329	green	0.59	0.639865	0.639657	0.280408	-0.279109	0.144779	0.439131	-0.279427	0.825198	0.442858	-0.0277879	0.374308	-0.0216233	-0.472195	-0.257055	-0.433308	-0.677583	-0.651311	-0.0211387	-0.417863	-0.41076	-0.119513	-0.177398	-0.636794	-0.353261	44.3021	12.7453	3.42686	0	71.8195	6.25206	2.70086	N	N	N	N	N	N	N	N	N	N	N	N	N
ENSG00000011426.10	ANLN	chr7	54443	tan	1	-0.175866	-0.428775	-0.0610413	0.257382	-0.108591	-0.104083	0.233248	-0.256474	-0.128862	-0.102798	-0.400836	-0.272373	0.0404253	-0.291628	0.0614834	0.0753486	0.322191	0.0839088	0.516288	0.110876	-0.240909	0.581358	0.254654	0.170512	12.0332	0	0	12.4364	0	0	43.7765	N	N	N	N	N	N	N	N	N	N	N	N	N
ENSG00000011451.17	WIZ	chr19	58525	tan	0.93	0.140468	-0.150692	-0.265416	-0.263661	-0.480884	-0.118495	0.137548	-0.421247	0.150006	0.377482	-0.559278	0.127162	0.0227989	-0.0416021	0.239986	0.0632642	-0.170169	-0.236062	0.370342	-0.138713	0.169311	0.595818	0.00446462	0.269808	9.32636	0	16.4523	0	18.6383	0.374929	30.7843	N	N	N	N	N	N	N	N	N	N	N	N	N
ENSG00000011454.16	RABGAP1	chr9	2844	pink	0.89	-0.856333	-0.659306	-0.131146	0.540429	-0.120349	-0.45557	0.294537	-0.612447	-0.689954	-0.139943	-0.106535	-0.166485	0.479065	0.226886	0.380415	0.740338	0.845386	0.293258	0.431564	0.526538	0.0178066	-0.146983	0.780365	0.171001	42.8656	5.23168	38.4737	9.30198	57.3811	3.16102	0.80532	N	N	N	N	N	N	N	N	N	N	N	N	N
ENSG00000011465.16	DCN	chr12	1634	turquoise	1	-0.608457	-0.769553	-0.511506	0.109916	-0.233873	-0.51457	0.522698	-0.399208	-0.168666	0.00978084	-0.395618	-0.478767	0.405575	0.21376	0.41621	0.514674	0.500387	0.643346	0.650627	0.130561	-0.216243	0.0144555	0.834658	0.557921	437.546	3.41547	16.6228	48.3224	32.8824	12.124	20.7165	N	N	N	N	N	N	N	N	N	N	N	N	N
ENSG00000011485.14	PPP5C	chr19	5536	yellow	0.45	-0.453538	-0.60792	-0.758763	-0.364891	-0.262642	-0.492197	0.240558	-0.46152	0.0943026	0.342541	-0.600383	-0.234953	0.440634	0.569599	0.597936	0.351847	0.221494	0.37661	0.340407	0.0826985	0.169069	0.291553	0.601879	0.79677	48.3822	14.6009	0	15.8831	34.7499	42.88	0	N	N	N	N	N	N	N	N	N	N	N	N	N
ENSG00000011523.13	CEP68	chr2	23177	midnightblue	0.15	-0.434428	-0.164548	0.0719297	0.331166	0.133622	-0.163392	0.0824246	-0.503919	-0.513431	-0.0712032	0.132186	0.351793	0.206496	0.20926	0.213418	0.631954	0.493855	-0.175212	0.0171922	0.399979	0.218508	-0.102986	0.299662	-0.0779649	4.98832	0	2.49034	9.1573	50.5964	0	0	N	N	N	N	N	N	N	N	N	N	N	N	N
ENSG00000011566.14	MAP4K3	chr2	8491	cyan	0.75	-0.369462	-0.325262	0.404693	0.774847	-0.0449319	-0.205366	0.237975	-0.444505	-0.630723	-0.0848211	-0.0735192	-0.0415983	0.188269	-0.293416	0.15797	0.356566	0.634469	-0.120508	0.428023	0.577906	0.0481491	0.0851043	0.311673	-0.298101	17.3823	0	0	0	11.7911	0	25.6299	N	N	N	N	N	N	N	N	N	N	N	N	N
ENSG00000011600.11	TYROBP	chr19	7305	green	0.93	0.436092	0.421507	-0.0178624	-0.386519	0.100257	0.236518	-0.189487	0.908533	0.535745	-0.00571731	0.32308	-0.317493	-0.336374	0.0100255	-0.287035	-0.647043	-0.551299	0.374614	-0.387483	-0.39352	-0.185587	-0.387679	-0.360608	-0.0694587	59.4433	8.11933	0	8.03519	69.9652	0	12.1797	N	N	N	N	N	N	N	N	N	N	N	N	N
ENSG00000011638.10	TMEM159	chr16	57146	blue	0.84	0.460231	0.501528	0.182526	-0.246438	0.122102	0.23077	-0.165184	0.347651	0.27854	0.0857675	0.270382	0.249815	-0.334625	-0.0818233	-0.187029	-0.305606	-0.477132	-0.212222	-0.37919	-0.277325	0.0665276	-0.105115	-0.455662	-0.245517	14.6304	0.797656	7.03929	6.68795	14.1391	0	10.8243	N	N	N	N	N	N	N	N	N	N	N	N	N
ENSG00000011677.12	GABRA3	chrX	2556	turquoise	0.2	-0.709907	-0.57089	-0.412581	0.101133	-0.0451301	-0.40886	0.19915	-0.28959	-0.294002	-0.0173013	-0.0233127	-0.342501	0.376623	0.516493	0.426191	0.544254	0.496655	0.575847	0.113682	0.230737	-0.0201203	-0.329145	0.763112	0.41203	311.716	3.38362	47.9693	24.5305	45.9488	28.5299	0	N	N	N	N	N	N	N	N	N	N	N	N	N
ENSG00000012048.19	BRCA1	chr17	672	tan	0.97	-0.334118	-0.418722	-0.22131	0.0892425	-0.0627042	-0.178865	0.154126	-0.473637	-0.205428	0.0968278	-0.495685	-0.0206346	0.238728	0.089638	0.324052	0.218271	0.419917	-0.0768199	0.388447	0.325909	0.124024	0.697531	0.288807	0.347996	20.2048	2.64837	5.15115	0	13.0123	2.41759	13.9589	N	N	N	N	N	N	Y	Y	Y	Y	Y	N	N
ENSG00000012124.14	CD22	chr19	933	lightcyan	0.78	0.476575	0.671996	0.466267	0.00621582	0.125005	0.437708	-0.204916	0.0484917	0.0122706	-0.126306	0.358765	0.83556	-0.404426	-0.352454	-0.382324	0.00555144	-0.310137	-0.729359	-0.208417	-0.111542	0.146308	0.15309	-0.633757	-0.517791	16.5654	22.3548	15.8809	87.7738	0	15.7424	0	N	N	N	N	N	N	N	N	N	N	N	N	N
ENSG00000012171.17	SEMA3B	chr3	7869	turquoise	0.97	-0.628073	-0.606638	-0.320779	0.208796	-0.291498	-0.434976	0.373366	-0.461801	-0.35128	0.117928	-0.224174	-0.263414	0.378475	0.297628	0.486506	0.611715	0.485368	0.462693	0.502456	0.274437	0.0583228	-0.132095	0.758015	0.334856	266.555	0	19.3077	15.4116	56.6452	15.1521	9.43307	N	N	N	N	N	N	N	N	N	N	N	N	N
ENSG00000012174.11	MBTPS2	chrX	51360	turquoise	1	-0.731716	-0.820711	-0.440069	0.247775	-0.216303	-0.570117	0.365711	-0.548001	-0.353506	0.00359622	-0.424822	-0.432115	0.405713	0.252856	0.491548	0.536872	0.690762	0.489202	0.564597	0.333857	-0.12793	0.092004	0.821955	0.514497	400.235	2.41185	13.5429	34.6608	41.7995	19.3557	13.1231	N	N	N	N	N	N	N	N	N	N	N	N	N
ENSG00000012211.12	PRICKLE3	chrX	4007	blue	0.94	0.549839	0.655149	0.171845	-0.324111	0.238848	0.388966	-0.213383	0.471879	0.379424	-0.290401	0.413695	0.459154	-0.432875	-0.228849	-0.576092	-0.270351	-0.525964	-0.286762	-0.310561	-0.450021	-0.14339	-0.116689	-0.628688	-0.272845	48.3139	11.5371	0	36.609	13.4535	39.7585	0	N	N	N	N	N	N	N	N	N	N	N	N	N
ENSG00000012223.12	LTF	chr3	4057	green	0.46	0.0465197	0.25551	0.175002	0.0487271	0.204827	0.352566	-0.156545	0.523477	0.0234834	-0.254094	0.479605	-0.0942102	-0.148099	-0.0288366	-0.279114	-0.141711	-0.0988066	0.218581	-0.309583	-0.125637	-0.198981	-0.402225	-0.109048	-0.228162	9.06558	0	10.8587	0	17.0477	0	29.0496	N	N	N	N	N	N	N	N	N	N	N	N	N
ENSG00000012232.8	EXTL3	chr8	2137	turquoise	0.93	-0.694149	-0.724387	-0.547364	0.0472523	-0.151003	-0.511489	0.344996	-0.55741	-0.262911	-0.073263	-0.360441	-0.239351	0.498266	0.321186	0.352718	0.656956	0.515091	0.458547	0.493981	0.0899113	-0.140314	0.0434489	0.779112	0.558831	306.887	13.6315	32.8297	13.0482	59.6808	0	8.12809	N	N	N	N	N	N	N	N	N	N	N	N	N
ENSG00000012660.13	ELOVL5	chr6	60481	green	0.64	-0.101534	0.0021932	0.0375465	0.108504	0.0599165	-0.0413719	-0.0738144	0.217702	-0.040218	-0.318844	0.324579	-0.146533	-0.22708	-0.0483508	-0.205282	0.0614137	0.0301614	0.280652	-0.137284	-0.140305	-0.328531	-0.381802	0.0933229	-0.075409	1.74534	9.79769	25.9914	0	0	0	0	N	N	N	N	N	N	N	N	N	N	N	N	N
ENSG00000012779.10	ALOX5	chr10	240	blue	0.97	0.309593	0.754419	0.433215	-0.0272422	0.283779	0.44635	-0.320558	0.485937	-0.011319	-0.227093	0.747255	0.593131	-0.377439	-0.036387	-0.398187	-0.071049	-0.283649	-0.323624	-0.563368	-0.0477219	0.129305	-0.347529	-0.549704	-0.540898	77.2289	14.7021	0	44.4407	6.84398	9.18788	32.1395	N	N	N	N	N	N	N	N	N	N	N	N	N
ENSG00000012817.15	KDM5D	chrY	8284	grey	1	-0.049074	0.0489989	0.0508887	0.0239253	0.0107232	0.0536519	-0.0547721	0.0108876	-0.0854906	0.0575569	0.0583482	0.0408981	0.0576644	0.0853266	0.0496146	0.00803966	0.01764	-0.0319066	-0.0940805	0.114271	0.143442	-0.0603508	-0.0144097	-0.0648558	5.52433	0	0	0	0	0	0	N	N	N	N	N	N	N	N	N	N	N	N	N
ENSG00000012822.15	CALCOCO1	chr12	57658	lightyellow	0.18	-0.558126	-0.293159	-0.360039	-0.0733916	-0.148783	-0.124862	0.096392	-0.16412	-0.256241	0.338305	-0.0717972	-0.173386	0.375505	0.698616	0.569429	0.265782	0.331081	0.339715	-0.0442876	0.472462	0.456477	-0.206973	0.470251	0.31247	4.52856	3.85467	4.14236	3.7999	9.04204	34.021	12.0392	N	N	N	N	N	N	N	N	N	N	N	N	N
ENSG00000012983.11	MAP4K5	chr14	11183	cyan	0.76	-0.28882	0.133354	0.593505	0.667266	0.145123	0.143269	-0.039649	-0.0543402	-0.666314	-0.158887	0.436088	0.186153	-0.0452223	-0.0432008	0.0157079	0.184713	0.478709	-0.227209	-0.190544	0.654704	0.254926	-0.265152	-0.00593518	-0.55848	10.6656	0	0	2.4902	0	0	9.43307	N	N	N	N	N	N	N	N	N	N	N	N	N
ENSG00000013016.14	EHD3	chr2	30845	turquoise	0.47	-0.62919	-0.323418	-0.335991	0.0465149	0.0190149	-0.261814	0.127892	-0.154196	-0.277023	-0.219006	0.228556	-0.0508366	0.17996	0.491922	0.205571	0.603409	0.414144	0.482822	0.0276304	0.154224	-0.0730992	-0.504266	0.578799	0.289515	124.735	0	45.5205	0	26.8291	5.92194	3.03193	N	N	N	N	N	N	N	N	N	N	N	N	N
ENSG00000013288.8	MAN2B2	chr4	23324	green	0.59	-0.0391528	0.350386	-0.10496	-0.309845	0.142174	0.11742	-0.223147	0.591902	0.145389	-0.170676	0.542664	0.0130441	-0.214376	0.411569	-0.150313	-0.105939	-0.216449	0.352633	-0.495677	-0.141358	0.00588962	-0.587303	-0.107642	-0.00310759	15.1179	6.58076	27.3379	0	11.0267	0	40.7242	N	N	N	N	N	N	N	N	N	N	N	N	N
ENSG00000013293.5	SLC7A14	chr3	57709	turquoise	0.89	-0.770974	-0.700427	-0.516919	0.0467109	-0.150161	-0.491233	0.264431	-0.449304	-0.319784	0.355017	-0.315855	-0.418907	0.615716	0.664542	0.763126	0.49561	0.530978	0.547955	0.208196	0.399536	0.250213	-0.123259	0.847604	0.537761	529.27	19.147	10.8582	28.6344	56.4728	55.121	0	N	N	N	N	N	N	N	N	N	N	N	N	N
ENSG00000013297.10	CLDN11	chr3	5010	turquoise	0.31	-0.696855	-0.670281	-0.376198	0.22674	-0.0661088	-0.471735	0.340384	-0.382801	-0.304484	-0.205681	-0.120387	-0.333952	0.489456	0.265165	0.253	0.64473	0.569701	0.58561	0.462004	0.148605	-0.232429	-0.235779	0.814139	0.405957	379.588	9.33706	43.4451	18.9179	65.4388	3.27281	7.198	N	N	N	N	N	N	N	N	N	N	N	N	N
ENSG00000013306.15	SLC25A39	chr17	51629	darkred	0.25	0.527041	0.342801	-0.11841	-0.537873	-0.147134	0.608656	-0.166531	0.230035	0.536616	0.415206	-0.140577	0.125239	-0.246637	0.0341663	0.033875	-0.406273	-0.623832	-0.210171	-0.222203	-0.345791	0.20063	0.305845	-0.412661	0.085136	2.74802	0	27.1989	0.8557	2.21255	1.0559	0	N	N	N	N	N	N	N	N	N	N	N	N	N
ENSG00000013364.18	MVP	chr16	9961	green	0.64	-0.135536	0.246579	-0.156699	-0.260484	0.0985014	0.0142785	-0.169313	0.554489	0.0962321	-0.0484652	0.544482	-0.116328	-0.0783604	0.484022	-0.00816887	-0.0493066	-0.169103	0.486569	-0.503967	-0.10811	0.027244	-0.693641	0.042158	0.0245228	14.3772	0	27.7683	0.13555	7.51971	0	51.8377	N	N	N	N	N	N	N	N	N	N	N	N	N
ENSG00000013375.15	PGM3	chr6	5238	turquoise	0.99	-0.812121	-0.779935	-0.264789	0.453269	-0.210482	-0.516255	0.403453	-0.566864	-0.532552	-0.0673548	-0.251024	-0.356261	0.41083	0.21543	0.450789	0.665607	0.787128	0.461776	0.535943	0.463682	-0.07293	-0.0454335	0.860873	0.334809	471.87	0	37.9417	29.8299	54.2571	15.6591	7.42062	N	N	N	N	N	N	N	N	N	N	N	N	N
ENSG00000013392.7	RWDD2A	chr6	112611	turquoise	1	-0.771561	-0.784059	-0.517004	0.13726	-0.280854	-0.553038	0.353149	-0.519654	-0.334458	0.173083	-0.333528	-0.4225	0.493644	0.477531	0.630893	0.596382	0.597288	0.571623	0.393287	0.349252	0.0505299	-0.100737	0.893059	0.539567	572.168	5.11438	29.7952	31.5388	50.6692	40.0218	0	N	N	N	N	N	N	N	N	N	N	N	N	N
ENSG00000013441.15	CLK1	chr2	1195	brown	0.31	0.428007	0.731387	0.769424	0.257416	0.164558	0.524425	-0.245802	0.277653	-0.186389	0.0934504	0.483145	0.541385	-0.313586	-0.222454	-0.204446	-0.303546	-0.201275	-0.674417	-0.501124	0.326254	0.460298	-0.0685934	-0.673963	-0.778185	57.1949	3.57629	25.5393	41.5469	17.5767	0	20.8254	N	N	N	N	N	N	N	N	N	N	N	N	N
ENSG00000013503.9	POLR3B	chr12	55703	turquoise	1	-0.70159	-0.823387	-0.276686	0.410995	-0.0907809	-0.489208	0.378078	-0.548576	-0.402399	-0.195587	-0.42857	-0.441279	0.492717	0.0295678	0.270864	0.499165	0.738767	0.410834	0.665911	0.297166	-0.268474	0.146267	0.771223	0.405489	322.311	12.3348	17.6324	39.0246	34.664	0	35.204	N	N	N	N	N	N	N	N	N	N	N	N	N
ENSG00000013523.9	ANGEL1	chr14	23357	yellow	0.04	-0.373748	-0.220954	-0.32724	-0.118502	0.0464074	-0.165935	0.0457561	-0.151916	-0.117472	-0.252462	-0.0195568	0.0122602	0.287382	0.316456	0.00578575	0.309251	0.250698	0.204969	0.0824068	0.0662049	-0.0383354	-0.107031	0.282307	0.302871	3.50141	1.99447	15.2169	0	2.17175	0	0	N	N	N	N	N	N	N	N	N	N	N	N	N
ENSG00000013561.17	RNF14	chr5	9604	turquoise	1	-0.72517	-0.754233	-0.466781	0.183148	-0.165284	-0.383884	0.313493	-0.429443	-0.282545	-0.00706665	-0.257909	-0.436593	0.398866	0.337298	0.457239	0.542208	0.59444	0.582325	0.411244	0.251673	-0.148204	-0.147489	0.832783	0.503494	395.334	1.54428	38.3794	33.1085	40.8154	20.787	0	N	N	N	N	N	N	N	N	N	N	N	N	N
ENSG00000013563.13	DNASE1L1	chrX	1774	green	0.44	0.344471	0.551607	-0.0544921	-0.521771	0.0780842	0.236921	-0.320355	0.617962	0.379171	0.269501	0.339216	0.111317	-0.256687	0.359604	-0.0108462	-0.422979	-0.562599	0.0610315	-0.599886	-0.20898	0.274995	-0.294352	-0.415957	-0.0664162	15.9335	0.253708	0.891454	0	23.2289	0.263396	45.2604	N	N	N	N	N	N	N	N	N	N	N	N	N
ENSG00000013573.16	DDX11	chr12	1663	tan	0.96	0.121889	-0.0695026	-0.186123	-0.251327	-0.18912	-0.0313333	0.00364831	-0.259667	0.112315	0.504266	-0.547654	0.0697813	-0.00774923	0.0817086	0.371082	-0.164161	-0.110207	-0.277863	0.154016	0.161934	0.425883	0.747178	-0.0988983	0.219678	21.9667	0	37.2163	0	0	16.1258	2.26634	N	N	N	N	N	N	N	N	N	N	N	N	N
ENSG00000013583.8	HEBP1	chr12	50865	greenyellow	0.83	0.493432	0.0989991	-0.328464	-0.552694	-0.163642	0.212082	-0.0449561	0.446167	0.695963	0.0884257	-0.166342	-0.307011	-0.341792	-0.0888968	-0.157151	-0.492434	-0.563981	0.265953	0.00519743	-0.555724	-0.301975	0.0683311	-0.222791	0.294444	14.0337	5.16289	0	6.02479	24.528	0	0.209613	N	N	N	N	N	N	N	N	N	N	N	N	N
ENSG00000173698.17	ADGRG2	chrX	10149	red	0.87	-0.1809	-0.567253	-0.17423	0.261402	-0.206209	-0.385425	0.346032	-0.438632	-0.0710339	-0.221989	-0.535629	-0.248973	0.0293071	-0.433842	-0.00149666	0.272911	0.365858	0.159742	0.915828	-0.0323659	-0.444404	0.427397	0.387032	0.280079	74.1822	0	1.57345	16.7555	27.1325	0	64.0698	N	N	N	N	N	N	N	N	N	N	N	N	N
ENSG00000013619.13	MAMLD1	chrX	10046	midnightblue	0.4	-0.483253	-0.217869	-0.0560648	0.222043	-0.0799928	-0.0856754	0.228294	-0.343696	-0.413723	-0.0826945	0.177964	0.139343	0.344208	0.266963	0.194876	0.628579	0.376965	0.13121	0.0989816	0.235857	0.105083	-0.277347	0.433136	0.017507	4.66909	0.402135	25.2091	0	39.9268	0	0	N	N	N	N	N	N	N	N	N	N	N	N	N
ENSG00000013725.14	CD6	chr11	923	blue	0.57	0.463642	0.777949	0.510903	-0.0288797	0.0183843	0.540081	-0.300286	0.427058	0.0273439	0.16395	0.521667	0.486886	-0.413783	-0.136628	-0.184719	-0.295448	-0.427415	-0.44604	-0.518607	-0.0300693	0.314225	-0.151857	-0.626287	-0.608587	83.7621	20.885	12.142	35.0876	16.0666	0	22.2754	N	N	N	N	N	N	N	N	N	N	N	N	N
ENSG00000013810.18	TACC3	chr4	10460	tan	0.21	0.610249	0.398386	0.207903	-0.213083	-0.0907794	0.319105	-0.130948	0.0333923	0.282936	0.254922	-0.223048	0.351336	-0.297991	-0.364652	-0.142936	-0.403741	-0.459185	-0.600081	-0.0163063	-0.190713	0.188857	0.696586	-0.598339	-0.200519	21.3942	0	46.5525	21.3163	0	1.28871	2.77023	N	N	N	N	N	N	N	N	N	N	N	N	N
ENSG00000014123.9	UFL1	chr6	23376	cyan	0.84	-0.217469	-0.100661	0.52793	0.781465	0.0920005	-0.00887467	0.119296	-0.0136569	-0.490665	-0.595572	0.28071	-0.0960463	-0.0039985	-0.503254	-0.386888	0.116138	0.515044	-0.0164871	0.255721	0.312182	-0.379622	-0.201861	0.0710706	-0.449675	17.8268	0	11.259	0	0	34.0423	12.1078	N	N	N	N	N	N	N	N	N	N	N	N	N
ENSG00000014138.8	POLA2	chr11	23649	tan	0.97	0.254222	-0.0868599	-0.346122	-0.426626	-0.069185	0.024563	0.0459439	-0.137258	0.396163	0.220935	-0.552035	0.0292634	-0.0464006	-0.0561929	0.0740089	-0.220465	-0.237325	-0.178777	0.198308	-0.218052	0.00903583	0.778111	-0.149351	0.394469	27.2411	0	30.2443	0	0	0	12.5365	N	N	N	N	N	N	N	N	N	N	N	N	N
ENSG00000014164.6	ZC3H3	chr8	23144	black	0.87	0.673998	0.429882	0.0881069	-0.353385	-0.044812	0.248268	-0.123281	0.356514	0.497111	0.0289481	-0.0765988	0.13152	-0.321811	-0.374387	-0.403617	-0.550366	-0.612464	-0.283622	-0.0444939	-0.472075	-0.119925	0.257668	-0.604116	-0.139151	24.0148	0	31.7651	0.46705	30.0423	25.9291	7.70412	N	N	N	N	N	N	N	N	N	N	N	N	N
ENSG00000014216.15	CAPN1	chr11	823	green	0.15	0.446333	0.53586	-0.131662	-0.612979	0.0276731	0.300568	-0.280525	0.55202	0.517247	0.0987155	0.230193	0.173256	-0.353479	0.192919	-0.20773	-0.431436	-0.649999	-0.0208025	-0.475108	-0.444514	0.0516105	-0.135077	-0.487892	0.0304488	12.1223	0.715398	1.40592	4.19755	25.0564	0	18.5771	N	N	N	N	N	N	N	N	N	N	N	N	N
ENSG00000014257.15	ACPP	chr3	55	green	0.75	0.335312	0.325343	0.164064	-0.0968718	0.191237	0.22485	-0.163949	0.798306	0.31374	-0.332598	0.299125	-0.283038	-0.300164	-0.275228	-0.506627	-0.567363	-0.31866	0.273755	-0.170147	-0.33125	-0.407656	-0.227838	-0.354307	-0.192386	34.1493	6.77851	0.957434	6.85334	65.8026	28.6715	0	N	N	N	N	N	N	N	N	N	N	N	N	N
ENSG00000014641.17	MDH1	chr2	4190	yellow	0.39	-0.290733	-0.641735	-0.691396	-0.264649	-0.258013	-0.442678	0.292785	-0.235228	0.258336	0.111407	-0.499892	-0.49076	0.0932803	0.257487	0.37535	0.171091	0.157014	0.556698	0.387799	-0.111303	-0.272587	0.124277	0.570837	0.746568	34.087	0	5.51651	28.7566	13.2288	27.5102	5.07557	N	N	N	N	N	N	N	N	N	N	N	N	N
ENSG00000014824.13	SLC30A9	chr4	10463	turquoise	0.97	-0.703412	-0.79356	-0.303905	0.365447	-0.197106	-0.48077	0.296402	-0.435575	-0.3884	-0.106469	-0.383998	-0.51485	0.417261	0.145639	0.355836	0.395682	0.720687	0.481828	0.540948	0.381995	-0.207788	0.063332	0.754448	0.42058	278.955	6.59151	17.6634	51.6297	20.0004	5.49005	15.4776	N	N	N	N	N	N	N	N	N	N	N	N	N
ENSG00000014914.19	MTMR11	chr1	10903	purple	0.45	-0.209521	-0.352089	-0.432384	-0.182057	-0.112398	-0.343783	0.133997	0.288393	0.205081	-0.02587	-0.145489	-0.601027	0.0224464	0.182994	0.11804	-0.0393728	0.021032	0.770586	0.256402	-0.154327	-0.287866	-0.212058	0.397282	0.405926	15.0319	0	21.436	59.8177	0	0	1.14654	N	N	N	N	N	N	N	N	N	N	N	N	N
ENSG00000014919.12	COX15	chr10	1355	turquoise	0.9	-0.489515	-0.717997	-0.5842	-0.0533847	-0.0998786	-0.410469	0.249755	-0.369702	-0.0236808	-0.115152	-0.479725	-0.421118	0.254732	0.230657	0.278003	0.306946	0.436996	0.470994	0.474313	0.0655785	-0.283846	0.171525	0.629711	0.673645	141.882	0	15.2753	25.46	20.7576	0.955794	16.3283	N	N	N	N	N	N	N	N	N	N	N	N	N
ENSG00000015133.18	CCDC88C	chr14	440193	blue	0.4	0.562541	0.510412	0.472316	0.0464132	0.216425	0.336395	-0.20708	0.152368	0.117839	-0.203044	0.0708651	0.454198	-0.142521	-0.567705	-0.545831	-0.325948	-0.320796	-0.620958	-0.000650558	-0.213502	-0.0510124	0.342322	-0.666594	-0.464428	28.488	0	33.8233	33.0646	3.92544	48.9821	6.31707	N	N	N	N	N	N	N	N	N	N	N	N	N
ENSG00000015153.14	YAF2	chr12	10138	brown	0.55	0.0639591	0.101246	0.604407	0.619841	0.192544	0.108803	-0.02434	0.0105374	-0.305712	-0.428656	0.319297	0.0503195	-0.127897	-0.544572	-0.408772	0.0277415	0.207602	-0.215537	0.0400032	0.0867698	-0.280211	-0.194559	-0.128509	-0.546314	20.1103	0	2.46087	0	0	25.3315	0	N	N	N	N	N	N	N	N	N	N	N	N	N
ENSG00000015171.18	ZMYND11	chr10	10771	turquoise	0.65	-0.761641	-0.562157	-0.240817	0.334953	-0.0339685	-0.415131	0.278208	-0.418461	-0.48292	-0.255836	-0.0218326	-0.139317	0.402012	0.33986	0.262932	0.654115	0.731629	0.3741	0.307469	0.412421	-0.0768325	-0.227895	0.690189	0.2985	186.429	2.20439	42.6402	4.22837	39.0772	0	0	N	N	N	N	N	N	N	N	N	N	N	N	N
ENSG00000015285.10	WAS	chrX	7454	blue	1	0.680306	0.937357	0.387831	-0.330401	0.282225	0.577325	-0.417246	0.729392	0.373379	-0.112011	0.640542	0.48932	-0.523445	-0.118962	-0.530803	-0.515081	-0.686928	-0.385291	-0.725533	-0.346228	0.0909293	-0.254984	-0.848196	-0.500867	207.852	18.2437	0	38.6432	47.2687	13.9606	36.9514	N	N	N	N	N	N	N	N	N	N	N	N	N
ENSG00000015413.9	DPEP1	chr16	1800	lightcyan	0.94	0.147596	0.324753	0.257387	0.0693059	0.120942	0.205311	-0.062373	-0.324654	-0.144024	-0.138715	0.200611	0.802669	-0.0984538	-0.145156	-0.192097	0.381153	-0.0243921	-0.613235	-0.0433539	0.0188389	0.164507	0.152342	-0.272346	-0.274292	11.1831	0	0	70.1746	40.6979	2.99298	0.930554	N	N	N	N	N	N	N	N	N	N	N	N	N
ENSG00000015475.18	BID	chr22	637	green	0.36	0.460607	0.311906	-0.164759	-0.535722	0.0486873	0.179468	-0.237052	0.595585	0.583307	0.261089	0.0357526	-0.219382	-0.180224	0.130682	-0.0832956	-0.625163	-0.605969	0.14474	-0.463417	-0.376337	0.019514	-0.0974158	-0.35975	0.091409	12.5715	0	1.74897	0	44.9647	0	28.293	N	N	N	N	N	N	N	N	N	N	N	N	N
ENSG00000015479.17	MATR3	chr5	9782	cyan	0.77	-0.198734	-0.167733	0.611148	0.837902	0.0219681	-0.0347517	0.0803161	-0.342875	-0.614933	-0.288113	0.0343103	0.0197251	0.117717	-0.492146	-0.131628	0.171581	0.533194	-0.308385	0.259678	0.428155	-0.123475	0.106221	0.071788	-0.465137	23.3781	0	0	0	0	7.97047	12.7172	N	N	N	N	N	N	N	N	N	N	N	N	N
ENSG00000015520.14	NPC1L1	chr7	29881	salmon	0.55	-0.094992	-0.00924203	0.0329121	0.0388738	-0.179486	-0.0197689	0.10417	-0.227388	-0.173654	0.457456	-0.143723	0.124124	0.171676	0.190157	0.415317	0.103894	0.0544146	-0.148649	0.0223624	0.281056	0.499594	0.137435	0.0817347	-0.0392627	2.91686	0	11.2918	0	7.69599	24.0251	0	N	N	N	N	N	N	N	N	N	N	N	N	N
ENSG00000015532.9	XYLT2	chr17	64132	turquoise	0.82	-0.594579	-0.534203	-0.461203	0.0115053	-0.170341	-0.458658	0.342356	-0.477466	-0.23484	0.02721	-0.301045	-0.0795009	0.390369	0.358544	0.375313	0.588275	0.453946	0.336256	0.476206	0.197194	0.056924	0.0661824	0.628755	0.475905	129.427	2.32822	7.12468	3.56643	47.4334	2.77165	10.5304	N	N	N	N	N	N	N	N	N	N	N	N	N
ENSG00000015568.12	RGPD5	chr2	84220	cyan	0.7	-0.139807	0.0202564	0.530197	0.632438	0.133731	0.120752	0.0767858	-0.029852	-0.45181	-0.256061	0.268396	0.0257034	0.0587572	-0.316533	-0.154303	0.140929	0.364622	-0.111409	0.0896792	0.346889	-0.0450158	-0.168848	0.0290003	-0.471532	6.89666	0	0	0	0	5.85763	0	N	N	N	N	N	N	N	N	N	N	N	N	N
ENSG00000015592.16	STMN4	chr8	81551	turquoise	0.87	-0.678253	-0.663454	-0.581976	-0.0645017	-0.316068	-0.483484	0.22617	-0.413382	-0.226589	0.497698	-0.35944	-0.429235	0.376797	0.682381	0.854921	0.435032	0.417629	0.556027	0.18982	0.377612	0.307985	-0.0620445	0.807727	0.581204	477.579	2.30537	10.1656	32.3117	53.4366	78.0717	0	N	N	N	N	N	N	N	N	N	N	N	N	N
ENSG00000015676.17	NUDCD3	chr7	23386	turquoise	0.94	-0.719696	-0.692503	-0.674197	-0.121124	-0.244802	-0.48953	0.283052	-0.50913	-0.188787	0.196859	-0.373763	-0.274223	0.47229	0.63054	0.604954	0.57812	0.465795	0.506953	0.322475	0.223936	0.107375	-0.0306336	0.79867	0.689844	355.974	9.59305	21.1231	17.878	53.0816	34.7817	0	N	N	N	N	N	N	N	N	N	N	N	N	N
ENSG00000115297.10	TLX2	chr2	3196	magenta	0.63	-0.335546	-0.360128	-0.446081	-0.211588	-0.390007	-0.28288	0.133707	-0.285445	-0.0705066	0.804363	-0.412012	-0.25995	0.119791	0.604512	0.92218	0.126184	0.133822	0.260583	0.0454608	0.384124	0.565458	0.1782	0.444174	0.429994	59.0599	0	6.41078	2.34142	16.2809	82.3544	0	N	N	N	N	N	N	N	N	N	N	N	N	N
ENSG00000016391.10	CHDH	chr3	55349	turquoise	0.32	-0.719189	-0.70177	-0.354403	0.277938	-0.0325586	-0.47529	0.313402	-0.3582	-0.332094	-0.335669	-0.10107	-0.39831	0.428592	0.210525	0.148766	0.616008	0.615777	0.604137	0.454291	0.122534	-0.338297	-0.251926	0.811396	0.395031	415.594	8.0895	52.2408	36.4533	39.8013	0	14.5613	N	N	N	N	N	N	N	N	N	N	N	N	N
ENSG00000169515.5	CCDC8	chr19	83987	red	0.63	-0.398801	-0.747864	-0.423654	0.146013	-0.281624	-0.523409	0.502818	-0.490183	-0.0938385	-0.0678296	-0.586496	-0.389732	0.251889	-0.119841	0.245238	0.419547	0.430615	0.424892	0.91142	0.0143571	-0.351494	0.290636	0.659775	0.502487	74.0073	0	2.34075	38.7542	37.7768	5.47948	63.3311	N	N	N	N	N	N	N	N	N	N	N	N	N
ENSG00000016864.16	GLT8D1	chr3	55830	turquoise	0.91	-0.55656	-0.789675	-0.672692	-0.0655017	-0.303443	-0.602266	0.329492	-0.389585	-0.0301038	0.0287772	-0.540622	-0.498625	0.267224	0.296663	0.41906	0.351781	0.454255	0.593689	0.590078	0.14618	-0.19381	0.121699	0.736857	0.727731	267.276	0	8.38375	42.272	27.9651	16.8493	27.7361	N	N	N	N	N	N	N	N	N	N	N	N	N
ENSG00000017260.19	ATP2C1	chr3	27032	turquoise	0.17	-0.442115	-0.580053	-0.0379933	0.463622	-0.164357	-0.323972	0.192743	-0.21061	-0.324571	-0.170731	-0.258122	-0.556821	0.195406	-0.130905	0.143855	0.116429	0.563731	0.374018	0.502234	0.326538	-0.283424	-0.0301162	0.497607	0.147878	69.4194	0	5.6682	62.5033	0	0	22.781	N	N	N	N	N	N	N	N	N	N	N	N	N
ENSG00000017427.15	IGF1	chr12	3479	turquoise	0.93	-0.521444	-0.682339	-0.409836	0.160035	-0.236724	-0.470317	0.555154	-0.354667	-0.173411	-0.0109608	-0.348155	-0.418809	0.311191	0.0921776	0.355775	0.471825	0.467481	0.568026	0.67777	0.118634	-0.24434	0.0244543	0.744732	0.450545	275.117	0	13.7251	43.9303	29.3435	12.5765	25.3515	N	N	N	N	Y	Y	N	N	N	N	N	N	N
ENSG00000017483.14	SLC38A5	chrX	92745	blue	0.62	0.136023	0.450664	0.171405	-0.158471	0.335117	0.478978	-0.202572	0.312368	0.0544247	-0.245889	0.54644	0.314183	0.128129	0.183123	-0.346903	-0.0496772	-0.251531	-0.157465	-0.63894	-0.186181	0.0613208	-0.346851	-0.304634	-0.237054	14.1721	0.589477	12.4603	15.4014	0.563663	19.5102	54.9411	N	N	N	N	N	N	N	N	N	N	N	N	N
ENSG00000018189.12	RUFY3	chr4	22902	turquoise	0.93	-0.808316	-0.555565	-0.281717	0.257021	-0.0575918	-0.418714	0.195886	-0.440142	-0.513799	0.138249	-0.0369087	-0.20628	0.459233	0.582674	0.593433	0.621661	0.647413	0.407953	0.0737814	0.51783	0.230785	-0.270288	0.761634	0.294866	317.644	5.61345	35.4744	5.37958	47.6645	35.9335	5.30612	N	N	N	N	N	N	N	N	N	N	N	N	N
ENSG00000018236.14	CNTN1	chr12	1272	turquoise	0.97	-0.794961	-0.70327	-0.512758	0.0782735	-0.148167	-0.494294	0.290795	-0.380352	-0.319323	0.227116	-0.228086	-0.468446	0.530677	0.628504	0.681061	0.512167	0.558696	0.633197	0.206363	0.365848	0.135845	-0.218223	0.873199	0.529531	563.199	7.12204	30.9181	48.572	32.8334	41.9782	0	N	N	N	N	N	N	N	N	N	N	N	N	N
ENSG00000018280.16	SLC11A1	chr2	6556	green	0.87	0.187851	0.424636	0.103546	-0.18272	0.223189	0.260435	-0.198149	0.819835	0.220799	-0.238231	0.568136	-0.132205	-0.213774	0.0823645	-0.363023	-0.348452	-0.331459	0.345366	-0.465615	-0.233018	-0.158995	-0.55044	-0.261729	-0.210497	40.305	0.415405	16.7864	0	40.9651	5.73841	39.957	N	N	N	N	N	N	N	N	N	N	N	N	N
ENSG00000018408.14	WWTR1	chr3	25937	turquoise	1	-0.680068	-0.836093	-0.472965	0.231777	-0.200958	-0.570408	0.448624	-0.4751	-0.248941	-0.213632	-0.335929	-0.470825	0.365956	0.113247	0.276047	0.632854	0.600811	0.649877	0.71658	0.0886502	-0.384086	-0.0612351	0.886098	0.527323	602.373	0	43.1248	36.62	48.9596	0.173448	31.957	N	N	N	N	N	N	N	N	N	N	N	N	N
ENSG00000018510.12	AGPS	chr2	8540	turquoise	0.4	-0.401251	-0.250268	0.000885434	0.298132	0.0389586	-0.146072	0.0738339	0.0638057	-0.275378	-0.182836	0.116904	-0.313477	0.0480769	0.146459	0.106312	0.0598583	0.424127	0.32191	-0.0261222	0.334999	-0.11002	-0.210724	0.299357	0.0522536	17.9502	0	15.8364	10.0144	0	2.49137	4.35548	N	N	N	N	N	N	N	N	N	N	N	N	N
ENSG00000018625.14	ATP1A2	chr1	477	turquoise	0.43	-0.741926	-0.629784	-0.361693	0.222158	0.0262216	-0.434587	0.351056	-0.291673	-0.330996	-0.323237	0.00859739	-0.356129	0.550831	0.326364	0.159633	0.631709	0.572697	0.639242	0.325216	0.121123	-0.276455	-0.401587	0.802316	0.374865	414.29	14.621	53.5958	30.9772	51.9821	0.69214	5.68513	N	N	N	N	N	N	N	N	N	N	N	N	N
ENSG00000018869.16	ZNF582	chr19	147948	turquoise	0.99	-0.593805	-0.676029	-0.289593	0.292167	-0.0799901	-0.462999	0.260504	-0.440994	-0.289166	-0.177555	-0.286841	-0.340581	0.420152	0.101578	0.219841	0.476087	0.614893	0.388527	0.50521	0.239734	-0.210479	-0.0413255	0.67817	0.368904	173.302	8.93663	29.3323	23.1987	26.5682	0	13.0765	N	N	N	N	N	N	N	N	N	N	N	N	N
ENSG00000019144.16	PHLDB1	chr11	23187	turquoise	1	-0.770516	-0.788568	-0.567464	0.0905191	-0.271638	-0.535436	0.373114	-0.44904	-0.28724	0.109964	-0.31525	-0.477361	0.359429	0.461106	0.585548	0.607353	0.564408	0.680643	0.479913	0.266635	-0.0333491	-0.125118	0.921235	0.583929	656.015	0	44.8624	39.9051	43.8063	38.5822	0	N	N	N	N	N	N	N	N	N	N	N	N	N
ENSG00000019169.10	MARCO	chr2	8685	green	0.66	0.0291645	0.104727	-0.221642	-0.291904	0.022744	-0.0288362	-0.0329974	0.526188	0.258482	0.0534606	0.184464	-0.25549	-0.122942	0.218379	0.0188155	-0.175496	-0.229877	0.494636	-0.171802	-0.204646	-0.0994785	-0.279131	0.0354681	0.140567	10.4251	0	6.25296	9.42577	5.48493	0	5.85564	N	N	N	N	N	N	N	N	N	N	N	N	N
ENSG00000019485.12	PRDM11	chr11	56981	turquoise	0.91	-0.544184	-0.559401	-0.326093	0.141764	-0.148262	-0.3556	0.312684	-0.505575	-0.299573	-0.00468543	-0.351183	-0.163623	0.362202	0.180828	0.323265	0.498204	0.497507	0.242757	0.498359	0.208628	-0.00508986	0.0778929	0.584618	0.363007	99.8394	0.251331	2.68833	5.82074	30.3212	0	19.0355	N	N	N	N	N	N	N	N	N	N	N	N	N
ENSG00000019505.7	SYT13	chr11	57586	turquoise	0.89	-0.61364	-0.741859	-0.541936	0.00931958	-0.353543	-0.520091	0.372209	-0.534832	-0.215042	0.491858	-0.571354	-0.427723	0.441978	0.45898	0.820333	0.403269	0.45388	0.448052	0.470133	0.362516	0.231088	0.188088	0.783247	0.585651	404.061	4.31455	0	35.0877	50.8577	64.1782	5.95678	N	N	N	N	N	N	N	N	N	N	N	N	N
ENSG00000139219.17	COL2A1	chr12	1280	red	0.87	-0.134534	-0.573276	-0.167132	0.240569	-0.205692	-0.357063	0.399166	-0.458383	-0.0373437	-0.187951	-0.595482	-0.266779	0.150234	-0.457892	-0.0255388	0.225533	0.31175	0.125247	0.918755	-0.0831145	-0.4376	0.453853	0.358977	0.278568	73.9791	1.65592	0	18.5313	13.1979	0	64.4173	N	N	N	N	N	N	N	N	N	N	N	N	N
ENSG00000019582.14	CD74	chr5	972	blue	0.97	0.586375	0.856437	0.311315	-0.312743	0.237924	0.459226	-0.339261	0.661319	0.34144	-0.145151	0.665407	0.494384	-0.545545	-0.0801571	-0.481434	-0.349549	-0.618865	-0.273061	-0.631696	-0.357485	0.0257603	-0.34335	-0.711796	-0.436809	144.715	20.8959	0	46.0387	24.9979	11.6052	27.7166	N	N	N	N	N	N	N	N	N	N	N	N	N
ENSG00000019991.15	HGF	chr7	3082	green	0.61	0.177332	0.379831	0.180223	-0.0555203	0.272177	0.118339	-0.15777	0.60054	0.120106	-0.244013	0.524133	-0.0410158	-0.322143	0.0283137	-0.296121	-0.279418	-0.187018	0.164979	-0.408204	-0.0890657	-0.123832	-0.490143	-0.261616	-0.252382	12.0753	13.776	6.56499	0	24.8863	0	16.6352	Y	N	N	N	N	N	N	N	N	N	N	N	N
ENSG00000019995.6	ZRANB1	chr10	54764	brown	0.58	-0.0356607	0.316374	0.742651	0.601069	0.180568	0.304503	-0.133461	-0.0681394	-0.586609	-0.143944	0.455261	0.341147	0.0226406	-0.264987	-0.162277	0.119932	0.191847	-0.453781	-0.244384	0.292743	0.173094	-0.198815	-0.216204	-0.728677	42.4183	0	0	11.4565	0	2.25679	2.6699	N	N	N	N	N	N	N	N	N	N	N	N	N
ENSG00000020129.15	NCDN	chr1	23154	yellow	0.21	-0.679832	-0.6195	-0.717036	-0.240623	-0.15584	-0.407	0.217498	-0.265373	-0.060183	0.153176	-0.275001	-0.398186	0.483604	0.717268	0.537331	0.418188	0.350353	0.654793	0.1881	0.130946	0.0602381	-0.191181	0.752824	0.724223	40.5399	11.1626	33.4526	32.7819	21.9393	27.4908	0	N	N	N	N	N	N	N	N	N	N	N	N	N
ENSG00000020181.17	ADGRA2	chr8	25960	purple	0.06	-0.354445	-0.623518	-0.542994	-0.115769	-0.295052	-0.472863	0.330986	-0.0855586	0.0735025	0.13679	-0.498598	-0.652529	0.158186	0.167741	0.363513	0.0912085	0.217181	0.692621	0.574891	-0.016282	-0.213561	0.124589	0.588632	0.574084	12.8395	0	0	72.854	0	14.0064	30.3827	N	N	N	N	N	N	N	N	N	N	N	N	N
ENSG00000176692.5	FOXC2	chr16	2303	red	0.87	-0.16934	-0.602858	-0.284812	0.142024	-0.336888	-0.403529	0.320686	-0.440088	-0.00346494	-0.0536197	-0.618508	-0.318391	0.0341654	-0.338704	0.127033	0.250333	0.280247	0.233274	0.914668	-0.0595526	-0.365929	0.430014	0.434232	0.370726	73.4761	0	0	35.6294	30.135	14.4117	63.2353	N	N	N	N	N	N	N	N	N	N	N	N	N
ENSG00000100625.8	SIX4	chr14	51804	red	0.69	-0.328051	-0.68206	-0.222066	0.317584	-0.136738	-0.450612	0.428532	-0.459537	-0.135962	-0.347525	-0.458973	-0.335729	0.146278	-0.369308	-0.0339336	0.403533	0.468097	0.311865	0.907086	-0.044239	-0.543471	0.257564	0.5459	0.323668	72.5608	0	16.4458	30.9579	33.4534	0	65.2883	N	N	N	N	N	N	N	N	N	N	N	N	N
ENSG00000020577.13	SAMD4A	chr14	23034	turquoise	0.47	-0.658436	-0.379215	-0.26636	0.167841	0.0374144	-0.338868	0.260385	-0.231501	-0.350983	-0.204019	0.243796	-0.074383	0.240287	0.447597	0.247761	0.682612	0.477672	0.487322	0.0493793	0.209817	-0.0561305	-0.497442	0.656457	0.229043	201.085	0	53.9723	0	58.8896	14.6169	1.35877	N	N	N	N	N	N	N	N	N	N	N	N	N
ENSG00000020633.18	RUNX3	chr1	864	blue	1	0.602163	0.879569	0.528002	-0.127499	0.129142	0.611059	-0.33408	0.599441	0.179021	0.0545671	0.572717	0.452359	-0.439347	-0.180557	-0.372	-0.485959	-0.571942	-0.456483	-0.654789	-0.179529	0.210242	-0.161374	-0.78682	-0.618243	135.34	8.49666	11.6067	33.8867	42.0666	1.14946	37.2851	N	N	N	N	Y	N	N	N	N	N	N	N	N
ENSG00000020922.12	MRE11A	chr11	4361	cyan	0.75	-0.152703	-0.02257	0.522321	0.674621	0.129716	0.0910875	0.0351756	-0.192454	-0.52342	-0.346349	0.0913114	0.160027	0.00330927	-0.373786	-0.19609	0.0867224	0.517021	-0.355403	0.162871	0.530477	-0.00830356	0.191174	-0.0751315	-0.417951	10.5082	0	0	0.423833	0	8.27323	3.73677	N	N	N	N	N	N	N	N	N	N	N	N	N
ENSG00000021300.13	PLEKHB1	chr11	58473	turquoise	0.47	-0.643726	-0.530276	-0.378769	0.126194	-0.0343211	-0.385346	0.214586	-0.229852	-0.214695	-0.389355	0.073433	-0.275354	0.394669	0.296142	0.0501802	0.601859	0.449831	0.60716	0.285421	-0.0133037	-0.345933	-0.44897	0.70392	0.38171	276.719	7.46296	54.095	13.1546	36.6114	0	5.48596	N	N	N	N	N	N	N	N	N	N	N	N	N
ENSG00000021355.12	SERPINB1	chr6	1992	green	0.98	0.680164	0.799126	0.43508	-0.191433	0.257215	0.527185	-0.399642	0.845467	0.375155	-0.187959	0.556798	0.166348	-0.521573	-0.282007	-0.589525	-0.702367	-0.610597	-0.212366	-0.581149	-0.336398	-0.111794	-0.293824	-0.796838	-0.508519	56.966	18.5395	0	10.821	84.88	23.3745	17.3559	N	N	N	N	N	N	N	N	N	N	N	N	N
ENSG00000144045.13	DQX1	chr2	165545	magenta	0.63	-0.33453	-0.348497	-0.433965	-0.209579	-0.380728	-0.272403	0.117093	-0.283944	-0.0786111	0.80837	-0.422904	-0.250988	0.121269	0.617118	0.92212	0.10064	0.145387	0.228771	0.0270715	0.433833	0.611734	0.207269	0.421837	0.423187	58.0282	0	8.88078	3.3272	7.02719	80.8739	0	N	N	N	N	N	N	N	N	N	N	N	N	N
ENSG00000021574.11	SPAST	chr2	6683	turquoise	0.82	-0.601908	-0.740789	-0.145942	0.468057	-0.0625126	-0.417415	0.261143	-0.39518	-0.405609	-0.0787785	-0.393503	-0.559087	0.402615	-0.027545	0.296312	0.247295	0.685669	0.369988	0.503714	0.361574	-0.222234	0.125696	0.643689	0.27261	162.546	7.55246	3.29038	55.7252	4.4065	1.8864	19.2085	N	N	N	N	N	N	N	N	N	N	N	N	N
ENSG00000021645.17	NRXN3	chr14	9369	midnightblue	0.38	-0.598471	-0.393988	-0.126444	0.310202	0.0513598	-0.275702	0.244789	-0.495681	-0.437112	-0.278221	0.0733072	0.162868	0.328829	0.181044	0.156167	0.800328	0.570742	0.170067	0.346847	0.261361	-0.0656433	-0.199663	0.568198	0.146024	11.2667	0	31.1639	0	80.5374	0	2.51199	N	N	N	N	N	N	N	N	N	N	N	N	N
ENSG00000021762.19	OSBPL5	chr11	114879	purple	0.39	-0.2145	-0.0713126	-0.297361	-0.253366	-0.0519867	-0.148057	-0.0484485	0.384078	0.0983763	0.147079	0.0694926	-0.437084	0.0872451	0.48042	0.19029	-0.187613	-0.0591327	0.552861	-0.214794	0.0224588	0.107367	-0.366676	0.193346	0.235501	5.05568	0	9.41578	30.6921	10.7781	6.21825	20.0207	N	N	N	N	N	N	N	N	N	N	N	N	N
ENSG00000021776.10	AQR	chr15	9716	cyan	0.87	-0.342982	-0.181683	0.580568	0.895775	0.15548	-0.057207	0.106955	-0.326121	-0.699898	-0.501532	0.143487	0.0704367	0.145955	-0.489917	-0.255657	0.308764	0.666027	-0.236618	0.308113	0.430532	-0.212938	0.0289199	0.132118	-0.472542	30.5128	0	0	0	0	23.7821	15.3494	N	N	N	N	N	N	N	N	N	N	N	N	N
ENSG00000021826.14	CPS1	chr2	1373	turquoise	0.75	-0.582996	-0.61927	-0.259574	0.291753	-0.00209223	-0.336234	0.33169	-0.37815	-0.295154	-0.315554	-0.154495	-0.286355	0.369156	0.0588762	0.119596	0.539643	0.565747	0.430908	0.496231	0.129649	-0.324213	-0.0842605	0.673008	0.321247	174.697	3.53313	38.9479	15.8679	42.7571	0	15.0364	N	N	N	N	N	N	N	N	N	N	N	N	N
ENSG00000022267.16	FHL1	chrX	2273	midnightblue	0.37	-0.348929	-0.220898	-0.239059	-0.00976181	-0.022963	-0.308853	0.14223	-0.349916	-0.191977	-0.0005257	0.0597663	0.175439	0.121121	0.353609	0.281784	0.558887	0.249245	0.115227	0.0238286	0.14201	0.0932982	-0.148097	0.376887	0.212222	3.35383	0	22.9794	0	35.0082	6.80585	5.32416	N	N	N	N	N	N	N	N	N	N	N	N	N
ENSG00000022355.14	GABRA1	chr5	2554	lightgreen	0.69	-0.55449	-0.448156	-0.201053	0.179061	0.0991514	-0.254393	0.230459	-0.283872	-0.305457	-0.0509568	-0.0850039	-0.226884	0.755344	0.355974	0.252958	0.370221	0.450887	0.304733	0.121969	0.261185	0.0495982	-0.21814	0.545171	0.237663	8.8481	28.4147	20.0828	14.9906	26.6436	3.23291	0	N	N	N	N	N	N	N	N	N	N	N	N	N
ENSG00000022556.15	NLRP2	chr19	55655	grey	0.97	0.0841344	0.259954	0.285828	0.157217	0.0405121	0.208291	-0.073695	0.149664	-0.13081	-0.136596	0.250791	0.210892	-0.161631	-0.149182	-0.173922	-0.0404376	0.0136533	-0.179176	-0.0882579	0.10454	0.0369543	-0.0585434	-0.204112	-0.298862	0.28722	3.29515	0	0.846688	0	0	0	N	N	N	N	N	N	N	N	N	N	N	N	N
ENSG00000022567.9	SLC45A4	chr8	57210	turquoise	0.97	-0.490513	-0.464635	-0.20495	0.189902	-0.134071	-0.243144	0.241183	-0.283216	-0.285537	0.111275	-0.24491	-0.281074	0.351892	0.162663	0.348969	0.343064	0.385223	0.348923	0.390343	0.203856	0.051775	0.0288426	0.537617	0.227891	69.4271	1.1767	1.60899	17.4082	10.4556	3.86548	4.15547	N	N	N	N	N	N	N	N	N	N	N	N	N
ENSG00000022840.15	RNF10	chr12	9921	blue	0.66	0.618856	0.732356	0.58895	-0.013635	0.0915287	0.623144	-0.291717	0.420423	0.124293	0.0431783	0.415736	0.356604	-0.356996	-0.353053	-0.405377	-0.452949	-0.556481	-0.507905	-0.456524	-0.247282	0.124986	-0.109297	-0.723834	-0.646947	73.7098	5.92409	14.704	28.4795	36.0623	15.9143	4.12837	N	N	N	N	N	N	N	N	N	N	N	N	N
ENSG00000023171.14	GRAMD1B	chr11	57476	midnightblue	0.27	-0.617939	-0.356166	-0.120231	0.251736	0.0437901	-0.234065	0.222674	-0.476783	-0.475519	-0.0839077	0.0308334	0.134741	0.609775	0.346352	0.266688	0.681326	0.515891	0.109302	0.137418	0.327731	0.157614	-0.155221	0.520051	0.130046	6.36101	11.507	23.9112	0	57.5948	0	0	N	N	N	N	N	N	N	N	N	N	N	N	N
ENSG00000023191.16	RNH1	chr11	6050	green	0.72	0.149646	0.149636	-0.344706	-0.538944	0.029336	-0.0514594	-0.157599	0.653985	0.47978	0.113007	0.135739	-0.399672	-0.108892	0.347796	-0.0269189	-0.422234	-0.45503	0.547394	-0.338285	-0.393301	-0.103916	-0.364368	-0.0752718	0.260302	18.9821	0	5.76292	25.2627	24.3752	0.980943	21.2356	N	N	N	N	N	N	N	N	N	N	N	N	N
ENSG00000023228.13	NDUFS1	chr2	4719	turquoise	0.87	-0.75511	-0.715248	-0.315316	0.335128	0.0323411	-0.446193	0.285119	-0.375273	-0.396659	-0.28994	-0.169086	-0.424608	0.451482	0.196024	0.212618	0.485855	0.699218	0.516103	0.368025	0.246244	-0.28871	-0.139695	0.74382	0.371209	258.176	9.35583	38.9575	35.7167	21.3783	0	2.47128	N	N	N	N	N	N	N	N	N	N	N	N	N
ENSG00000023287.12	RB1CC1	chr8	9821	brown	0.59	-0.166272	0.112829	0.797449	0.878005	0.15254	0.188676	0.0228294	-0.119118	-0.678484	-0.344069	0.413499	0.180794	0.0784046	-0.421177	-0.24494	0.177871	0.454808	-0.337821	-0.0228163	0.44533	-0.0181683	-0.208424	-0.0629461	-0.719191	63.9928	0	0	1.55406	0	20.9149	0	N	N	N	N	N	N	N	N	N	N	N	N	N
ENSG00000023318.7	ERP44	chr9	23071	green	0.6	0.685288	0.600758	0.425595	-0.0755029	0.269354	0.353907	-0.239916	0.644353	0.393974	-0.230918	0.338658	0.0970058	-0.392813	-0.494683	-0.614362	-0.623135	-0.529601	-0.226208	-0.323098	-0.400977	-0.265412	-0.119835	-0.700521	-0.453774	19.376	3.53799	8.19117	5.37651	57.4815	38.8374	0	N	N	N	N	N	N	N	N	N	N	N	N	N
ENSG00000023330.14	ALAS1	chr3	211	green	0.81	0.235501	0.112529	-0.0567448	-0.246229	0.0897209	0.0825241	-0.1174	0.499815	0.328697	0.117006	0.0384573	-0.418615	0.00514259	-0.0292165	-0.11413	-0.493266	-0.400316	0.294783	-0.23174	-0.365023	-0.157799	-0.193763	-0.147116	-0.00447802	6.94657	0	0	20.9655	34.2684	0	7.39945	N	N	N	N	N	N	N	N	N	N	N	N	N
ENSG00000023445.13	BIRC3	chr11	330	blue	0.69	0.258955	0.634803	0.542	0.158949	0.0116859	0.419958	-0.232812	0.551199	-0.121381	0.119656	0.58302	0.192465	-0.366799	-0.0724001	-0.100126	-0.355543	-0.213027	-0.190315	-0.501173	0.186218	0.265138	-0.321439	-0.457486	-0.608664	42.8483	17.3101	0	1.45441	32.3168	0	31.1447	N	N	N	N	N	N	N	N	N	N	N	N	N
ENSG00000023516.8	AKAP11	chr13	11215	pink	0.12	-0.824775	-0.529311	0.0341147	0.645593	0.0515965	-0.374091	0.228427	-0.378047	-0.711793	-0.337848	0.119331	-0.194164	0.362564	0.192175	0.207813	0.592122	0.890537	0.312994	0.252475	0.604238	-0.0867772	-0.313845	0.659527	0.0333919	51.3241	0	36.893	4.33277	27.3282	0	0	N	N	N	N	N	N	N	N	N	N	N	N	N
ENSG00000023572.8	GLRX2	chr1	51022	yellow	0.12	-0.0740105	-0.421287	-0.501153	-0.255108	0.0169398	-0.27787	0.160481	0.201606	0.402427	-0.0828847	-0.255383	-0.661577	-0.0273428	0.054978	0.0337351	-0.154231	-0.0363581	0.66347	0.216907	-0.316276	-0.478553	-0.133156	0.338792	0.519905	13.7089	0	15.321	56.608	0	0	0	N	N	N	N	N	N	N	N	N	N	N	N	N
ENSG00000111432.4	FZD10	chr12	11211	red	0.78	-0.299141	-0.691961	-0.316106	0.202739	-0.225417	-0.470623	0.430203	-0.504914	-0.0751992	-0.164999	-0.57451	-0.322835	0.175298	-0.279861	0.106363	0.378285	0.397523	0.294164	0.913604	-0.0468378	-0.435316	0.351788	0.546627	0.412879	72.4716	0	6.53321	28.2342	57.7332	3.99975	64.9258	N	N	N	N	N	N	N	N	N	N	N	N	N
ENSG00000023697.12	DERA	chr12	51071	yellow	0.5	0.0336675	-0.215485	-0.351929	-0.229323	0.0542505	-0.1919	0.0486326	0.0869555	0.326145	-0.197773	-0.162477	-0.223799	-0.151775	0.0183838	-0.0683147	-0.0384052	-0.00553491	0.303634	0.162523	-0.197948	-0.376473	0.0801927	0.130439	0.408394	6.11524	0	0.6285	0.887699	0	0	0.321462	N	N	N	N	N	N	N	N	N	N	N	N	N
ENSG00000023734.10	STRAP	chr12	11171	black	0.05	0.645465	0.277608	0.360785	0.0164656	-0.0218812	0.214587	-0.13009	0.165296	0.287551	0.047019	-0.0721979	-0.000340894	-0.354766	-0.592023	-0.305537	-0.471373	-0.448056	-0.348624	-0.0135165	-0.350296	-0.203829	0.21394	-0.479477	-0.326113	21.8184	3.02151	23.6904	0	16.3742	1.83232	5.30012	N	N	N	N	N	N	N	N	N	N	N	N	N
ENSG00000023839.10	ABCC2	chr10	1244	blue	0.19	0.143932	0.486838	0.501687	0.204492	0.0916487	0.3119	-0.149989	0.25407	-0.250504	0.120839	0.353078	0.305803	-0.0972845	-0.0129281	-0.0413352	-0.239161	-0.0243041	-0.376966	-0.38495	0.399805	0.458676	-0.10455	-0.402419	-0.546569	16.1931	0	9.56181	12.3589	11.9681	0	21.7705	N	N	N	N	N	N	N	N	N	N	N	N	N
ENSG00000023892.10	DEF6	chr6	50619	blue	1	0.561624	0.931687	0.485663	-0.173809	0.24413	0.582448	-0.4118	0.65251	0.174254	-0.0908615	0.691062	0.543096	-0.527044	-0.102305	-0.453095	-0.42053	-0.541357	-0.432443	-0.699845	-0.151904	0.204958	-0.280813	-0.797143	-0.599688	191.062	20.1216	0	47.9663	36.1539	11.5638	33.5653	N	N	N	N	N	N	N	N	N	N	N	N	N
ENSG00000023902.13	PLEKHO1	chr1	51177	black	0.75	0.568933	0.38705	0.098477	-0.281965	-0.0836834	0.0983461	-0.168005	0.177213	0.358552	0.212971	-0.0369941	0.216657	-0.33427	-0.267063	-0.165669	-0.338261	-0.535049	-0.304078	-0.0828397	-0.344958	0.0497647	0.181218	-0.472899	-0.174684	11.9052	2.20019	29.8	6.4733	3.97877	0	0	N	N	N	N	N	N	N	N	N	N	N	N	N
ENSG00000023909.9	GCLM	chr1	2730	grey	0.52	-0.323369	-0.204127	0.0219461	0.263578	-0.0309132	0.311705	0.151532	-0.101645	-0.259583	-0.267848	0.144235	-0.0550049	0.108892	-0.0537933	-0.0384656	0.354341	0.299777	0.210914	0.185417	0.0557211	-0.231137	-0.150941	0.304715	-0.00404138	1.03305	0	24.19	0	3.49914	0	0	N	N	N	N	N	N	N	N	N	N	N	N	N
ENSG00000024048.10	UBR2	chr6	23304	brown	0.75	-0.295448	0.257342	0.660517	0.686155	0.2828	0.236201	-0.0733052	0.0231664	-0.691109	-0.282006	0.58085	0.317481	0.0217692	-0.0562996	-0.114959	0.2193	0.487021	-0.270626	-0.238633	0.62287	0.253016	-0.366044	-0.076058	-0.65738	32.0229	0	0	8.1588	0	0	10.0254	N	N	N	N	N	N	N	N	N	N	N	N	N
ENSG00000024422.11	EHD2	chr19	30846	turquoise	0.93	-0.499633	-0.548065	-0.448586	0.0169116	-0.260033	-0.392655	0.343687	-0.212293	-0.135457	0.0271823	-0.212916	-0.390998	0.207941	0.275496	0.346328	0.408219	0.354501	0.595987	0.441359	0.0967672	-0.141457	-0.127531	0.655132	0.44463	150.522	0	22.9041	27.741	13.9683	8.86317	3.86409	N	N	N	N	N	N	N	N	N	N	N	N	N
ENSG00000024526.16	DEPDC1	chr1	55635	tan	1	-0.0369848	-0.414553	-0.116427	0.13737	-0.207891	-0.0430363	0.212225	-0.45127	-0.0410077	0.14237	-0.641853	-0.127727	0.0589345	-0.313082	0.193984	0.024899	0.228442	-0.16028	0.556581	0.119536	-0.0848464	0.873136	0.143082	0.238577	53.0785	0	24.6252	0	4.76717	0	50.394	N	N	N	N	N	N	N	N	N	N	N	N	N
ENSG00000025039.14	RRAGD	chr6	58528	grey	0.97	-0.0401147	-0.0497082	0.122477	0.19811	0.252525	-0.0809234	0.0765596	0.102824	-0.0649136	-0.469539	0.21417	-0.0898559	0.0552835	-0.239253	-0.370527	0.0889312	0.0980698	0.135632	0.0597146	-0.204263	-0.420863	-0.256211	0.0492119	-0.127159	0.422523	0	20.4229	0	0	33.1454	0	N	N	N	N	N	N	N	N	N	N	N	N	N
ENSG00000025156.12	HSF2	chr6	3298	brown	0.57	0.0986644	0.0228899	0.591268	0.582773	-0.0643085	0.0741319	0.032861	-0.252455	-0.378181	0.0912348	-0.0728435	0.0674557	-0.0105349	-0.465736	0.00631905	-0.0555707	0.196502	-0.443669	0.138437	0.334103	0.115105	0.255529	-0.1433	-0.48677	23.2741	0	24.1658	0	0	0	6.03764	N	N	N	N	N	N	N	N	N	N	N	N	N
ENSG00000025423.11	HSD17B6	chr12	8630	turquoise	0.44	-0.442079	-0.468223	-0.39446	-0.00764409	-0.0513564	-0.275822	0.199677	-0.327445	-0.112561	-0.142008	-0.121147	-0.13087	0.311621	0.300927	0.194537	0.477762	0.344448	0.335051	0.220339	0.071154	-0.120932	-0.0779481	0.543667	0.422853	75.7809	2.36514	29.7357	0	40.579	0	0	N	N	N	N	N	N	N	N	N	N	N	N	N
ENSG00000025434.18	NR1H3	chr11	10062	purple	0.45	-0.117922	-0.218773	-0.59577	-0.494512	-0.170132	-0.240582	0.0802959	0.239556	0.342719	0.373392	-0.211082	-0.470966	0.00800497	0.532694	0.435019	-0.155567	-0.12615	0.597493	-0.0246057	-0.0599619	0.0973964	-0.114259	0.29237	0.55842	7.25872	0	0	39.4724	0	37.9641	1.34476	N	N	N	N	N	N	N	N	N	N	N	N	N
ENSG00000025708.12	TYMP	chr22	1890	green	0.86	0.212735	0.289462	-0.223978	-0.47463	-0.00961455	0.0918224	-0.15337	0.762108	0.440506	0.220544	0.221515	-0.306385	-0.257004	0.282768	0.0410273	-0.467511	-0.448958	0.480442	-0.351103	-0.239678	0.0242373	-0.302109	-0.157595	0.117799	33.3352	4.69463	0	11.3242	35.639	6.1082	21.0301	N	N	N	N	N	N	N	N	N	N	N	N	N
ENSG00000025772.7	TOMM34	chr20	10953	greenyellow	0.28	0.536395	0.0348997	-0.131579	-0.328787	-0.257966	0.000440255	-0.0280808	0.075537	0.519694	0.0913113	-0.415045	-0.128003	-0.36641	-0.448261	-0.204366	-0.402802	-0.500098	-0.0854107	0.325381	-0.538068	-0.309803	0.385772	-0.284202	0.140912	6.31076	5.90497	22.5717	0	7.55939	0	39.3967	N	N	N	N	N	N	N	N	N	N	N	N	N
ENSG00000025800.13	KPNA6	chr1	23633	brown	0.66	0.227473	0.509208	0.708837	0.389539	0.287321	0.369968	-0.211959	0.11124	-0.296356	-0.305112	0.50166	0.441896	-0.182201	-0.439302	-0.472175	-0.0312931	-0.10636	-0.496956	-0.252075	-0.0734254	-0.0243622	-0.190971	-0.456017	-0.734481	36.1477	0	0	25.9355	0.010702	35.2049	0	N	N	N	N	N	N	N	N	N	N	N	N	N
ENSG00000026025.13	VIM	chr10	7431	green	0.6	0.441271	0.435085	0.0618349	-0.289586	0.164946	0.174073	-0.120711	0.700677	0.434391	-0.259335	0.407592	-0.0558996	-0.430986	-0.158148	-0.46765	-0.371704	-0.514669	0.230913	-0.276043	-0.505129	-0.350309	-0.365594	-0.364989	-0.151027	21.4979	12.3061	1.85078	0	32.7023	12.5942	0.758165	N	N	N	N	N	N	N	N	N	N	N	N	N
ENSG00000026036.20	RTEL1-TNFRSF6B	chr20	NA	salmon	0.75	-0.294339	0.048928	-0.0799967	-0.0986878	-0.179888	-0.00439085	-0.0641747	-0.0613413	-0.274563	0.623717	-0.0400061	0.0507061	0.191785	0.642732	0.653271	0.0174354	0.10678	-0.0147272	-0.28151	0.598472	0.847147	0.0264957	0.114317	0.0239303	18.5304	0	2.82965	0	0	51.1816	32.409	N	N	N	N	N	N	N	N	N	N	N	N	N
ENSG00000026103.19	FAS	chr10	355	green	0.83	0.0897653	0.158824	0.266053	0.23629	0.0824903	0.178277	-0.028436	0.558562	0.0143517	-0.376749	0.385862	-0.290977	-0.337611	-0.319919	-0.373469	-0.254308	-0.0152504	0.319523	0.00660435	-0.0863747	-0.401263	-0.361577	-0.0963874	-0.285064	11.4037	19.2545	11.9032	11.6193	29.7129	6.69169	0	N	N	Y	N	N	N	N	N	N	N	N	N	N
ENSG00000026297.15	RNASET2	chr6	8635	blue	0.9	0.432625	0.743602	0.264858	-0.256773	0.325048	0.395524	-0.340487	0.706801	0.284103	-0.232521	0.707265	0.343556	-0.401233	0.048188	-0.467082	-0.30834	-0.476221	-0.105649	-0.662305	-0.258233	0.0128618	-0.498256	-0.573361	-0.374667	87.8652	12.9873	0	19.7927	28.9191	13.6068	41.2307	N	N	N	N	N	N	N	N	N	N	N	N	N
ENSG00000026508.16	CD44	chr11	960	blue	0.29	0.333564	0.655062	0.268003	-0.195796	0.2086	0.349828	-0.325221	0.738952	0.185867	0.0114575	0.663678	0.0915442	-0.383768	0.139309	-0.213873	-0.437756	-0.447106	0.0252408	-0.761858	-0.152337	0.109978	-0.545427	-0.471529	-0.386948	54.2372	10.8829	0	0	63.8647	0	54.3308	N	N	N	N	Y	N	N	N	N	N	N	N	N
ENSG00000026559.13	KCNG1	chr20	3755	turquoise	0.64	-0.399418	-0.698487	-0.530428	-0.0277374	-0.47208	-0.505207	0.36887	-0.541279	-0.0706199	0.335837	-0.667273	-0.345691	0.179352	0.175356	0.593889	0.362898	0.344131	0.351971	0.68318	0.179536	0.0258494	0.356296	0.639823	0.580555	197.381	0	0	17.4509	51.3577	35.3645	35.0377	N	N	N	N	N	N	N	N	N	N	N	N	N
ENSG00000026652.13	AGPAT4	chr6	56895	turquoise	0.99	-0.659392	-0.675934	-0.45514	0.0823404	-0.234608	-0.402962	0.256911	-0.354418	-0.264934	0.276817	-0.397586	-0.490545	0.434176	0.474656	0.626592	0.321417	0.508258	0.524416	0.340828	0.401479	0.151706	-0.0165848	0.733684	0.497648	246.678	10.2547	4.46761	39.6258	21.0719	47.3209	0	N	N	N	N	N	N	N	N	N	N	N	N	N
ENSG00000026751.16	SLAMF7	chr1	57823	blue	0.7	0.201085	0.439092	0.183892	-0.0907278	-0.140918	0.264497	-0.135569	0.321032	0.0156362	0.368653	0.251958	0.199745	-0.29239	0.0779373	0.169762	-0.231101	-0.239893	-0.145978	-0.332988	0.113373	0.348177	-0.0369106	-0.296138	-0.271244	15.7537	14.1247	15.4419	3.93349	4.91923	11.4402	12.811	N	N	N	N	N	N	N	N	N	N	N	N	N
ENSG00000026950.16	BTN3A1	chr6	11119	grey60	0.3	-0.20591	0.353753	0.260633	0.170799	0.177634	0.159326	-0.103195	0.123085	-0.344465	-0.21446	0.628959	0.437693	0.0243117	0.274094	-0.0954342	0.270981	0.179596	-0.121659	-0.401948	0.32545	0.261647	-0.464335	-0.0797903	-0.326851	4.82353	0	9.9029	19.743	0	0	29.8351	N	N	N	N	N	N	N	N	N	N	N	N	N
ENSG00000027001.9	MIPEP	chr13	4285	yellow	0.54	-0.256942	-0.537675	-0.568914	-0.216906	-0.115511	-0.33255	0.231834	-0.18152	0.190421	-0.0164849	-0.485413	-0.405964	0.090581	0.149389	0.22958	0.107356	0.179689	0.450136	0.457568	-0.096394	-0.27119	0.238084	0.443107	0.645865	19.0893	0	0.517057	24.7925	1.27129	0	30.3307	N	N	N	N	N	N	N	N	N	N	N	N	N
ENSG00000027075.13	PRKCH	chr14	5583	grey60	0.87	0.267888	0.751828	0.57836	0.136345	0.215885	0.469409	-0.272026	0.364333	-0.183618	-0.161242	0.779509	0.611167	-0.331728	-0.0879767	-0.329119	-0.0178673	-0.207606	-0.414267	-0.572142	0.052177	0.211881	-0.384727	-0.524749	-0.686412	11.4304	10.8998	0	49.5704	2.96219	3.09243	35.9218	N	N	N	N	N	N	N	N	N	N	N	N	N
ENSG00000143340.6	FAM163A	chr1	148753	magenta	0.63	-0.407405	-0.520423	-0.519766	-0.165767	-0.452465	-0.395707	0.205256	-0.37979	-0.0907305	0.736875	-0.532675	-0.356301	0.141183	0.530737	0.917686	0.198116	0.222806	0.344497	0.247215	0.3571	0.433888	0.236498	0.567327	0.522922	57.9718	0	0	38.6979	32.9977	84.5067	9.58261	N	N	N	N	Y	N	N	N	N	N	N	N	N
ENSG00000027697.12	IFNGR1	chr6	3459	green	0.35	-0.100552	0.0932288	0.35602	0.39524	0.121028	0.0524638	-0.0311965	0.462989	-0.207766	-0.281636	0.489673	-0.332026	-0.0475289	-0.138174	-0.217625	-0.133154	0.123309	0.342619	-0.178584	0.100948	-0.223508	-0.570565	0.0407071	-0.379385	8.90665	0	25.5505	9.37824	16.645	0	6.25033	N	N	N	N	N	N	N	N	N	N	N	N	N
ENSG00000027869.11	SH2D2A	chr1	9047	black	0.27	0.388741	0.140908	-0.0760237	-0.263087	-0.245079	0.0783186	-0.0835899	0.111791	0.332171	0.323174	-0.26201	-0.038596	-0.289371	-0.183955	0.0590461	-0.356692	-0.355926	-0.114235	0.103572	-0.19696	0.0291671	0.285146	-0.250783	0.0480972	3.60429	1.65267	35.8287	0	1.89451	1.45997	3.59072	N	N	N	N	N	N	N	N	N	N	N	N	N
ENSG00000028116.16	VRK2	chr2	7444	blue	0.76	0.276544	0.477519	0.467117	0.215432	0.27196	0.415962	-0.167907	0.443992	-0.00982413	-0.591944	0.545333	0.27491	-0.457329	-0.420935	-0.645832	-0.193614	-0.0689165	-0.201321	-0.203061	-0.0968394	-0.335094	-0.199354	-0.460698	-0.470076	20.2659	8.34777	0	10.1598	21.8554	50.0052	0	N	N	N	N	N	N	N	N	N	N	N	N	N
ENSG00000028137.16	TNFRSF1B	chr1	7133	blue	0.37	0.320956	0.673631	0.199467	-0.248094	0.142419	0.360509	-0.278317	0.728772	0.193392	-0.00903521	0.65569	0.210926	-0.409127	0.099587	-0.247213	-0.296761	-0.480253	0.054173	-0.602427	-0.235448	0.0812952	-0.445914	-0.451516	-0.360449	57.5275	15.1355	0	7.77723	21.143	0	40.58	N	N	N	N	N	N	N	N	N	N	N	N	N
ENSG00000028203.17	VEZT	chr12	55591	cyan	0.52	-0.40189	-0.384374	0.295841	0.694007	-0.0316684	-0.263211	0.225586	-0.566655	-0.614515	-0.0259201	-0.146515	-0.00724517	0.244006	-0.233122	0.22542	0.418158	0.620867	-0.151706	0.410623	0.492235	0.0363557	0.129748	0.356289	-0.198822	11.8651	0	0	0	23.1842	0	19.7164	N	N	N	N	N	N	N	N	N	N	N	N	N
ENSG00000028277.20	POU2F2	chr19	5452	blue	0.66	0.32079	0.637649	0.111895	-0.371402	0.000367529	0.297946	-0.282769	0.375721	0.171827	0.457609	0.349433	0.413832	-0.288282	0.377126	0.178264	-0.274181	-0.446636	-0.281175	-0.686806	0.0706369	0.591759	-0.11815	-0.466378	-0.22313	43.6458	5.43269	12.9116	28.3358	1.20814	10.6028	54.4456	N	N	N	N	N	N	N	N	N	N	N	N	N
ENSG00000028528.14	SNX1	chr15	6642	turquoise	0.45	-0.719861	-0.474955	-0.235723	0.283322	0.0136517	-0.39556	0.176327	-0.233484	-0.419146	-0.272255	0.14829	-0.229652	0.229549	0.346009	0.205999	0.578561	0.591146	0.499109	0.154128	0.291098	-0.113734	-0.400445	0.663772	0.220405	188.019	0	50.2586	8.12871	32.7341	12.2509	0	N	N	N	N	N	N	N	N	N	N	N	N	N
ENSG00000029153.14	ARNTL2	chr12	56938	turquoise	0.78	-0.214987	-0.27027	-0.0946347	0.129027	-0.0024464	-0.246185	0.0421962	0.0822812	-0.0629857	-0.149234	-0.0541259	-0.388449	0.0242523	-0.0244822	0.0238237	-0.0152243	0.205692	0.365129	0.161274	0.019784	-0.2723	-0.0507581	0.273214	0.137945	12.9892	0	13.1732	18.4041	0	0	0	N	N	N	N	N	N	N	N	N	N	N	N	N
ENSG00000029363.15	BCLAF1	chr6	9774	brown	0.68	0.276839	0.48657	0.909881	0.614407	0.210138	0.384705	-0.207921	0.133936	-0.39145	-0.270077	0.395013	0.364778	-0.182193	-0.555864	-0.443276	-0.226354	0.0717509	-0.629608	-0.203119	0.270949	0.0603493	0.0182412	-0.545221	-0.831906	96.4698	0	12.5891	17.0006	14.432	30.8155	0	N	N	N	N	N	N	N	N	N	N	N	N	N
ENSG00000029534.19	ANK1	chr8	286	darkred	0.74	-0.0509786	0.269475	0.132974	-0.0554867	0.087692	0.671908	-0.0182666	0.118482	-0.142213	0.287638	0.26321	0.201005	0.10318	0.325209	0.22508	-0.023934	-0.0681115	-0.152153	-0.469238	0.208398	0.436371	-0.0771097	-0.110696	-0.174288	3.90244	0	0	1.76805	0	8.91849	46.3204	N	N	N	N	N	N	N	N	N	N	N	N	N
ENSG00000029559.6	IBSP	chr4	3381	grey	0.6	-0.26563	-0.23027	-0.204736	-0.0041741	-0.0736014	-0.128533	0.11305	-0.0807456	-0.0665322	0.0149663	-0.0174291	-0.149495	0.168257	0.19034	0.167134	0.225063	0.150595	0.291447	0.0738381	0.0319651	-0.0549804	-0.0754112	0.316365	0.204231	0.329541	0.93016	7.48772	0	5.83162	1.12538	0	N	N	N	N	N	N	N	N	N	N	N	N	N
ENSG00000029725.16	RABEP1	chr17	9135	pink	0.7	-0.792144	-0.491131	-0.00649603	0.564377	-0.072209	-0.347829	0.25711	-0.540129	-0.707449	-0.146168	0.0646934	-0.0162733	0.388936	0.251154	0.337616	0.730395	0.802147	0.185177	0.26254	0.566127	0.0832179	-0.224344	0.661278	0.0475647	33.2641	0	36.7397	0	59.2259	4.52354	0	N	N	N	N	N	N	N	N	N	N	N	N	N
ENSG00000029993.14	HMGB3	chrX	3149	tan	1	0.118751	-0.385985	-0.240259	-0.103868	-0.186343	-0.159154	0.152032	-0.37094	0.196385	0.208962	-0.690191	-0.216322	0.156761	-0.263181	0.150703	-0.0614168	-0.0342144	-0.0735285	0.502577	-0.175619	-0.143027	0.734513	0.115739	0.339996	19.5227	6.41829	22.698	2.74848	0.401335	0	46.1484	N	N	N	N	N	N	N	N	N	N	N	N	N
ENSG00000178343.4	SHISA3	chr4	152573	red	0.87	-0.115401	-0.586912	-0.27068	0.138225	-0.307193	-0.405288	0.323577	-0.468358	0.032233	-0.0799096	-0.639524	-0.268281	0.00023722	-0.379972	0.0794983	0.236502	0.263422	0.15873	0.902379	-0.0806579	-0.387714	0.486219	0.38179	0.368431	71.1226	0	0	13.2862	48.9343	11.805	63.9958	N	N	N	N	N	N	N	N	N	N	N	N	N
ENSG00000030110.12	BAK1	chr6	578	black	0.85	0.800514	0.787231	0.401856	-0.262753	0.130719	0.430749	-0.326943	0.54672	0.439779	-0.110675	0.392634	0.396514	-0.568352	-0.407363	-0.586507	-0.528311	-0.738918	-0.431226	-0.418163	-0.499718	-0.0830608	-0.056266	-0.827847	-0.480308	51.4275	15.9707	12.1856	35.2372	39.5595	33.2677	0	N	N	N	N	N	N	N	N	N	N	N	N	N
ENSG00000030419.16	IKZF2	chr2	22807	pink	0.24	-0.234396	0.114226	0.297489	0.363808	0.233722	0.0362494	-0.082166	0.0700665	-0.367997	-0.352569	0.442449	0.176244	-0.0389043	-0.0129242	-0.177478	0.203934	0.305114	-0.0340494	-0.189668	0.242352	-0.0636067	-0.370867	0.0319477	-0.299398	2.15439	0	16.5238	0	0	0	4.85711	N	N	N	N	N	N	N	N	N	N	N	N	N
ENSG00000030582.16	GRN	chr17	2896	green	0.83	0.282445	0.201275	-0.331888	-0.571389	-0.0850932	0.0569057	-0.135295	0.705133	0.570621	0.118184	0.0318691	-0.368507	-0.250866	0.165476	-0.0898134	-0.529699	-0.523343	0.48292	-0.199441	-0.449425	-0.160366	-0.145746	-0.188911	0.244859	24.1233	1.15603	0	17.358	33.1839	0	0	N	N	N	N	N	N	N	N	N	N	N	N	N
ENSG00000031003.10	FAM13B	chr5	51306	brown	0.71	-0.307083	0.177709	0.599531	0.62742	0.247667	0.136756	-0.153822	-0.0392318	-0.661135	-0.164325	0.485713	0.209479	0.194994	0.0174732	-0.0309954	0.158316	0.42362	-0.256227	-0.337101	0.546835	0.269297	-0.364426	-0.0297401	-0.577891	22.148	0.0898911	0.544108	3.25322	0	0	28.6383	N	N	N	N	N	N	N	N	N	N	N	N	N
ENSG00000031081.10	ARHGAP31	chr3	57514	turquoise	0.47	-0.607363	-0.442638	-0.328171	0.135863	0.0443476	-0.389649	0.230344	-0.00452943	-0.216351	-0.350959	0.163048	-0.37721	0.229531	0.275519	0.0675317	0.482052	0.427383	0.723925	0.216225	0.0174629	-0.334164	-0.482759	0.65333	0.292029	202.344	0	54.2021	31.5485	5.98968	0	0	N	N	N	N	N	N	N	N	N	N	N	N	N
ENSG00000031691.6	CENPQ	chr6	55166	turquoise	0.65	-0.437318	-0.753213	-0.34193	0.271687	-0.188823	-0.405915	0.327466	-0.493006	-0.152229	-0.199264	-0.48341	-0.392848	0.194391	-0.145305	0.165124	0.37311	0.549744	0.326387	0.68357	0.125943	-0.401022	0.313698	0.608647	0.446294	153.244	0	9.92006	26.0361	25.4929	0	52.1951	N	N	N	N	N	N	N	N	N	N	N	N	N
ENSG00000031698.12	SARS	chr1	6301	turquoise	0.9	-0.41572	-0.496997	-0.519012	-0.15567	-0.182556	-0.355992	0.238677	-0.390184	-0.028108	0.319408	-0.311143	-0.209155	0.362758	0.455812	0.531163	0.41904	0.187543	0.375021	0.185239	0.0584988	0.133371	-0.0455963	0.583765	0.501477	107.307	5.65803	5.80119	3.89799	41.9641	36.3365	0	N	N	N	N	N	N	N	N	N	N	N	N	N
ENSG00000032219.18	ARID4A	chr14	5926	brown	0.63	0.123118	0.481752	0.870414	0.638045	0.273401	0.36889	-0.172763	0.165035	-0.458751	-0.322556	0.587144	0.36606	-0.0192586	-0.379644	-0.42821	-0.0880525	0.133343	-0.504086	-0.346772	0.293339	0.0889119	-0.271501	-0.420892	-0.840273	78.2957	0	0	19.2048	7.90105	37.1552	6.63463	N	N	N	N	N	N	N	N	N	N	N	N	N
ENSG00000032389.12	TSSC1	chr2	7260	yellow	0.56	-0.0430184	-0.117993	-0.514212	-0.503763	0.00557712	-0.14429	-0.000250179	-0.226393	0.30072	0.152061	-0.229233	0.20392	0.0696607	0.400638	0.206257	0.221363	-0.145589	0.0310109	-0.0630443	-0.206207	0.0839474	0.160025	0.128758	0.516143	10.2382	0	0	0	15.1272	8.55599	2.06437	N	N	N	N	N	N	N	N	N	N	N	N	N
ENSG00000032742.17	IFT88	chr13	8100	turquoise	0.67	-0.574641	-0.72032	-0.158716	0.468855	-0.0986388	-0.455996	0.35769	-0.42139	-0.36625	-0.252342	-0.37666	-0.411613	0.38887	-0.0729082	0.17003	0.368314	0.725809	0.36148	0.685942	0.386562	-0.278612	0.11201	0.639804	0.297529	172.335	4.3257	8.42215	37.0862	15.2749	0	46.4106	N	N	N	N	N	N	N	N	N	N	N	N	N
ENSG00000033011.11	ALG1	chr16	56052	yellow	0.54	-0.380616	-0.575773	-0.779621	-0.395936	-0.127024	-0.438938	0.149087	-0.0455392	0.269835	0.0196366	-0.388685	-0.561722	0.26419	0.417175	0.270734	0.11263	0.107442	0.715873	0.261047	-0.211128	-0.277793	-0.0253144	0.558567	0.784205	40.5955	3.87027	26.7379	41.8677	1.01294	4.30352	0	N	N	N	N	N	N	N	N	N	N	N	N	N
ENSG00000033030.13	ZCCHC8	chr12	55596	brown	0.63	0.425228	0.601026	0.739145	0.282868	0.137238	0.539314	-0.216108	0.194601	-0.170363	0.147925	0.27855	0.415903	-0.239841	-0.353217	-0.170967	-0.345656	-0.192069	-0.66231	-0.321837	0.251785	0.389089	0.17321	-0.622318	-0.712239	45.1965	0	38.8031	26.814	15.882	0	2.53957	N	N	N	N	N	N	N	N	N	N	N	N	N
ENSG00000033050.7	ABCF2	chr7	10061	yellow	0.48	-0.386379	-0.673889	-0.730736	-0.279968	-0.141466	-0.447016	0.252246	-0.322662	0.175291	-0.0174782	-0.548347	-0.428128	0.263831	0.258288	0.268562	0.263191	0.212243	0.521518	0.481953	-0.174062	-0.2843	0.206335	0.586892	0.783474	40.4564	0.561286	9.7396	28.118	16.1036	0	22.121	N	N	N	N	N	N	N	N	N	N	N	N	N
ENSG00000033122.18	LRRC7	chr1	57554	turquoise	0.99	-0.579976	-0.596124	-0.271306	0.210684	-0.166369	-0.341702	0.337084	-0.473967	-0.354587	0.206778	-0.364486	-0.266459	0.513713	0.321128	0.532253	0.412494	0.548636	0.266783	0.375042	0.470791	0.203357	0.08295	0.640377	0.33645	141.091	8.72937	0	15.8713	45.6439	26.7994	5.00629	N	N	N	N	N	N	N	N	N	N	N	N	N
ENSG00000033170.16	FUT8	chr14	2530	midnightblue	0.3	-0.518414	-0.135895	-0.000368025	0.248652	0.167266	-0.0775453	0.175562	-0.22979	-0.415446	-0.244465	0.33078	0.209675	0.260726	0.35048	0.118215	0.586898	0.464783	0.114779	-0.102776	0.321954	0.0712497	-0.316433	0.370115	0.0222869	4.10252	0	38.5465	1.35715	27.2141	0	11.0274	N	N	N	N	N	N	N	N	N	N	N	N	N
ENSG00000033178.12	UBA6	chr4	55236	cyan	0.74	-0.335986	0.00900867	0.704046	0.890038	0.167567	0.0580351	0.0176493	-0.193228	-0.77069	-0.271014	0.351585	0.146478	0.0903721	-0.272926	-0.0702832	0.23912	0.612928	-0.28686	-0.00917478	0.654748	0.10924	-0.14404	0.0488517	-0.6272	30.9775	0	0	1.32305	0	0.420347	0	N	N	N	N	N	N	N	N	N	N	N	N	N
ENSG00000033327.12	GAB2	chr11	9846	blue	0.59	0.26365	0.655506	0.40411	-0.0593937	0.256498	0.397163	-0.34152	0.306824	-0.0739167	0.0701079	0.629003	0.473216	-0.194563	0.141027	-0.151515	-0.117313	-0.341048	-0.374984	-0.776375	-0.0276425	0.346966	-0.382611	-0.478497	-0.532236	42.9943	1.17024	0	46.2032	1.3938	0	59.9744	N	N	N	N	N	N	N	N	N	N	N	N	N
ENSG00000033627.14	ATP6V0A1	chr17	535	turquoise	0.8	-0.629888	-0.623388	-0.513566	-0.0417038	-0.263698	-0.255336	0.213375	-0.119255	-0.167933	0.361988	-0.330083	-0.658611	0.455906	0.558049	0.653655	0.183579	0.363233	0.710785	0.227102	0.280716	0.146313	-0.109028	0.726237	0.519853	258.777	9.71647	8.95356	69.8041	2.38902	59.392	0	N	N	N	N	N	N	N	N	N	N	N	N	N
ENSG00000033800.13	PIAS1	chr15	8554	brown	0.63	0.291144	0.456618	0.83462	0.571334	0.191046	0.329233	-0.0959269	-0.00515578	-0.348577	-0.236051	0.318059	0.480481	-0.0797786	-0.582917	-0.429517	-0.101994	0.0560124	-0.69837	-0.0985066	0.197781	0.0808438	0.0945628	-0.514391	-0.791848	67.3633	0	17.5398	28.4608	0.708136	40.5854	0	N	N	N	N	N	N	N	N	N	N	N	N	N
ENSG00000033867.16	SLC4A7	chr3	9497	pink	0.45	-0.445453	-0.300146	0.292678	0.686353	0.113743	-0.229512	0.180349	-0.347904	-0.591928	-0.391382	0.0530492	0.0345856	0.17984	-0.223307	-0.0535071	0.423979	0.696575	-0.0395426	0.369678	0.51816	-0.104076	0.00116546	0.308144	-0.21434	17.4006	0	4.50343	0	12.3278	3.62795	15.5684	N	N	N	N	N	N	N	N	N	N	N	N	N
ENSG00000034053.14	APBA2	chr15	321	turquoise	1	-0.741318	-0.804719	-0.505238	0.148186	-0.261973	-0.530896	0.324221	-0.4762	-0.30547	0.165357	-0.405041	-0.526725	0.47145	0.399946	0.57845	0.508796	0.580371	0.601458	0.465069	0.291701	-0.0155682	-0.0369982	0.88324	0.545075	542.392	9.74284	33.104	47.7331	30.2981	26.6111	0	N	N	N	N	N	N	N	N	N	N	N	N	N
ENSG00000034152.18	MAP2K3	chr17	5606	blue	0.96	0.748917	0.889245	0.532842	-0.192023	0.188837	0.659824	-0.366934	0.583465	0.288431	-0.00327364	0.504498	0.480893	-0.514184	-0.312021	-0.491742	-0.514333	-0.701067	-0.509597	-0.577793	-0.348264	0.112813	-0.109209	-0.859498	-0.618443	151.249	13.8703	19.7547	42.0275	40.4247	10.8938	11.5247	N	N	N	N	N	N	N	N	N	N	N	N	N
ENSG00000118526.6	TCF21	chr6	6943	red	0.87	-0.0723887	-0.518153	-0.234995	0.124859	-0.304084	-0.352838	0.325582	-0.406573	0.0430856	-0.0534774	-0.606522	-0.237482	-0.0309379	-0.396266	0.0736454	0.194772	0.222544	0.142646	0.902276	-0.0767577	-0.355783	0.46129	0.328225	0.319578	70.9371	0	1.0195	12.7715	31.8624	20.8885	76.4399	N	N	N	N	N	N	N	N	N	N	N	N	N
ENSG00000034510.5	TMSB10	chr2	9168	greenyellow	0.61	0.728342	0.355901	-0.132745	-0.582719	0.071678	0.108306	-0.1137	0.317093	0.756506	0.322661	-0.181528	0.10264	-0.264296	-0.115916	-0.10641	-0.50201	-0.69757	-0.173724	-0.157453	-0.464259	0.0174784	0.240622	-0.488753	0.116467	23.3162	0	35.3835	2.28668	5.16435	0	0	N	N	N	N	Y	N	N	N	N	N	N	N	N
ENSG00000034677.11	RNF19A	chr8	25897	brown	0.55	-0.0120299	0.339429	0.732335	0.615457	0.203241	0.330843	-0.1155	0.249478	-0.455284	-0.321952	0.593395	0.141405	-0.183157	-0.271632	-0.289145	-0.0547566	0.221293	-0.20757	-0.265792	0.364362	0.0109893	-0.376151	-0.227877	-0.692809	39.8875	3.09129	0	0.244847	9.71238	5.87092	6.58224	N	N	N	N	N	N	N	N	N	N	N	N	N
ENSG00000034693.14	PEX3	chr6	8504	turquoise	0.81	-0.537596	-0.688927	-0.314016	0.292405	-0.076572	-0.376289	0.303656	-0.350918	-0.21794	-0.345709	-0.287828	-0.409065	0.274621	-0.0371109	0.074509	0.374188	0.617278	0.429853	0.57292	0.181108	-0.426642	0.0197351	0.622085	0.395155	149.304	0	27.6703	31.903	13.0013	0	31.4977	N	N	N	N	N	N	N	N	N	N	N	N	N
ENSG00000035115.21	SH3YL1	chr2	26751	turquoise	0.94	-0.609387	-0.621229	-0.337625	0.193182	-0.174933	-0.45572	0.342456	-0.643991	-0.370353	0.173483	-0.404567	-0.0720017	0.372555	0.379549	0.575804	0.56675	0.644154	0.160799	0.432143	0.568778	0.255994	0.178227	0.651984	0.42451	167.836	1.40646	0	1.648	59.4479	30.6056	3.33685	N	N	N	N	N	N	N	N	N	N	N	N	N
ENSG00000035141.7	FAM136A	chr2	84908	greenyellow	0.63	0.435496	-0.117427	-0.290796	-0.417125	-0.219918	-0.0761839	-0.0256984	0.0886375	0.561121	0.308432	-0.609366	-0.370828	-0.0897286	-0.189301	0.02604	-0.588491	-0.408222	0.00447071	0.193478	-0.330847	-0.127149	0.505515	-0.19931	0.345111	7.93593	0	34.3851	17.2911	20.1072	0	14.841	N	N	N	N	N	N	N	N	N	N	N	N	N
ENSG00000035403.16	VCL	chr10	7414	grey	0.95	0.0863332	0.0965237	0.187287	0.186568	-0.0128335	0.0848417	0.0930854	0.2305	-0.0451388	-0.341612	0.143425	-0.027992	-0.361313	-0.381478	-0.317536	-0.0667948	0.0422247	0.0774133	0.268017	-0.05105	-0.324666	-0.0367784	-0.109521	-0.197833	0.936932	14.8011	0	0	1.20893	6.93685	23.7454	N	N	N	N	N	N	N	N	N	N	N	N	N
ENSG00000035499.12	DEPDC1B	chr5	55789	tan	1	0.115241	-0.334616	-0.144895	-0.00747039	-0.145655	-0.0136031	0.143291	-0.41091	0.115471	0.121936	-0.689066	-0.0692374	0.074174	-0.35221	0.0896057	-0.074963	0.0764868	-0.245904	0.523247	-0.0248143	-0.109918	0.923268	0.017604	0.272421	59.0062	1.83949	34.647	0	0.580779	0	51.4643	N	N	N	N	N	N	N	N	N	N	N	N	N
ENSG00000035664.11	DAPK2	chr15	23604	turquoise	0.31	-0.393142	-0.212834	-0.111994	0.116152	-0.0251733	-0.089409	0.195035	0.00181759	-0.213275	0.0150528	0.0359913	-0.178151	0.290996	0.246612	0.201302	0.238924	0.287682	0.335549	0.155832	0.226403	0.0800436	-0.167033	0.360028	0.11713	21.0953	0	9.53716	13.2271	0	0	0	N	N	N	N	N	N	N	N	N	N	N	N	N
ENSG00000035687.9	ADSS	chr1	159	turquoise	0.77	-0.38445	-0.600883	-0.332	0.157204	-0.225505	-0.410791	0.209722	-0.172478	-0.0892867	-0.0586829	-0.387428	-0.518618	0.135727	0.0487493	0.244253	0.102131	0.44501	0.451693	0.470606	0.232472	-0.237165	0.10517	0.497162	0.41592	66.8057	0	0.211379	43.7575	0	6.90664	16.7816	N	N	N	N	N	N	N	N	N	N	N	N	N
ENSG00000035720.7	STAP1	chr4	26228	blue	1	0.591424	0.83742	0.619264	0.011084	0.201119	0.548327	-0.350731	0.485421	0.0855579	-0.0499814	0.551513	0.499897	-0.430574	-0.277129	-0.429781	-0.471781	-0.438691	-0.591136	-0.600418	-0.0544363	0.177845	-0.122994	-0.806494	-0.675749	111.153	11.9658	17.4881	39.0034	36.1728	1.99326	23.266	N	N	N	N	N	N	N	N	N	N	N	N	N
ENSG00000035862.12	TIMP2	chr17	7077	purple	0.98	-0.374878	-0.505376	-0.563937	-0.202069	-0.366371	-0.510081	0.231443	-0.126401	0.0455867	0.328551	-0.31735	-0.483464	0.122565	0.401388	0.528154	0.206679	0.110879	0.641429	0.288062	-0.00475188	0.00536659	-0.112043	0.585131	0.518307	9.42833	0	4.1121	36.2904	12.8079	58.2291	0	N	N	N	N	N	N	N	N	N	N	N	N	N
ENSG00000035928.14	RFC1	chr4	5981	cyan	0.78	-0.212895	-0.0869755	0.614861	0.816771	0.085232	0.0164518	0.0681336	-0.310455	-0.632541	-0.437559	0.179903	0.139342	0.0818915	-0.509828	-0.273176	0.283673	0.49722	-0.302626	0.24148	0.314725	-0.194687	0.0499012	0.047368	-0.515892	20.3208	0	0	0	0	25.8004	11.4267	N	N	N	N	N	N	N	N	N	N	N	N	N
ENSG00000036054.12	TBC1D23	chr3	55773	cyan	0.87	-0.283799	-0.130717	0.590014	0.839036	0.0546089	0.0541975	0.135673	-0.134394	-0.616031	-0.300719	0.255205	-0.0994541	0.142604	-0.372843	-0.120987	0.196507	0.519263	-0.0590505	0.151727	0.426403	-0.121987	-0.215955	0.163448	-0.507411	23.4124	0	7.85218	0	0	7.1588	0	N	N	N	N	N	N	N	N	N	N	N	N	N
ENSG00000036257.12	CUL3	chr2	8452	brown	0.55	0.0746489	0.185203	0.742139	0.691387	0.0733197	0.146248	0.0437417	-0.196541	-0.479112	-0.140429	0.220229	0.294573	-0.0628091	-0.513352	-0.188876	0.0968935	0.228028	-0.508426	0.0505081	0.289133	0.0610716	0.0441558	-0.204172	-0.670202	45.006	0	0.73255	6.40113	0	4.64913	7.49882	N	N	N	N	N	N	N	N	N	N	N	N	N
ENSG00000036448.9	MYOM2	chr8	9172	turquoise	0.94	-0.407855	-0.528003	-0.470792	-0.0482794	-0.209036	-0.437207	0.461089	-0.429056	-0.0541474	0.0973293	-0.356798	-0.163001	0.235172	0.263485	0.384808	0.42903	0.329373	0.305057	0.414156	0.0942272	-0.0377698	0.0806438	0.561005	0.501849	81.0499	0	6.74497	8.73964	37.6739	12.4497	10.3675	N	N	N	N	N	N	N	N	N	N	N	N	N
ENSG00000036530.8	CYP46A1	chr14	10858	midnightblue	0.39	-0.455315	-0.147023	-0.01916	0.222267	-0.0394142	-0.120904	0.154047	-0.250218	-0.386848	-0.0855697	0.251101	0.170303	0.24152	0.296943	0.20247	0.588386	0.35998	0.136586	0.0213526	0.259376	0.137215	-0.335209	0.389517	-0.00966648	3.67265	0	30.4581	0	28.2973	0	0	N	N	N	N	N	N	N	N	N	N	N	N	N
ENSG00000016082.14	ISL1	chr5	3670	magenta	0.63	-0.314788	-0.372877	-0.443871	-0.203088	-0.385154	-0.291171	0.157481	-0.2895	-0.0585187	0.787346	-0.422707	-0.27195	0.0609224	0.569753	0.912062	0.116934	0.138537	0.254639	0.0548143	0.377084	0.526647	0.196334	0.440407	0.434209	57.6721	0	3.94094	11.8617	24.6688	103.929	0	N	N	N	N	N	N	N	N	N	N	N	N	N
ENSG00000036672.15	USP2	chr11	9099	turquoise	0.47	-0.430571	-0.462996	-0.326512	0.0246631	0.0345523	-0.323836	0.28998	-0.0464691	-0.0480073	-0.20575	-0.0898932	-0.448177	0.562159	0.227281	0.0494705	0.239918	0.250646	0.581025	0.228234	-0.0774943	-0.270057	-0.266693	0.528604	0.356759	81.4625	13.979	37.4481	47.8985	0	0	0	N	N	N	N	N	N	N	N	N	N	N	N	N
ENSG00000126778.8	SIX1	chr14	6495	red	0.87	-0.218566	-0.614811	-0.237853	0.220721	-0.196835	-0.403341	0.446106	-0.449964	-0.0433921	-0.216526	-0.537003	-0.280474	0.166185	-0.377613	-0.000549389	0.317189	0.355245	0.229669	0.909361	-0.0778876	-0.466617	0.380583	0.452069	0.337569	70.4991	0.628547	4.0656	22.1019	39.8998	0	64.3419	N	N	N	N	N	Y	N	N	N	N	N	N	N
ENSG00000037042.8	TUBG2	chr17	27175	turquoise	0.98	-0.641637	-0.611691	-0.60332	-0.118821	-0.286934	-0.348619	0.289037	-0.326454	-0.140653	0.301672	-0.295588	-0.382405	0.363177	0.626291	0.658078	0.465324	0.376654	0.600486	0.284516	0.257958	0.187131	-0.110996	0.765537	0.60096	298.781	0	22.8611	26.7412	34.6538	51.2765	0	N	N	N	N	N	N	N	N	N	N	N	N	N
ENSG00000037241.7	RPL26L1	chr5	51121	greenyellow	0.74	0.496535	-0.0960592	-0.317039	-0.42432	-0.124813	-0.072081	0.126604	-0.0547508	0.661972	0.173964	-0.489253	-0.0691371	-0.231021	-0.2659	-0.0348282	-0.227127	-0.416467	-0.0427336	0.28851	-0.474921	-0.247689	0.455894	-0.137226	0.377224	15.2161	0	14.2744	0	0	0	22.4937	N	N	N	N	N	N	N	N	N	N	N	N	N
ENSG00000037280.15	FLT4	chr5	2324	midnightblue	0.07	-0.104831	0.00311414	-0.0463838	0.00172197	-0.0497541	-0.0979314	0.0688572	-0.272256	-0.14938	0.0827032	0.019716	0.33067	-0.0167422	0.122173	0.181267	0.386451	0.114949	-0.131166	0.11193	0.135999	0.195309	0.08007	0.098625	0.0203468	1.66195	0	0	2.76169	15.7172	0.848527	0	N	N	N	N	N	N	N	N	N	N	N	N	N
ENSG00000037749.11	MFAP3	chr5	4238	turquoise	0.99	-0.77784	-0.753199	-0.267462	0.388082	-0.0786181	-0.440615	0.260746	-0.445272	-0.493285	-0.0230432	-0.290145	-0.489261	0.49674	0.225571	0.438334	0.447034	0.724859	0.476932	0.407928	0.388917	-0.0976083	-0.0136221	0.782035	0.330984	313.607	11.9946	17.0831	46.5655	21.1761	17.291	0	N	N	N	N	N	N	N	N	N	N	N	N	N
ENSG00000037757.13	MRI1	chr19	84245	lightyellow	0.2	-0.0355648	-0.0103021	-0.420236	-0.462345	-0.0547736	-0.0930537	-0.043111	0.0544111	0.24675	0.178644	-0.14441	0.0179085	0.00636919	0.467124	0.210168	-0.0507713	-0.106781	0.123072	-0.1104	0.0364502	0.237072	0.0456158	0.0310546	0.396537	1.25579	0	0	0	0	3.1677	0.10484	N	N	N	N	N	N	N	N	N	N	N	N	N
ENSG00000037897.16	METTL1	chr12	4234	yellow	0.61	0.286515	-0.270128	-0.525159	-0.521122	-0.253292	-0.168943	0.104533	0.0823009	0.62624	0.191819	-0.598917	-0.447304	-0.113875	-0.0671977	0.0623211	-0.363413	-0.351718	0.291895	0.334384	-0.436582	-0.268142	0.392946	0.0371119	0.575043	16.6149	0	5.64983	24.8665	2.21766	0	24.7535	N	N	N	N	N	N	N	N	N	N	N	N	N
ENSG00000096696.13	DSP	chr6	1832	red	0.64	-0.438726	-0.739393	-0.298643	0.281787	-0.165666	-0.456469	0.405312	-0.534139	-0.197509	-0.180721	-0.548989	-0.341806	0.383104	-0.203753	0.144039	0.445703	0.52045	0.3278	0.905133	0.0614965	-0.373803	0.305401	0.629245	0.398627	70.3584	7.55146	5.96097	26.2532	49.7534	0	60.7717	N	N	N	N	N	N	N	N	N	N	N	N	N
ENSG00000038002.8	AGA	chr4	175	green	0.57	0.26367	0.197984	0.105796	-0.0163012	0.14613	0.0929197	-0.15802	0.545166	0.275736	-0.537817	0.309494	-0.179548	-0.390506	-0.341365	-0.576099	-0.296183	-0.185421	0.248446	-0.00816704	-0.362424	-0.575986	-0.316656	-0.228031	-0.117056	10.169	14.7115	13.2129	2.26368	33.693	31.338	0	N	N	N	N	N	N	N	N	N	N	N	N	N
ENSG00000038210.12	PI4K2B	chr4	55300	brown	0.32	0.290078	0.373517	0.480538	0.282485	0.108742	0.341974	-0.166178	0.0373106	-0.106907	-0.47052	0.321341	0.499487	-0.469926	-0.559654	-0.53448	0.0272061	-0.0259301	-0.491139	0.0109173	-0.0598979	-0.247527	0.159805	-0.440362	-0.460283	11.5936	18.9412	0	40.6151	0	37.1264	6.4068	N	N	N	N	N	N	N	N	N	N	N	N	N
ENSG00000038219.12	BOD1L1	chr4	259282	cyan	0.81	-0.342623	0.0367084	0.659612	0.833925	0.145986	0.0715602	0.0441419	-0.218217	-0.749297	-0.358909	0.353432	0.251632	0.228974	-0.258552	-0.177497	0.326918	0.584853	-0.30469	0.0421817	0.543788	0.0778236	-0.155664	0.0455503	-0.600642	23.9641	0.518528	0.503092	4.52478	0	18.6582	0	N	N	N	N	N	N	N	N	N	N	N	N	N
ENSG00000170961.6	HAS2	chr8	3037	red	0.56	-0.400074	-0.704005	-0.302179	0.273931	-0.201097	-0.486428	0.373826	-0.439832	-0.137781	-0.307738	-0.427584	-0.367739	0.111074	-0.260544	0.0517256	0.454193	0.479865	0.414721	0.890172	-0.0203852	-0.512696	0.184646	0.623676	0.385925	68.6797	0	17.5091	35.7872	42.1144	0.739145	62.9628	N	N	N	N	N	N	N	N	N	N	N	N	N
ENSG00000038295.7	TLL1	chr4	7092	turquoise	0.77	-0.559745	-0.71007	-0.31571	0.24565	0.0170313	-0.459904	0.467965	-0.483528	-0.252269	-0.0937084	-0.422716	-0.346689	0.656607	0.0725549	0.266265	0.460414	0.560705	0.380171	0.63962	0.183143	-0.187554	0.117231	0.691913	0.405667	198.701	19.296	9.27685	34.9712	50.5971	4.02209	31.9913	N	N	N	N	N	N	N	N	N	N	N	N	N
ENSG00000038382.17	TRIO	chr5	7204	midnightblue	0.78	-0.642384	-0.413481	-0.0945058	0.333137	0.0437487	-0.393004	0.180966	-0.431933	-0.528714	-0.0641763	0.0229044	-0.0421591	0.410049	0.301952	0.308761	0.608496	0.573273	0.217023	0.149218	0.379942	0.12272	-0.218091	0.56373	0.0845207	4.59212	7.81162	23.1153	0	41.1481	5.60784	0	N	N	N	N	N	N	N	N	N	N	N	N	N
ENSG00000038427.15	VCAN	chr5	1462	purple	0.33	-0.468861	-0.5358	-0.305327	0.160581	-0.003088	-0.366865	0.254329	0.0519997	-0.110574	-0.273709	-0.116096	-0.563908	0.162461	0.0721634	0.0683522	0.223233	0.401469	0.712801	0.407424	0.038892	-0.410165	-0.176172	0.578566	0.337411	12.5888	0	31.6489	53.1897	0	0	12.9995	N	N	N	N	N	N	N	N	N	N	N	N	N
ENSG00000038532.14	CLEC16A	chr16	23274	lightcyan	0.26	-0.294619	0.0910801	-0.0266714	-0.02614	0.199977	0.067773	-0.0301181	-0.269489	-0.290934	-0.027512	0.165059	0.487565	0.257368	0.351359	0.109109	0.444985	0.188565	-0.223295	-0.162674	0.172599	0.351816	-0.0418249	0.0769734	-0.0180312	2.43254	0.19565	0	32.1055	22.1428	0	6.31203	N	N	N	N	N	N	N	N	N	N	N	N	N
ENSG00000038945.14	MSR1	chr8	4481	midnightblue	0.33	-0.457516	-0.261509	-0.0846039	0.260966	0.0244457	-0.194695	0.248072	-0.181596	-0.322763	-0.200997	0.201861	-0.00173176	0.134906	0.134556	0.127604	0.568624	0.415663	0.322103	0.203562	0.185955	-0.116853	-0.277542	0.463198	0.0612346	3.6457	0	27.7295	0	29.3139	0	0	N	N	N	N	N	N	N	N	N	N	N	N	N
ENSG00000164695.4	CHMP4C	chr8	92421	red	0.87	-0.144404	-0.564632	-0.242304	0.175974	-0.289395	-0.344851	0.346305	-0.373912	0.0234346	-0.166062	-0.529139	-0.296749	0.0106354	-0.396357	0.0166309	0.247454	0.278922	0.247553	0.904241	-0.100364	-0.461518	0.358001	0.403208	0.333149	68.4306	0	2.97463	26.5217	22.304	0	65.1354	N	N	N	N	N	N	N	N	N	N	N	N	N
ENSG00000039123.15	SKIV2L2	chr5	23517	pink	0.26	-0.565895	-0.635182	0.0950685	0.682333	-0.0911456	-0.341228	0.281748	-0.392516	-0.543194	-0.241598	-0.246118	-0.434255	0.301943	-0.175914	0.151945	0.273452	0.758495	0.237242	0.500035	0.471433	-0.240525	0.0865973	0.540637	0.051401	28.5177	1.57897	5.81308	33.2003	3.18878	0	25.5753	N	N	N	N	N	N	N	N	N	N	N	N	N
ENSG00000039139.9	DNAH5	chr5	1767	turquoise	0.43	-0.735407	-0.605726	-0.248304	0.331439	0.159019	-0.406299	0.287473	-0.305604	-0.405315	-0.303654	0.00288024	-0.32307	0.494709	0.259906	0.19356	0.591721	0.662077	0.539066	0.320573	0.24992	-0.221883	-0.332193	0.760322	0.283068	307.478	12.4618	46.1071	29.0366	44.5679	3.34555	1.60923	N	N	N	N	N	N	N	N	N	N	N	N	N
ENSG00000039319.16	ZFYVE16	chr5	9765	pink	0.12	-0.777153	-0.626781	0.0070397	0.668913	-0.0829026	-0.449797	0.350119	-0.499423	-0.694099	-0.184566	-0.111397	-0.215162	0.344213	0.0533593	0.324868	0.610616	0.894323	0.277	0.525405	0.651851	-0.0237595	-0.0559772	0.697018	0.0646505	52.7436	0	16.0835	11.8394	41.6306	1.34888	21.604	N	N	N	N	N	N	N	N	N	N	N	N	N
ENSG00000039523.17	FAM65A	chr16	79567	blue	0.37	0.349813	0.667562	0.390152	-0.0978443	0.0191838	0.431939	-0.215621	0.206954	-0.0450578	0.253837	0.412556	0.576267	-0.155889	0.0454654	-0.0731005	-0.121141	-0.393414	-0.494258	-0.513708	0.010434	0.48316	-0.125159	-0.521693	-0.520027	45.4792	0	13.7793	51.6126	0	0	27.1452	N	N	N	N	N	N	N	N	N	N	N	N	N
ENSG00000039537.13	C6	chr5	729	grey	0.37	-0.428388	-0.400913	-0.303777	0.0546202	-0.137001	-0.283728	0.287703	-0.188063	-0.162912	0.159771	-0.145988	-0.240369	0.245241	0.288203	0.415098	0.337338	0.330326	0.415847	0.283632	0.22775	0.0574457	-0.0960963	0.531406	0.301842	1.22242	1.32318	7.83307	26.5019	37.0313	34.3576	0.757387	N	N	N	N	N	N	N	N	N	N	N	N	N
ENSG00000039560.13	RAI14	chr5	26064	turquoise	0.83	-0.563123	-0.639697	-0.3051	0.255397	-0.198119	-0.450254	0.421028	-0.747604	-0.365465	-0.0734404	-0.370251	0.0484986	0.324913	0.0606161	0.331819	0.794686	0.587426	0.148316	0.681324	0.242368	-0.0762495	0.26874	0.675083	0.364281	204.623	0	1.74198	0	84.2443	0	52.699	N	N	N	N	N	N	N	N	N	N	N	N	N
ENSG00000040199.18	PHLPP2	chr16	23035	midnightblue	0.52	-0.51309	-0.0131847	0.37214	0.559244	0.168322	0.186364	0.0368207	-0.333912	-0.726999	-0.187532	0.412296	0.353695	0.254965	0.116039	0.0988861	0.603703	0.53106	-0.182322	-0.106285	0.476498	0.235662	-0.245049	0.242304	-0.369301	4.74861	0	14.9551	15.1858	21.138	0	11.9381	N	N	N	N	N	N	N	N	N	N	N	N	N
ENSG00000189143.9	CLDN4	chr7	1364	red	0.81	-0.218698	-0.648102	-0.3412	0.108679	-0.390606	-0.431947	0.36868	-0.54044	-0.0301159	0.145252	-0.723536	-0.299416	0.104553	-0.208669	0.322844	0.263892	0.308892	0.191436	0.897785	0.057973	-0.180178	0.517004	0.481086	0.434181	68.1691	0	0	19.9333	39.4983	22.52	62.1658	N	N	N	N	N	N	N	N	N	N	N	N	N
ENSG00000040341.17	STAU2	chr8	27067	turquoise	0.88	-0.568044	-0.798584	-0.414879	0.209919	-0.0804286	-0.50328	0.353467	-0.374069	-0.165155	-0.199298	-0.495288	-0.543648	0.404364	0.0674115	0.219545	0.309854	0.60896	0.515166	0.64899	0.192405	-0.350407	0.142462	0.696234	0.543141	225.29	8.04872	12.0884	56.5494	10.9997	0	41.9175	N	N	N	N	N	N	N	N	N	N	N	N	N
ENSG00000040487.12	PQLC2	chr1	54896	purple	0.34	-0.234167	-0.259386	-0.500408	-0.324198	-0.131242	-0.305548	0.177737	0.0747766	0.213062	0.200071	-0.211476	-0.322564	0.190747	0.392615	0.270752	0.0407178	-0.0325313	0.512909	0.148812	-0.110611	0.0194504	-0.0816669	0.320528	0.465519	4.37364	0	0.409542	20.1838	0.947316	8.08236	0	N	N	N	N	N	N	N	N	N	N	N	N	N
ENSG00000040531.14	CTNS	chr17	1497	yellow	0.99	-0.177284	-0.0514825	-0.381703	-0.301467	-0.0384591	-0.133321	0.0484007	-0.0867634	0.0808763	-0.00250309	0.0229482	0.172867	-0.0770538	0.31971	0.11561	0.315971	-0.0118018	0.175586	0.0218145	-0.11986	0.0298746	-0.0883136	0.184112	0.305844	2.60952	3.28745	10.9086	0	12.3064	0	0	N	N	N	N	N	N	N	N	N	N	N	N	N
ENSG00000040608.13	RTN4R	chr22	65078	tan	0.78	0.052749	-0.289881	-0.279799	-0.163192	-0.266232	-0.253272	0.160269	-0.333673	0.14271	0.33946	-0.58929	-0.0945867	0.14398	-0.0554601	0.277001	-0.0184611	-0.037448	-0.0523002	0.422638	-0.0612591	0.0646612	0.469602	0.129187	0.310435	3.97279	0	16.379	0	2.75569	0	34.4664	N	N	N	N	N	N	N	N	N	N	N	N	N
ENSG00000040633.12	PHF23	chr17	79142	turquoise	0.09	-0.385391	-0.65185	-0.492894	-0.0222077	-0.219993	-0.460328	0.278099	-0.374582	-0.00342998	0.173418	-0.455036	-0.466802	0.272066	0.145468	0.396887	0.31936	0.244644	0.493361	0.511269	-0.0761152	-0.176676	0.0360193	0.639903	0.512464	145.992	0	4.58024	32.1508	24.1179	13.4959	19.8882	N	N	N	N	N	N	N	N	N	N	N	N	N
ENSG00000040731.10	CDH10	chr5	1008	turquoise	0.34	-0.72272	-0.701402	-0.374214	0.242341	-0.0369898	-0.459377	0.282245	-0.367895	-0.327917	-0.206717	-0.134796	-0.414262	0.430738	0.294757	0.276512	0.573109	0.611453	0.581292	0.375074	0.209909	-0.224094	-0.237154	0.811257	0.414819	373.686	4.2767	49.6926	40.9142	38.0725	6.56281	4.71139	N	N	N	N	N	N	N	N	N	N	N	N	N
ENSG00000040933.15	INPP4A	chr2	3631	turquoise	0.97	-0.72567	-0.560035	-0.386456	0.134735	-0.107102	-0.410253	0.192113	-0.492254	-0.403247	0.0773353	-0.264607	-0.0963538	0.459147	0.483662	0.505842	0.569785	0.635836	0.293122	0.321392	0.481915	0.206138	0.0435395	0.657382	0.419946	159.058	11.84	3.43732	5.09379	47.1817	21.4334	0	N	N	N	N	N	N	N	N	N	N	N	N	N
ENSG00000041353.9	RAB27B	chr18	5874	green	0.19	-0.241533	-0.0691268	-0.0416581	0.0620576	-0.117294	-0.0326106	-0.0308641	0.342643	-0.113078	0.145301	0.169066	-0.438945	-0.134366	0.284318	0.266992	-0.184671	0.124732	0.441324	-0.182567	0.245703	0.0709948	-0.351859	0.195057	0.0278146	3.89652	12.4143	6.3851	33.6835	14.8634	21.8742	9.40024	N	N	N	N	N	N	N	N	N	N	N	N	N
ENSG00000041357.15	PSMA4	chr15	5685	tan	0.16	0.502263	0.0429679	0.00992679	-0.126132	-0.199634	0.0754099	0.0370636	-0.00059727	0.399048	0.0892771	-0.37548	0.00941758	-0.410438	-0.47978	-0.12063	-0.358251	-0.272098	-0.267397	0.275796	-0.201771	-0.201446	0.553771	-0.317892	0.0658746	8.39941	10.721	38.3014	0	0	0	33.3764	N	N	N	N	N	N	N	N	N	N	N	N	N
ENSG00000041515.15	MYO16	chr13	23026	turquoise	0.8	-0.668676	-0.540791	-0.331238	0.149925	0.0518925	-0.357769	0.325507	-0.234527	-0.288917	-0.0514143	-0.0594029	-0.358139	0.538601	0.420972	0.336245	0.455236	0.494891	0.544846	0.179633	0.228023	-0.0515846	-0.267962	0.701197	0.35638	202.176	13.6854	37.216	32.0059	18.6799	7.99437	0	N	N	N	N	N	N	N	N	N	N	N	N	N
ENSG00000041880.14	PARP3	chr3	10039	yellow	0.55	-0.185552	-0.162009	-0.550528	-0.480039	-0.119562	-0.142086	0.00401471	0.00822297	0.259214	0.131445	-0.104834	-0.11278	0.220601	0.559611	0.222211	0.117942	-0.11355	0.374567	-0.0798748	-0.139879	0.095229	-0.158608	0.258909	0.513223	9.60698	0.416613	7.43805	0	0	1.42452	7.35059	N	N	N	N	N	N	N	N	N	N	N	N	N
ENSG00000041982.14	TNC	chr9	3371	turquoise	1	-0.641015	-0.829792	-0.513022	0.155608	-0.267183	-0.539395	0.429166	-0.47778	-0.220295	0.0166772	-0.469418	-0.501696	0.323437	0.173568	0.457038	0.527392	0.556398	0.614047	0.722243	0.170319	-0.22108	0.109675	0.856815	0.569154	512.771	0	16.7095	47.7488	36.2208	14.0132	34.6733	N	N	N	N	N	N	N	N	N	N	N	N	N
ENSG00000042062.11	FAM65C	chr20	140876	darkred	0.79	-0.0144575	0.370018	0.356522	0.171716	0.119503	0.668353	-0.0795716	0.240582	-0.236431	-0.0506429	0.507754	0.235198	-0.159893	0.0697166	-0.0664627	0.00997199	0.00493453	-0.142895	-0.394486	0.207258	0.222192	-0.257495	-0.179103	-0.396692	3.60052	4.58545	2.36524	6.69776	0	0	32.0422	N	N	N	N	N	N	N	N	N	N	N	N	N
ENSG00000042286.14	AIFM2	chr10	84883	turquoise	0.91	-0.594094	-0.410459	-0.455514	-0.0728212	-0.142834	-0.25519	0.230908	-0.271823	-0.178729	0.0699131	-0.0616485	-0.100295	0.336965	0.535586	0.411214	0.535651	0.333518	0.464057	0.182626	0.179708	0.102416	-0.219603	0.611729	0.434262	115.054	0	27.2336	0	36.2727	12.0743	0	N	N	N	N	N	N	N	N	N	N	N	N	N
ENSG00000042317.16	SPATA7	chr14	55812	turquoise	1	-0.634077	-0.709073	-0.309256	0.293705	-0.0244843	-0.501898	0.316631	-0.42816	-0.324953	-0.0688773	-0.299579	-0.40078	0.395643	0.245473	0.390721	0.438252	0.684851	0.431939	0.44158	0.42967	-0.0888899	-0.0669412	0.725754	0.406078	222.916	0.457745	19.573	32.1823	26.9608	12.4186	5.04235	N	N	N	N	N	N	N	N	N	N	N	N	N
ENSG00000042429.10	MED17	chr11	9440	brown	0.69	0.322776	0.449535	0.762362	0.452954	0.28103	0.324269	-0.150387	0.0115771	-0.254741	-0.269425	0.339019	0.458098	-0.110668	-0.487833	-0.442845	-0.102122	0.0033759	-0.653158	-0.179758	0.162426	0.063858	-0.0066708	-0.497567	-0.698126	43.7908	0	6.76291	26.5977	1.4138	34.1661	0	N	N	N	N	N	N	N	N	N	N	N	N	N
ENSG00000042445.13	RETSAT	chr2	54884	turquoise	0.45	-0.655774	-0.420888	-0.487646	-0.0817003	-0.0223049	-0.393557	0.121763	-0.0589758	-0.164271	-0.1022	0.128125	-0.330382	0.35006	0.634862	0.288424	0.446707	0.330483	0.695089	-0.0291535	0.0803352	-0.0611352	-0.523487	0.657554	0.441716	209.116	5.64602	51.486	19.3682	8.49474	16.0386	14.5993	N	N	N	N	N	N	N	N	N	N	N	N	N
ENSG00000042493.15	CAPG	chr2	822	blue	0.43	0.385671	0.519976	-0.0313816	-0.430731	0.161274	0.234569	-0.23059	0.619386	0.444067	-0.0793169	0.39842	0.156661	-0.421973	0.071866	-0.296725	-0.322934	-0.518797	0.0749794	-0.43094	-0.390678	-0.075804	-0.245456	-0.414404	-0.0641378	27.2667	16.9153	0	5.24075	14.0786	0.267956	13.5776	N	N	N	N	N	N	N	N	N	N	N	N	N
ENSG00000042753.11	AP2S1	chr19	1175	greenyellow	0.81	0.628726	0.170631	-0.395809	-0.7236	-0.0230801	0.187453	-0.094899	0.450652	0.916535	0.13568	-0.213314	-0.207217	-0.29263	-0.0868317	-0.211194	-0.516637	-0.737993	0.196357	-0.0643704	-0.752175	-0.316596	0.139991	-0.309761	0.371027	48.3818	0	3.44313	0	15.1358	0	0	N	N	N	N	N	N	N	N	N	N	N	N	N
ENSG00000042781.12	USH2A	chr1	7399	lightgreen	0.66	-0.647278	-0.537697	-0.19201	0.261198	0.199843	-0.331824	0.265646	-0.420828	-0.406713	0.0206275	-0.205143	-0.223579	0.871815	0.352364	0.365674	0.413288	0.577778	0.258652	0.200337	0.381381	0.123666	-0.0823744	0.59809	0.255645	13.9245	24.2717	14.8971	14.8421	52.0098	20.8485	0	N	N	N	N	N	N	N	N	N	N	N	N	N
ENSG00000103546.18	SLC6A2	chr16	6530	magenta	0.63	-0.348783	-0.341375	-0.430384	-0.200702	-0.375373	-0.263352	0.12485	-0.262512	-0.0884525	0.775271	-0.365638	-0.251105	0.101208	0.613586	0.911758	0.131361	0.145066	0.268631	0.0148175	0.397865	0.555623	0.120061	0.44098	0.408724	57.319	3.1497	0	12.2433	21.1553	101.407	0	N	N	N	N	N	N	N	N	N	N	N	N	N
ENSG00000042980.12	ADAM28	chr8	10863	green	0.84	-0.0149536	0.339724	0.342049	0.215641	0.175025	0.178264	-0.15038	0.653174	-0.137214	-0.304174	0.622601	-0.162149	-0.157695	-0.00395667	-0.297509	-0.270498	0.0219361	0.247997	-0.374631	0.114157	-0.10971	-0.613497	-0.16145	-0.400433	19.1739	1.20648	16.3181	1.84003	42.7627	1.27121	21.8668	N	N	N	N	N	N	N	N	N	N	N	N	N
ENSG00000154736.5	ADAMTS5	chr21	11096	red	0.46	-0.472524	-0.793822	-0.39809	0.22325	-0.24665	-0.536034	0.479642	-0.5215	-0.161524	-0.0715056	-0.566841	-0.422202	0.226106	-0.102593	0.299102	0.457985	0.522405	0.440444	0.889204	0.105708	-0.330667	0.278469	0.717846	0.487078	67.7467	0	4.10006	38.6397	41.3234	8.6286	62.6161	N	N	N	N	N	N	N	N	N	N	N	N	N
ENSG00000043093.13	DCUN1D1	chr3	54165	brown	0.51	-0.0205177	0.164331	0.781724	0.789355	0.211517	0.320007	-0.0762368	0.106558	-0.479803	-0.491095	0.441291	0.0357057	-0.0939954	-0.553641	-0.444438	-0.0459121	0.322311	-0.248959	-0.0485672	0.254758	-0.245249	-0.213323	-0.181599	-0.692343	55.94	0	0.471507	0	6.44134	36.6445	0	N	N	N	N	N	N	N	N	N	N	N	N	N
ENSG00000043143.20	JADE2	chr5	23338	grey60	0.74	0.0873985	0.665866	0.321791	-0.0658151	0.295617	0.397877	-0.341886	0.38353	-0.112369	-0.182583	0.802129	0.541903	-0.115472	0.248449	-0.273357	0.0251826	-0.210926	-0.23563	-0.754861	-0.0128152	0.243114	-0.581952	-0.390402	-0.453741	11.8932	0	6.07375	55.7757	0	11.4512	59.4918	N	N	N	N	N	N	N	N	N	N	N	N	N
ENSG00000043355.10	ZIC2	chr13	7546	lightgreen	0.24	-0.42791	-0.466255	-0.201592	0.181675	0.08737	-0.286124	0.298948	-0.316283	-0.196975	-0.249891	-0.130621	-0.195674	0.637526	0.118787	0.0218133	0.399189	0.389726	0.28013	0.271736	0.0390031	-0.214271	-0.0952013	0.489451	0.255734	5.47691	25.8829	35.1536	0	24.5998	9.3447	1.59153	N	N	N	N	N	N	N	N	N	N	N	N	N
ENSG00000043462.11	LCP2	chr5	3937	blue	1	0.593226	0.900102	0.47078	-0.187321	0.234261	0.600354	-0.395345	0.788925	0.247946	-0.071374	0.676647	0.361111	-0.522056	-0.139596	-0.461815	-0.542851	-0.583727	-0.293526	-0.69868	-0.208416	0.116369	-0.316312	-0.779299	-0.58028	169.97	20.1483	0	17.5561	71.7481	8.38893	38.6761	N	N	N	N	N	N	N	N	N	N	N	N	N
ENSG00000043514.15	TRIT1	chr1	54802	turquoise	0.8	-0.490271	-0.650554	-0.268653	0.251032	-0.301902	-0.451416	0.265298	-0.546358	-0.301957	0.274941	-0.563788	-0.328251	0.281484	0.138965	0.568305	0.260149	0.546363	0.176777	0.511433	0.506356	0.159189	0.329449	0.552826	0.359525	110.763	1.2832	0	20.2695	23.8565	34.053	19.399	N	N	N	N	N	N	N	N	N	N	N	N	N
ENSG00000043591.5	ADRB1	chr10	153	grey60	0.28	0.121464	0.394501	0.295068	0.0636271	0.289533	0.289423	-0.139724	0.458502	-0.0293381	-0.370504	0.59356	0.137967	-0.0718473	-0.0385087	-0.416099	-0.079987	-0.140707	0.0342979	-0.383757	-0.121776	-0.12444	-0.471668	-0.239139	-0.364381	3.59753	0	20.7333	6.23997	8.22654	35.6933	24.1792	N	N	N	N	N	N	N	N	N	N	N	N	N
ENSG00000044090.8	CUL7	chr6	9820	yellow	0.22	-0.50696	-0.690166	-0.603117	-0.119178	-0.300647	-0.485177	0.331565	-0.576888	-0.117273	0.33605	-0.686155	-0.27847	0.358826	0.381016	0.630286	0.380897	0.405321	0.30486	0.581101	0.26788	0.176041	0.38415	0.638649	0.663927	29.6444	3.512	0	21.2222	37.8821	37.1752	25.1442	N	N	N	N	N	N	N	N	N	N	N	N	N
ENSG00000044115.20	CTNNA1	chr5	1495	turquoise	0.86	-0.472231	-0.632683	-0.41381	0.102639	-0.120505	-0.416676	0.268996	-0.274335	-0.121198	-0.27548	-0.233084	-0.407308	0.112041	0.0149771	0.103444	0.458698	0.377115	0.581327	0.559436	-0.0996839	-0.466188	-0.0664011	0.647151	0.437228	162.309	0	38.9412	30.6863	20.2239	0	30.342	N	N	N	N	N	N	N	N	N	N	N	N	N
ENSG00000044459.14	CNTLN	chr9	54875	turquoise	0.24	-0.401391	-0.504567	-0.128579	0.278773	0.0749085	-0.249957	0.242124	-0.429695	-0.283428	-0.165817	-0.365844	-0.12555	0.354609	-0.0351099	0.142969	0.33468	0.53366	0.0947289	0.492719	0.282751	-0.124971	0.399187	0.404989	0.26414	39.6885	9.17624	0	0	17.8521	0	32.7846	N	N	N	N	N	N	N	N	N	N	N	N	N
ENSG00000044524.10	EPHA3	chr3	2042	turquoise	0.82	-0.545996	-0.711767	-0.332488	0.258403	-0.136013	-0.480263	0.486032	-0.485825	-0.25349	-0.112869	-0.406229	-0.313626	0.401766	-0.00434536	0.261468	0.526932	0.545462	0.418116	0.727362	0.14321	-0.266474	0.133619	0.71129	0.400955	234.536	3.20855	9.43885	19.9913	49.3436	0.663668	38.5829	N	N	N	N	N	N	N	N	N	N	N	N	N
ENSG00000044574.7	HSPA5	chr9	3309	black	0.62	0.668233	0.635752	0.438968	-0.124673	0.182803	0.468263	-0.25819	0.545316	0.31811	-0.125955	0.338388	0.210583	-0.507638	-0.41655	-0.503125	-0.506619	-0.579934	-0.294113	-0.323277	-0.386845	-0.134746	-0.0665048	-0.677692	-0.455229	22.8273	19.4725	6.55951	10.1461	45.0291	18.9848	0	N	N	N	N	N	N	N	N	N	N	N	N	N
ENSG00000074219.13	TEAD2	chr19	8463	red	0.63	-0.409228	-0.751452	-0.388771	0.176748	-0.307904	-0.524938	0.44608	-0.579172	-0.136953	0.00857629	-0.642561	-0.338945	0.367256	-0.108838	0.289957	0.434313	0.455428	0.327282	0.895741	0.0880028	-0.251854	0.381427	0.644788	0.482794	67.565	8.45186	0	24.8114	48.607	4.22614	62.5549	N	N	N	N	N	N	N	N	N	N	N	N	N
ENSG00000046651.14	OFD1	chrX	8481	lightcyan	0.16	0.138239	0.52511	0.587857	0.306048	0.198038	0.359248	-0.157395	-0.0112003	-0.338828	-0.0652959	0.409266	0.683274	-0.179974	-0.105945	-0.144932	0.0389193	0.0697795	-0.658387	-0.318526	0.418489	0.420179	0.0232047	-0.445668	-0.588166	6.89546	1.04172	8.00583	54.8589	0	0	4.75173	N	N	N	N	N	N	N	N	N	N	N	N	N
ENSG00000046653.14	GPM6B	chrX	2824	turquoise	0.48	-0.612658	-0.461208	-0.222458	0.250618	0.0758522	-0.344415	0.251367	-0.339844	-0.332487	-0.422013	0.128339	-0.0850587	0.379866	0.227132	0.0225893	0.668757	0.515663	0.382586	0.221247	0.107213	-0.257728	-0.344996	0.617698	0.233507	160.167	7.36824	54.0006	0	47.4994	0	0	N	N	N	N	N	N	N	N	N	N	N	N	N
ENSG00000070729.13	CNGB1	chr16	1258	magenta	0.63	-0.426952	-0.37126	-0.418803	-0.155481	-0.339564	-0.288106	0.165738	-0.287496	-0.146812	0.753483	-0.355129	-0.251205	0.322977	0.654191	0.921758	0.183287	0.211408	0.286384	0.0456948	0.440932	0.584908	0.0798767	0.50183	0.407384	57.069	2.9308	0	11.9246	24.4108	79.3648	0	N	N	N	N	N	N	N	N	N	N	N	N	N
ENSG00000046889.18	PREX2	chr8	80243	turquoise	0.75	-0.725277	-0.735813	-0.337019	0.331393	-0.00303915	-0.488732	0.403739	-0.376173	-0.34728	-0.346786	-0.1296	-0.420446	0.369886	0.137459	0.176916	0.63689	0.668048	0.623037	0.547245	0.168107	-0.370074	-0.226727	0.839839	0.385508	475.441	1.11042	49.4515	36.4479	43.1774	0	22.6412	N	N	N	N	N	N	N	N	N	N	N	N	N
ENSG00000047056.14	WDR37	chr10	22884	blue	0.45	-0.0966116	0.419375	0.500487	0.301452	0.0912686	0.206826	-0.191422	0.151215	-0.435171	0.12842	0.585281	0.28841	0.0342889	0.181789	0.0636058	0.0310463	0.0415614	-0.243489	-0.580802	0.351683	0.463983	-0.453716	-0.188204	-0.58916	13.7968	0	0	7.86521	0	0	52.8145	N	N	N	N	N	N	N	N	N	N	N	N	N
ENSG00000047188.15	YTHDC2	chr5	64848	royalblue	0.52	-0.446738	-0.0805042	0.431618	0.660906	-0.0614234	-0.0145075	0.0913938	-0.251138	-0.737401	0.0970715	0.132404	0.104047	0.176561	0.0729843	0.316898	0.231974	0.623114	-0.199526	0.00915927	0.872039	0.454412	0.00352244	0.169898	-0.379645	8.28488	0	0	0	0	9.01683	3.59728	N	N	N	N	N	N	N	N	N	N	N	N	N
ENSG00000139263.11	LRIG3	chr12	121227	red	0.33	-0.498321	-0.816672	-0.412596	0.22283	-0.229257	-0.531949	0.517738	-0.5278	-0.174333	-0.114438	-0.554284	-0.435681	0.343789	-0.0830042	0.268445	0.484334	0.531208	0.470864	0.879993	0.0873527	-0.356241	0.234101	0.746558	0.499423	66.3268	1.69094	7.45079	42.2613	42.6921	3.69731	60.2668	N	N	N	N	N	N	N	N	N	N	N	N	N
ENSG00000047315.14	POLR2B	chr4	5431	cyan	0.8	-0.382911	-0.238614	0.455775	0.743456	-0.015557	-0.117665	0.11686	-0.359155	-0.68495	0.00511359	-0.0286029	-0.0989123	0.320447	-0.192536	0.169198	0.160897	0.562844	-0.181752	0.13611	0.565474	0.150894	0.0794291	0.205033	-0.372756	15.5258	11.1604	0	0	0	0	0	N	N	N	N	N	N	N	N	N	N	N	N	N
ENSG00000047346.12	FAM214A	chr15	56204	brown	0.53	-0.015019	0.333494	0.800757	0.727408	0.177914	0.27819	-0.0786814	-0.151674	-0.600116	-0.359775	0.470875	0.550772	-0.0581589	-0.436766	-0.344942	0.222465	0.330277	-0.599743	-0.0791632	0.411306	0.0935298	-0.115134	-0.278078	-0.774029	57.3059	0	0	32.5795	0	29.5792	0	N	N	N	N	N	N	N	N	N	N	N	N	N
ENSG00000047365.11	ARAP2	chr4	116984	grey60	0.56	0.128931	0.678677	0.695555	0.357776	0.414074	0.436616	-0.291967	0.332921	-0.315709	-0.482139	0.903022	0.60507	-0.233483	-0.172791	-0.529393	0.077883	-0.014394	-0.407128	-0.564623	0.0983218	0.0361793	-0.509602	-0.461564	-0.758514	19.663	3.77998	9.13357	55.3517	0	33.5512	31.5345	N	N	N	N	N	N	N	N	N	N	N	N	N
ENSG00000047410.13	TPR	chr1	7175	cyan	0.74	-0.480181	-0.310919	0.410541	0.819734	-0.00930619	-0.15467	0.170146	-0.382061	-0.736066	-0.340822	0.00249732	-0.0310517	0.183419	-0.313213	-0.0288753	0.342125	0.735701	-0.108835	0.399862	0.546704	-0.091647	0.120097	0.279967	-0.299387	21.6732	0	0	0	0	6.41277	16.8311	N	N	N	N	N	N	N	N	N	N	N	N	N
ENSG00000047457.13	CP	chr3	1356	turquoise	0.48	-0.567364	-0.273853	-0.152784	0.187343	0.200827	-0.165887	0.0732599	0.0559935	-0.293273	-0.323038	0.325313	-0.242864	0.330116	0.343514	0.040612	0.387602	0.413123	0.537006	-0.0667834	0.136673	-0.18301	-0.530447	0.507081	0.134011	109.457	7.2032	45.186	7.14463	0	0	31.9535	N	N	N	N	N	N	N	N	N	N	N	N	N
ENSG00000047579.19	DTNBP1	chr6	84062	lightcyan	0.89	0.323308	0.437673	0.0847379	-0.218277	0.0308993	0.225366	-0.131665	-0.0290023	0.152659	-0.0677871	0.291545	0.653412	-0.318589	-0.0596454	-0.212718	0.182338	-0.31074	-0.415441	-0.223767	-0.249028	0.0861452	-0.0363866	-0.342292	-0.181718	5.43321	13.0232	0	65.9627	5.12878	0	0	N	N	N	N	N	N	N	N	N	N	N	N	N
ENSG00000047597.5	XK	chrX	7504	darkred	0.69	-0.0216735	0.0521561	0.131426	0.0937188	-0.0640862	0.605821	-0.0720739	-0.00496729	-0.115239	0.171956	-0.00523546	0.0220921	-0.0723991	-0.00912179	0.162703	-0.0696195	0.0463182	-0.130106	-0.0640564	0.161519	0.157265	0.149982	-0.042815	-0.0932939	2.61467	0	0	0	0	7.12244	0	N	N	N	N	N	N	N	N	N	N	N	N	N
ENSG00000047617.14	ANO2	chr12	57101	turquoise	0.86	-0.635151	-0.701135	-0.3073	0.275192	-0.0193674	-0.442341	0.332329	-0.54855	-0.335411	-0.163006	-0.351794	-0.26744	0.688397	0.12058	0.233909	0.569648	0.59799	0.354892	0.595161	0.196092	-0.163834	0.0382902	0.7115	0.380102	219.974	16.2095	18.2102	14.6192	59.7956	0	29.6442	N	N	N	N	N	N	N	N	N	N	N	N	N
ENSG00000047621.11	C12orf4	chr12	57102	pink	0.95	-0.747737	-0.690146	-0.145761	0.512226	-0.16073	-0.385258	0.317393	-0.53579	-0.563716	-0.0426598	-0.236854	-0.294178	0.358527	0.13986	0.432195	0.546095	0.798519	0.302328	0.452695	0.55024	-0.0247358	0.0931632	0.721556	0.239986	34.926	0	16.6975	21.1727	40.3765	17.5144	4.5231	N	N	N	N	N	N	N	N	N	N	N	N	N
ENSG00000047634.14	SCML1	chrX	6322	royalblue	0.01	-0.296528	-0.0556809	0.283184	0.453216	-0.182487	0.000160706	0.183608	-0.397462	-0.516874	0.112086	0.0965194	0.307549	0.102489	0.011965	0.271415	0.470616	0.390076	-0.229171	0.143211	0.502466	0.340162	0.0539497	0.19166	-0.257989	1.15547	0	0	3.31702	30.6476	11.7267	0	N	N	N	N	N	N	N	N	N	N	N	N	N
ENSG00000047644.17	WWC3	chrX	55841	midnightblue	0.15	-0.313898	-0.137578	-0.0721741	0.121896	-0.0326866	-0.0523865	0.205634	-0.318279	-0.285624	-0.112778	0.0679137	0.261734	0.122783	0.107687	0.106452	0.544396	0.28075	0.00663211	0.19883	0.147222	0.044071	-0.0282162	0.27766	0.0351697	2.70205	0	9.20652	3.03193	31.886	0	0	N	N	N	N	N	N	N	N	N	N	N	N	N
ENSG00000047648.21	ARHGAP6	chrX	395	turquoise	0.81	-0.580834	-0.6474	-0.301348	0.274211	-0.133056	-0.401003	0.378985	-0.328128	-0.259624	-0.312934	-0.166414	-0.381199	0.22095	0.0283816	0.117297	0.534952	0.528102	0.553777	0.586566	0.0732779	-0.395285	-0.143658	0.718166	0.351275	244.713	0	43.4584	29.919	25.922	0	25.6723	N	N	N	N	N	N	N	N	N	N	N	N	N
ENSG00000047662.4	FAM184B	chr4	27146	turquoise	0.96	-0.753957	-0.727415	-0.38218	0.247486	-0.0866405	-0.497164	0.249563	-0.462904	-0.387859	-0.120505	-0.225358	-0.390556	0.462565	0.325784	0.35879	0.592432	0.63791	0.52236	0.410037	0.267748	-0.118847	-0.158237	0.819978	0.420902	376.295	8.65684	35.9888	31.0223	50.5994	9.38568	5.62735	N	N	N	N	N	N	N	N	N	N	N	N	N
ENSG00000047849.21	MAP4	chr3	4134	turquoise	0.48	-0.565794	-0.396999	-0.430635	-0.0576214	-0.00614189	-0.401685	0.164091	-0.143366	-0.156393	-0.253455	0.0972487	-0.211893	0.350338	0.454249	0.112258	0.492489	0.300675	0.558685	0.0795887	-0.0402047	-0.192061	-0.457616	0.581571	0.384108	127.317	4.90005	50.0366	7.53209	15.704	0	0	N	N	N	N	N	N	N	N	N	N	N	N	N
ENSG00000047932.13	GOPC	chr6	57120	pink	0.94	-0.726255	-0.735856	-0.239202	0.438681	-0.195288	-0.504721	0.33665	-0.612094	-0.516347	-0.0565139	-0.354856	-0.275325	0.326321	0.145417	0.414883	0.543312	0.80009	0.26926	0.554078	0.543422	-0.0297215	0.128577	0.716442	0.331695	38.0719	0	6.50076	17.235	43.8904	10.1129	23.3035	N	N	N	N	N	N	N	N	N	N	N	N	N
ENSG00000048028.11	USP28	chr11	57646	lightcyan	0.06	-0.122158	-0.021237	0.277	0.396661	0.0692365	-0.0103253	0.144096	-0.514257	-0.400011	-0.286638	0.0183062	0.554557	0.0278673	-0.279769	-0.123707	0.507802	0.380321	-0.486023	0.313078	0.265582	0.0237142	0.292638	-0.00071929	-0.219411	3.92724	0	0	33.0446	46.9611	6.08357	28.4995	N	N	N	N	N	N	N	N	N	N	N	N	N
ENSG00000048052.21	HDAC9	chr7	9734	turquoise	0.43	-0.37283	-0.209348	-0.0985347	0.116823	0.152203	-0.209824	0.109061	-0.095577	-0.230552	-0.0488364	0.0411518	-0.0701025	0.258358	0.29355	0.185363	0.227467	0.333047	0.190048	-0.053029	0.276813	0.0840962	-0.127984	0.296154	0.126896	14.8897	0	6.81543	0	1.65883	0	1.44415	Y	N	Y	N	N	N	N	N	N	N	N	N	N
ENSG00000164107.8	HAND2	chr4	9464	magenta	0.63	-0.369788	-0.449634	-0.49225	-0.187049	-0.410944	-0.349689	0.176529	-0.326311	-0.0653862	0.749597	-0.459883	-0.31759	0.0938118	0.555632	0.911479	0.170954	0.180466	0.323863	0.146794	0.352612	0.458175	0.190409	0.516988	0.48806	56.8258	0	0	24.2294	37.2526	93.3317	0.323164	N	N	N	N	Y	N	N	N	N	N	N	N	N
ENSG00000048342.15	CC2D2A	chr4	57545	turquoise	1	-0.703341	-0.852237	-0.49919	0.196926	-0.151689	-0.596207	0.396317	-0.548607	-0.26411	-0.142507	-0.40715	-0.418993	0.4459	0.212335	0.352784	0.64053	0.632286	0.573031	0.652849	0.173736	-0.265748	0.00483597	0.877705	0.570303	540.618	3.49369	41.017	27.2873	56.4665	0	26.2554	N	N	N	N	N	N	N	N	N	N	N	N	N
ENSG00000048392.11	RRM2B	chr8	50484	cyan	0.63	-0.41627	-0.102823	0.373409	0.670089	0.1325	-0.0891062	0.0952948	-0.00789339	-0.540651	-0.590549	0.500353	-0.0396911	0.0306122	-0.175396	-0.269112	0.338872	0.527955	0.156965	0.0190738	0.269227	-0.3167	-0.538581	0.236271	-0.357638	11.4963	0	41.5232	0	0	11.0451	0	N	N	N	N	N	N	N	N	N	N	N	N	N
ENSG00000048405.9	ZNF800	chr7	168850	brown	0.64	0.420379	0.744486	0.880295	0.381704	0.395533	0.555852	-0.343774	0.500271	-0.17948	-0.291347	0.655475	0.365715	-0.284444	-0.434021	-0.566414	-0.425989	-0.186883	-0.526872	-0.542025	0.0849562	0.0491043	-0.243694	-0.720235	-0.874962	93.0824	0	0.464088	22.6231	46.491	35.7306	14.5458	N	N	N	N	N	N	N	N	N	N	N	N	N
ENSG00000048471.13	SNX29	chr16	92017	lightcyan	0.39	0.139271	0.620151	0.491453	0.117273	0.399481	0.401978	-0.248952	0.167262	-0.228999	-0.263633	0.632639	0.699033	-0.0186955	-0.0158215	-0.368418	0.114397	-0.0956573	-0.486193	-0.499813	0.027906	0.193285	-0.287513	-0.44374	-0.560492	7.41166	0	0	63.7274	0	27.6581	25.5963	N	N	N	N	N	N	N	N	N	N	N	N	N
ENSG00000048540.14	LMO3	chr12	55885	turquoise	0.48	-0.654687	-0.552228	-0.282789	0.218508	0.0902071	-0.363345	0.283229	-0.25662	-0.316597	-0.249368	0.0193348	-0.327571	0.574243	0.34806	0.177705	0.509901	0.534872	0.513122	0.164974	0.189864	-0.164449	-0.351441	0.695819	0.309254	228.167	16.0812	45.2466	31.9802	21.1004	3.13664	0	N	N	N	N	N	N	N	N	N	N	N	N	N
ENSG00000165462.5	PHOX2A	chr11	401	magenta	0.63	-0.346607	-0.370625	-0.45432	-0.203986	-0.394966	-0.297339	0.109437	-0.266551	-0.0669665	0.766632	-0.379634	-0.283224	0.0400099	0.600112	0.907353	0.142229	0.140835	0.303783	0.0406412	0.369457	0.515279	0.123851	0.463946	0.438428	56.6548	0	0	10.7054	19.3	82.8092	0	N	N	N	N	Y	N	N	N	N	N	N	N	N
ENSG00000048649.13	RSF1	chr11	51773	cyan	0.82	-0.449171	-0.231135	0.495503	0.844535	0.12639	-0.109193	0.123873	-0.406826	-0.726689	-0.441103	0.205518	0.0924956	0.329866	-0.276176	-0.161235	0.476828	0.677906	-0.159347	0.211701	0.416562	-0.144383	-0.162037	0.271066	-0.399075	23.6184	7.34415	14.7544	0	11.5901	16.943	0	N	N	N	N	N	N	N	N	N	N	N	N	N
ENSG00000048707.13	VPS13D	chr1	55187	pink	0.7	-0.594663	0.0566217	0.334918	0.522165	0.321641	0.0403913	-0.00884867	-0.0687471	-0.715711	-0.336257	0.613406	0.241141	0.252728	0.256714	0.000192288	0.50375	0.561101	0.0250038	-0.260109	0.482294	0.174703	-0.557163	0.240636	-0.374222	14.5545	0	29.788	6.26712	4.4613	0	27.1625	N	N	N	N	N	N	N	N	N	N	N	N	N
ENSG00000048740.17	CELF2	chr10	10659	grey60	0.72	0.261699	0.729209	0.584834	0.120788	0.386868	0.454371	-0.215887	0.526816	-0.100684	-0.278939	0.791397	0.422671	-0.127981	-0.0514507	-0.478653	-0.231285	-0.237221	-0.324937	-0.719626	-0.00862347	0.116169	-0.464106	-0.562437	-0.658298	11.8256	0	0	35.2372	33.5478	37.4062	40.4181	N	N	N	N	N	N	N	N	N	N	N	N	N
ENSG00000048828.16	FAM120A	chr9	23196	blue	0.74	0.353144	0.436345	0.302296	0.0153983	0.248341	0.246506	-0.159376	0.416538	0.171624	-0.60755	0.372549	0.27234	-0.320862	-0.419614	-0.739758	-0.21033	-0.225687	-0.169845	-0.0784706	-0.333501	-0.396012	-0.118983	-0.479105	-0.319902	16.1152	6.04614	0	12.4538	11.2241	68.6772	0	N	N	N	N	N	N	N	N	N	N	N	N	N
ENSG00000048991.16	R3HDM1	chr2	23518	blue	0.33	0.407276	0.449143	0.264261	-0.105523	-0.00249141	0.280929	-0.116397	0.0427268	0.0982923	0.0305317	0.0485239	0.519738	-0.332955	-0.182535	-0.177374	-0.186509	-0.236366	-0.572078	-0.155662	0.0228744	0.22659	0.323339	-0.520143	-0.261049	14.3792	10.1393	19.5428	48.7475	0	4.0559	0	N	N	N	N	N	N	N	N	N	N	N	N	N
ENSG00000049089.13	COL9A2	chr1	1298	purple	0.32	-0.476994	-0.491666	-0.404787	0.0157128	-0.0969232	-0.422435	0.150247	0.0676105	-0.0415519	-0.0997289	-0.092135	-0.605035	0.105138	0.278811	0.209383	0.172062	0.292695	0.753714	0.28399	0.0283331	-0.244688	-0.297042	0.587607	0.40871	13.5606	0	41.6628	74.5831	0	0.818865	1.09979	N	N	N	N	N	N	N	N	N	N	N	N	N
ENSG00000049130.13	KITLG	chr12	4254	turquoise	0.98	-0.726877	-0.84001	-0.465801	0.220093	-0.14656	-0.554272	0.386819	-0.418106	-0.284023	-0.0940421	-0.356516	-0.562714	0.523376	0.24129	0.372815	0.516171	0.620862	0.667871	0.574622	0.200612	-0.252168	-0.0611411	0.883981	0.529598	540.633	12.361	37.27	66.7238	21.5088	4.17673	10.0232	N	N	N	N	N	N	N	N	N	N	N	N	N
ENSG00000049192.14	ADAMTS6	chr5	11174	pink	0.71	-0.309996	-0.0858005	0.166583	0.360898	0.157557	-0.125044	0.171331	-0.183602	-0.377691	-0.340937	0.19848	0.174244	0.0932937	-0.0369358	-0.0945667	0.381095	0.409657	-0.011647	0.160663	0.290959	-0.0367795	-0.134541	0.189556	-0.146191	3.1006	0	11.025	0	9.72593	1.70843	0	N	N	N	N	N	N	N	N	N	N	N	N	N
ENSG00000049239.12	H6PD	chr1	9563	turquoise	0.64	-0.278496	-0.196131	-0.271114	-0.049631	-0.0111027	-0.19879	0.151942	-0.0463981	-0.0578977	-0.342125	0.00391988	-0.0160632	0.0309686	0.0544634	-0.122817	0.324761	0.19244	0.305691	0.306098	-0.123778	-0.278408	-0.0692056	0.266461	0.229954	15.3737	0	12.6895	0	0	3.95241	9.91033	N	N	N	N	N	N	N	N	N	N	N	N	N
ENSG00000049245.12	VAMP3	chr1	9341	green	0.63	0.34507	0.343987	0.252891	0.0100739	-0.00231785	0.151136	-0.179167	0.586048	0.226025	-0.374068	0.418339	-0.118307	-0.546693	-0.367057	-0.513308	-0.317163	-0.330351	0.178063	-0.105819	-0.379136	-0.448706	-0.397702	-0.314163	-0.297421	11.9578	25.4452	3.80161	0	37.8587	14.7583	0	N	N	N	N	N	N	N	N	N	N	N	N	N
ENSG00000049246.14	PER3	chr1	8863	turquoise	0.98	-0.78405	-0.699179	-0.383888	0.238022	-0.162988	-0.440176	0.305692	-0.447588	-0.401289	-0.0631562	-0.209812	-0.355907	0.48068	0.356273	0.414737	0.60094	0.63395	0.532431	0.430275	0.295376	-0.0749598	-0.145078	0.819641	0.425485	360.468	5.50071	39.7143	26.2504	40.7692	8.22048	0	N	N	N	N	N	N	N	N	N	N	N	N	N
ENSG00000049247.13	UTS2	chr1	10911	grey	0.74	0.188819	0.278591	0.0457703	-0.167143	-0.012455	0.161306	-0.111081	0.315418	0.174165	0.103173	0.166832	0.0389214	-0.167446	0.0678726	-0.0385901	-0.246726	-0.246926	0.00912999	-0.23674	-0.0698035	0.076078	-0.165269	-0.221644	-0.0836899	0.319648	0	1.85013	0	9.84895	0	5.26351	N	N	N	N	N	N	N	N	N	N	N	N	N
ENSG00000049249.8	TNFRSF9	chr1	3604	blue	0.62	0.155575	0.357335	0.25558	0.0125105	0.00248794	0.266896	-0.13896	0.277977	-0.0167928	0.228719	0.283667	0.0980048	-0.121323	-0.00146324	0.0566698	-0.189488	-0.217415	-0.0990029	-0.308001	0.00336266	0.208013	-0.179897	-0.228922	-0.313314	6.64033	0.572352	0.105282	0	7.36735	0	16.7041	N	N	N	N	N	N	N	N	N	N	N	N	N
ENSG00000101443.17	WFDC2	chr20	10406	red	0.87	-0.200493	-0.62657	-0.337119	0.110406	-0.331736	-0.438568	0.382981	-0.478734	0.0185041	-0.00344644	-0.63966	-0.296349	0.0962767	-0.251752	0.19376	0.279666	0.302338	0.231683	0.894957	-0.0241935	-0.300589	0.438571	0.46759	0.431319	65.0464	0	0	18.5717	38.5995	1.21126	63.2683	N	N	N	N	N	N	N	N	N	N	N	N	N
ENSG00000107831.12	FGF8	chr10	2253	red	0.87	-0.0361233	-0.516538	-0.172072	0.166252	-0.2057	-0.321523	0.383047	-0.464693	0.0390212	-0.116489	-0.636431	-0.19688	0.119869	-0.459002	-0.0155951	0.174865	0.229476	0.0308922	0.887445	-0.103172	-0.372591	0.533323	0.27518	0.283732	64.8671	4.18076	13.7194	0	23.6012	0	64.5462	N	N	N	N	N	N	N	N	N	N	N	N	N
ENSG00000175832.12	ETV4	chr17	2118	red	0.87	-0.192738	-0.614383	-0.301517	0.136042	-0.26373	-0.420106	0.355998	-0.489504	0.00518365	-0.216083	-0.559581	-0.241907	0.0993548	-0.344014	-0.00345398	0.350293	0.284505	0.213535	0.887303	-0.149381	-0.46175	0.39566	0.440741	0.388056	63.8626	0	3.57168	4.3669	44.0824	0	64.0376	N	N	N	N	N	N	N	N	N	N	N	N	N
ENSG00000049540.16	ELN	chr7	2006	turquoise	1	-0.590737	-0.740626	-0.546887	0.0198314	-0.320405	-0.534772	0.44403	-0.40387	-0.167914	0.270819	-0.471401	-0.508232	0.416279	0.373752	0.605162	0.409749	0.439797	0.594573	0.506046	0.227931	0.0120646	0.0723841	0.794534	0.5765	352.136	5.47658	6.24856	57.0989	22.1466	36.0595	4.58792	N	N	N	N	N	N	N	N	N	N	N	N	N
ENSG00000049541.10	RFC2	chr7	5982	tan	0.93	0.226371	-0.230961	-0.473417	-0.440499	-0.163897	-0.123846	0.0909261	-0.294201	0.455641	0.234045	-0.594694	-0.0050367	-0.0790773	-0.0985161	0.131477	-0.0341928	-0.249358	-0.0780877	0.334674	-0.377425	-0.134363	0.665033	0.0197249	0.50125	14.9418	0	15.9087	0	5.11558	0	25.5858	N	N	N	N	N	N	N	N	N	N	N	N	N
ENSG00000049618.21	ARID1B	chr6	57492	grey	0.27	0.304086	0.409119	0.521799	0.239689	0.173791	0.310293	-0.118809	-0.162564	-0.18558	-0.221549	0.15407	0.634046	-0.155338	-0.437235	-0.373324	0.0441134	-0.023656	-0.731335	-0.0151239	0.0366702	0.089191	0.25842	-0.481705	-0.500155	0.946439	0	21.096	57.0901	0	29.8183	5.0222	N	N	N	N	N	N	N	N	N	N	N	N	N
ENSG00000049759.16	NEDD4L	chr18	23327	turquoise	0.92	-0.430173	-0.634378	-0.369905	0.0717633	-0.246844	-0.265912	0.410918	-0.588673	-0.193397	0.282807	-0.577924	-0.214427	0.461737	0.148711	0.521284	0.427526	0.380986	0.199954	0.583125	0.205778	0.0894419	0.384393	0.594623	0.438286	132.719	13.2331	0	9.53382	42.6527	17.4564	26.3999	N	N	N	N	N	N	N	N	N	N	N	N	N
ENSG00000049768.14	FOXP3	chrX	50943	grey	0.9	-0.000702237	0.0840707	-0.113943	-0.153148	-0.322594	0.0471608	0.0666063	-0.0349956	0.0106223	0.437359	-0.0985661	0.108206	-0.0131892	0.16712	0.354343	0.0420297	-0.0904689	-0.0271813	0.0666339	0.097691	0.330327	0.138375	0.0249102	0.0503945	0.790367	0	9.32852	0	0	14.4133	0	N	N	N	N	N	N	N	N	N	N	N	N	N
ENSG00000049769.12	PPP1R3F	chrX	89801	turquoise	0.88	-0.680846	-0.53833	-0.571385	-0.129899	-0.150593	-0.418311	0.229669	-0.461581	-0.212815	0.293712	-0.206113	-0.149916	0.533845	0.720435	0.651758	0.601898	0.38091	0.432791	0.135456	0.248188	0.275609	-0.171312	0.737304	0.55452	284.577	10.129	20.0959	2.43323	62.7607	39.6899	0	N	N	N	N	N	N	N	N	N	N	N	N	N
ENSG00000049860.13	HEXB	chr5	3074	blue	0.46	0.287631	0.435849	0.207853	-0.0688624	0.223807	0.162167	-0.120657	0.569183	0.204977	-0.362909	0.515295	0.149412	-0.358322	-0.187107	-0.460879	-0.160402	-0.289869	0.106031	-0.251159	-0.298916	-0.281556	-0.342481	-0.332684	-0.27511	16.0117	15.9027	3.31689	5.34887	5.57337	12.5871	0.121529	N	N	N	N	N	N	N	N	N	N	N	N	N
ENSG00000049883.14	PTCD2	chr5	79810	pink	0.91	-0.697115	-0.685021	-0.308031	0.305014	-0.147086	-0.44089	0.295	-0.518479	-0.409648	-0.153239	-0.327754	-0.237498	0.381057	0.222906	0.32822	0.494549	0.739851	0.296006	0.49196	0.470403	-0.0651418	0.127048	0.662971	0.415413	27.2392	4.16622	13.3706	12.2229	33.2642	0	14.4607	N	N	N	N	N	N	N	N	N	N	N	N	N
ENSG00000050030.13	KIAA2022	chrX	340533	turquoise	0.98	-0.817138	-0.724741	-0.434156	0.179621	-0.0431645	-0.494569	0.293552	-0.472188	-0.402233	0.184841	-0.253208	-0.406831	0.614782	0.556073	0.643158	0.556432	0.637614	0.527151	0.234383	0.412152	0.136878	-0.130448	0.86352	0.468117	527.116	16.1801	25.7289	28.7521	49.1441	34.6642	0	N	N	N	N	N	N	N	N	N	N	N	N	N
ENSG00000050130.17	JKAMP	chr14	51528	turquoise	0.1	-0.390192	-0.541619	-0.2446	0.195165	-0.184454	-0.362547	0.186144	-0.0274492	-0.0991486	-0.0295259	-0.262222	-0.658799	0.277439	0.0628889	0.202836	-0.0318489	0.37101	0.540386	0.30034	0.177972	-0.249827	-0.120336	0.472759	0.29378	54.2946	3.72883	4.579	62.0162	0	0	0	N	N	N	N	N	N	N	N	N	N	N	N	N
ENSG00000050165.17	DKK3	chr11	27122	turquoise	1	-0.815143	-0.812412	-0.557142	0.13335	-0.234504	-0.568333	0.379559	-0.439463	-0.307109	0.0374495	-0.25806	-0.499522	0.453298	0.461044	0.542189	0.641669	0.596693	0.731519	0.456415	0.234695	-0.111923	-0.23265	0.962866	0.574277	813.555	1.54095	50.7382	39.0255	47.1272	27.1185	0	Y	N	N	N	Y	N	N	N	N	N	N	N	N
ENSG00000155760.2	FZD7	chr2	8324	red	0.74	-0.306572	-0.710726	-0.315833	0.194835	-0.190355	-0.458137	0.42188	-0.484813	-0.0813404	-0.154619	-0.602504	-0.386122	0.319706	-0.267792	0.0987063	0.327834	0.388076	0.318781	0.891304	-0.0548083	-0.424919	0.346629	0.552389	0.415214	63.6095	8.40763	0	38.9216	19.704	0	61.8477	N	N	N	N	N	N	N	N	N	N	N	N	N
ENSG00000050344.8	NFE2L3	chr7	9603	pink	0.88	-0.545516	-0.51249	-0.102246	0.342142	-0.0848355	-0.332163	0.25306	-0.40209	-0.421777	0.214583	-0.361608	-0.25827	0.463523	0.190415	0.486005	0.274711	0.597063	0.188752	0.405772	0.558688	0.237918	0.181865	0.518135	0.198108	11.3797	17.3553	0	15.9492	11.0267	15.8414	2.29142	N	N	N	N	N	N	N	N	N	N	N	N	N
ENSG00000050405.13	LIMA1	chr12	51474	turquoise	0.98	-0.587044	-0.77032	-0.520206	0.0932741	-0.236147	-0.518666	0.377522	-0.193397	-0.103318	-0.117375	-0.357567	-0.693509	0.254904	0.179693	0.291876	0.302203	0.467767	0.784892	0.581853	0.0825758	-0.363392	-0.0959229	0.78419	0.572961	339.996	0	42.2008	77.6344	8.95803	4.41731	21.9534	N	N	N	N	N	N	N	N	N	N	N	N	N
ENSG00000050438.16	SLC4A8	chr12	9498	turquoise	0.92	-0.752995	-0.649151	-0.440151	0.130877	-0.238929	-0.53384	0.23115	-0.427766	-0.376071	0.290078	-0.249722	-0.372245	0.313855	0.566865	0.725632	0.513963	0.577264	0.519475	0.271237	0.467479	0.227905	-0.117657	0.809112	0.451088	398.041	0	20.8452	25.1669	43.2853	59.4854	0	N	N	N	N	N	N	N	N	N	N	N	N	N
ENSG00000050555.17	LAMC3	chr9	10319	turquoise	0.25	-0.483472	-0.707536	-0.390593	0.167648	-0.152201	-0.503116	0.385868	-0.324521	-0.13361	-0.205688	-0.395362	-0.487623	0.393905	-0.0124363	0.125505	0.381361	0.447278	0.560056	0.705652	0.00204001	-0.395932	0.0307356	0.677688	0.448351	202.019	7.98002	17.5573	68.6258	7.35447	0	38.6778	N	N	N	N	N	N	N	N	N	N	N	N	N
ENSG00000148408.12	CACNA1B	chr9	774	magenta	0.82	-0.580079	-0.603238	-0.496314	-0.0649423	-0.287185	-0.421491	0.265423	-0.471965	-0.230266	0.641942	-0.500576	-0.34434	0.563636	0.63605	0.899569	0.318694	0.378875	0.352658	0.20846	0.449169	0.478194	0.135861	0.682187	0.516921	55.3461	12.2957	0	25.1761	42.0334	69.6077	0	N	N	N	N	N	N	N	N	N	N	N	N	N
ENSG00000050767.15	COL23A1	chr5	91522	grey	0.89	0.230771	0.127762	0.0109405	-0.137299	-0.00632718	0.12549	0.000922148	0.360531	0.244688	0.01251	-0.0197468	-0.210092	-0.100818	-0.0698713	-0.139736	-0.412923	-0.219637	0.10187	-0.054152	-0.120352	-0.0661853	-0.00885725	-0.201286	-0.00514799	0.388196	0	0.356658	7.90703	20.3279	0	0	N	N	N	N	N	N	N	N	N	N	N	N	N
ENSG00000050820.16	BCAR1	chr16	9564	turquoise	1	-0.754116	-0.904205	-0.617294	0.0888411	-0.312401	-0.604397	0.420345	-0.576818	-0.253942	0.17969	-0.522816	-0.521543	0.503615	0.388608	0.627484	0.592768	0.57394	0.638984	0.617792	0.228625	-0.0625577	0.063663	0.956702	0.665714	834.42	8.65535	16.7442	38.4562	47.7583	36.3698	0.840773	N	N	N	N	N	N	N	N	N	N	N	N	N
ENSG00000051009.10	FAM160A2	chr11	84067	green	0.79	0.0398427	0.0822568	-0.188959	-0.301423	-0.087377	0.00627555	-0.135825	0.473135	0.203974	0.22368	-0.0537083	-0.375524	0.0224032	0.246835	0.0936587	-0.46393	-0.218432	0.323396	-0.161311	-0.0209172	0.129797	-0.111444	-0.0882224	0.126226	5.9572	0	1.99865	18.9773	40.554	0	3.64109	N	N	N	N	N	N	N	N	N	N	N	N	N
ENSG00000051108.14	HERPUD1	chr16	9709	blue	0.9	0.396281	0.597232	0.328435	-0.133035	0.216062	0.389137	-0.188595	0.580664	0.187166	-0.0441852	0.556295	0.188141	-0.247127	-0.0450785	-0.300199	-0.287543	-0.463669	-0.0598358	-0.53971	-0.251628	0.0357662	-0.430435	-0.439555	-0.419513	31.2193	0.416613	0	4.49932	22.2305	0.658319	35.3611	N	N	N	N	N	N	N	N	N	N	N	N	N
ENSG00000051128.18	HOMER3	chr19	9454	purple	0.01	-0.00110794	-0.385503	-0.415484	-0.216479	-0.203092	-0.336466	0.145242	0.202481	0.340983	-0.0392677	-0.385092	-0.644761	-0.00231564	-0.0784713	-0.0200042	-0.211429	-0.0811941	0.602635	0.450602	-0.316711	-0.419845	0.0326411	0.263566	0.4316	7.70475	0	0	65.2752	4.74078	0	33.4779	N	N	N	N	N	N	N	N	N	N	N	N	N
ENSG00000051180.16	RAD51	chr15	5888	tan	1	0.34316	-0.0592106	-0.163835	-0.269955	-0.161188	0.0863856	0.0487269	-0.252127	0.30597	0.350428	-0.597315	0.100638	-0.13143	-0.234265	0.148633	-0.213288	-0.235414	-0.358602	0.260904	-0.142757	0.0949268	0.927983	-0.203976	0.228572	59.0438	0	44.1714	0	0	1.10341	23.0999	N	N	N	N	N	N	N	N	N	N	N	N	N
ENSG00000051341.13	POLQ	chr3	10721	tan	1	0.155352	0.0401902	0.263757	0.20091	-0.0481243	0.166493	0.00125503	-0.222805	-0.139712	0.191442	-0.324159	0.169771	-0.0952595	-0.336512	0.0766184	-0.177013	0.077002	-0.492921	0.175685	0.255167	0.217458	0.813961	-0.247085	-0.175676	39.002	0	39.1855	0	0	0	9.61812	N	N	N	N	N	N	N	N	N	N	N	N	N
ENSG00000051382.8	PIK3CB	chr3	5291	green	0.71	-0.0964067	0.0173414	0.277477	0.336061	0.132518	0.101301	-0.0968856	0.459136	-0.144511	-0.490836	0.311373	-0.417853	0.0227439	-0.246411	-0.418616	-0.286106	0.160823	0.309295	-0.0423835	-0.00756475	-0.420605	-0.419566	-0.0229112	-0.258553	7.92474	0	19.8276	30.148	47.8275	29.1256	0	N	N	N	N	N	N	N	N	N	N	N	N	N
ENSG00000051523.10	CYBA	chr16	1535	green	0.96	0.75519	0.820822	0.269364	-0.392099	0.258722	0.485243	-0.360079	0.789737	0.558672	-0.153972	0.505417	0.304024	-0.581559	-0.236238	-0.579916	-0.58767	-0.736786	-0.212661	-0.524094	-0.504141	-0.121814	-0.222915	-0.788826	-0.361912	47.7489	19.6571	1.68188	22.3949	60.82	24.4675	10.6315	N	N	N	N	N	N	N	N	N	N	N	N	N
ENSG00000051596.9	THOC3	chr5	84321	tan	0.95	0.00701734	-0.442204	-0.436356	-0.222064	-0.24059	-0.232786	0.150105	-0.489373	0.211322	0.201686	-0.726783	-0.0982751	0.0892942	-0.106847	0.239029	0.0939986	0.0150309	-0.0405678	0.557781	-0.17057	-0.111471	0.700683	0.207459	0.513867	16.9541	0	16.3359	0	17.2117	1.86195	43.4389	N	N	N	N	N	N	N	N	N	N	N	N	N
ENSG00000051620.10	HEBP2	chr6	23593	black	0.85	0.634574	0.39081	0.156546	-0.2344	0.155885	0.236723	-0.168655	0.458562	0.503631	-0.165343	0.105963	0.0357782	-0.340258	-0.406722	-0.492681	-0.480955	-0.51732	-0.124873	-0.103305	-0.470879	-0.300199	-0.0111015	-0.517508	-0.178916	17.9607	3.59777	11.498	0	32.2118	17.5096	0	N	N	N	N	N	N	N	N	N	N	N	N	N
ENSG00000051825.14	MPHOSPH9	chr12	10198	brown	0.54	0.0152994	0.325074	0.677853	0.54053	0.37621	0.320122	-0.178805	0.0464025	-0.460784	-0.312149	0.303362	0.343287	-0.0795632	-0.325787	-0.309637	-0.121447	0.295345	-0.53621	-0.186626	0.444406	0.139416	0.168822	-0.379965	-0.606506	31.4278	0	0.211379	11.9131	5.67536	16.4325	0	N	N	N	N	N	N	N	N	N	N	N	N	N
ENSG00000052126.14	PLEKHA5	chr12	54477	turquoise	0.18	-0.427355	-0.431154	0.0616527	0.469917	-0.0195844	-0.266414	0.209141	-0.214836	-0.407878	-0.107563	-0.124784	-0.341594	0.232918	-0.0754239	0.178219	0.222255	0.546401	0.249264	0.387774	0.366852	-0.119456	-0.0337105	0.434145	0.0127776	38.9895	0	0	20.7395	0	0	13.6216	N	N	N	N	N	N	N	N	N	N	N	N	N
ENSG00000152284.4	TCF7L1	chr2	83439	red	0.87	-0.122928	-0.500176	-0.221507	0.149614	-0.393307	-0.356115	0.419936	-0.435975	-0.0159308	-0.0524324	-0.526717	-0.17551	0.0366098	-0.332397	0.0904333	0.30765	0.238098	0.161669	0.885813	-0.0457696	-0.297695	0.379719	0.378645	0.287648	63.5966	0	0	0.785169	31.1217	0	64.3255	N	N	N	N	N	N	N	N	N	N	N	N	N
ENSG00000052723.11	SIKE1	chr1	80143	cyan	0.37	-0.223317	-0.420527	0.250051	0.629447	-0.0573781	-0.224521	0.176271	-0.304479	-0.356965	-0.369714	-0.241398	-0.270035	0.0433674	-0.549575	-0.161858	0.107011	0.508339	0.0046884	0.591356	0.195743	-0.426631	0.235488	0.228208	-0.102322	8.65797	0	0	10.6496	0	6.37872	55.7122	N	N	N	N	N	N	N	N	N	N	N	N	N
ENSG00000052749.13	RRP12	chr10	23223	green	0.43	0.492109	0.426026	0.214079	-0.223751	0.0979616	0.258834	-0.228437	0.558997	0.319039	0.0946337	0.11398	-0.0969276	-0.282259	-0.174084	-0.235943	-0.602187	-0.51644	-0.0539113	-0.260907	-0.291092	-0.00620805	-0.0246866	-0.48419	-0.22622	10.6008	0	16.009	0	48.4107	0	0	N	N	N	N	N	N	N	N	N	N	N	N	N
ENSG00000052795.12	FNIP2	chr4	57600	pink	0.8	-0.667954	-0.50831	-0.00890794	0.503097	-0.0941863	-0.325319	0.250108	-0.399583	-0.57718	0.0259728	-0.0869463	-0.222122	0.366604	0.145171	0.404917	0.523374	0.657447	0.294991	0.343671	0.475002	0.0642458	-0.0607132	0.627703	0.0643194	15.4847	0	9.93255	11.2105	27.1975	15.2313	0	N	N	N	N	N	N	N	N	N	N	N	N	N
ENSG00000052802.12	MSMO1	chr4	6307	turquoise	0.97	-0.58068	-0.691714	-0.327987	0.257219	-0.176793	-0.496722	0.292973	-0.33076	-0.2361	-0.107765	-0.206592	-0.501209	0.266163	0.147534	0.293637	0.43635	0.496569	0.583344	0.429898	0.134462	-0.291767	-0.206277	0.743889	0.37292	249.015	0	40.5824	42.9446	22.1192	9.8268	5.42664	N	N	N	N	N	N	N	N	N	N	N	N	N
ENSG00000052850.5	ALX4	chr11	60529	turquoise	0.44	-0.406621	-0.324978	-0.0465106	0.286579	0.133636	-0.222005	0.466794	-0.216326	-0.28147	-0.318842	0.0452371	-0.0856148	0.366737	0.00938666	-0.0399431	0.426494	0.410566	0.246308	0.275231	0.0880256	-0.232012	-0.147415	0.409749	0.0786629	36.4559	10.0872	27.6185	0	17.2266	2.57946	0	N	N	N	N	N	N	N	N	N	N	N	N	N
ENSG00000053108.16	FSTL4	chr5	23105	lightgreen	0.19	-0.466335	-0.384812	-0.183186	0.140161	-0.0326917	-0.278413	0.270517	-0.493308	-0.327295	0.15084	-0.205472	0.0305974	0.619714	0.316257	0.389838	0.476131	0.393845	0.0638955	0.182047	0.281522	0.220991	0.061655	0.46517	0.207634	3.54914	22.0671	0	0	64.9419	10.6919	0	N	N	N	N	N	N	N	N	N	N	N	N	N
ENSG00000053254.15	FOXN3	chr14	1112	blue	0.98	0.583591	0.778513	0.535639	-0.0626223	0.335937	0.499841	-0.29895	0.43631	0.144497	-0.152753	0.525539	0.517409	-0.395747	-0.268761	-0.506258	-0.353436	-0.466902	-0.534623	-0.567519	-0.240222	0.0633016	-0.133772	-0.757603	-0.597216	79.2273	3.07939	8.88279	49.5536	27.4204	22.3578	13.6526	N	N	N	N	N	N	N	N	N	N	N	N	N
ENSG00000053328.8	METTL24	chr6	728464	turquoise	0.69	-0.632255	-0.617961	-0.20936	0.377437	0.0578745	-0.397477	0.327258	-0.344245	-0.361234	-0.487879	-0.06641	-0.295462	0.307108	-0.0198638	-0.00960574	0.595078	0.63143	0.483594	0.561889	0.0900718	-0.450572	-0.202441	0.687164	0.25939	228.502	1.74887	37.7374	19.0497	38.0062	0	30.8944	N	N	N	N	N	N	N	N	N	N	N	N	N
ENSG00000053371.12	AKR7A2	chr1	8574	greenyellow	0.93	0.311452	-0.00366173	-0.424722	-0.55779	0.114101	-0.05039	-0.00634465	0.305578	0.675992	-0.214187	-0.181352	-0.177329	-0.0706452	-0.0181161	-0.327432	-0.282055	-0.414977	0.271028	0.0659407	-0.625521	-0.45045	0.0806147	-0.124898	0.449614	15.0086	0	0	0	2.96757	22.654	5.65641	N	N	N	N	N	N	N	N	N	N	N	N	N
ENSG00000053372.4	MRTO4	chr1	51154	yellow	0.67	-0.127505	-0.567732	-0.747433	-0.453412	-0.211322	-0.391432	0.229543	-0.346088	0.39063	0.18736	-0.673487	-0.323682	0.198646	0.218174	0.316056	0.118101	-0.0289588	0.334743	0.404594	-0.288395	-0.19159	0.403542	0.409743	0.813829	44.6193	1.75658	0	11.0909	12.0172	7.72052	13.6183	N	N	N	N	N	N	N	N	N	N	N	N	N
ENSG00000053438.8	NNAT	chr20	4826	turquoise	0.94	-0.505619	-0.798688	-0.495057	0.069222	-0.391058	-0.544509	0.453643	-0.638877	-0.163247	0.387099	-0.732336	-0.412583	0.505726	0.228318	0.6564	0.378549	0.450057	0.333174	0.677705	0.274098	0.0866756	0.382139	0.722141	0.587787	312.662	13.8566	0	23.624	49.032	28.4183	29.1763	Y	N	N	N	N	N	N	N	N	N	N	N	N
ENSG00000053501.12	USE1	chr19	55850	greenyellow	0.47	0.561438	0.433541	-0.160391	-0.611586	0.0963181	0.222611	-0.174119	0.471366	0.675551	0.15311	0.159398	0.091113	-0.20694	0.175856	-0.187031	-0.415395	-0.661255	-0.0138938	-0.473778	-0.447139	0.0579516	-0.226991	-0.417109	0.0914902	14.7278	0	0	3.17157	11.3149	0	20.4033	N	N	N	N	N	N	N	N	N	N	N	N	N
ENSG00000053524.11	MCF2L2	chr3	23101	turquoise	0.92	-0.71416	-0.406557	-0.214357	0.208508	-0.016187	-0.276868	0.130143	-0.29251	-0.473445	0.138878	0.0761188	-0.163854	0.418947	0.565085	0.54575	0.529783	0.534505	0.385209	-0.00860137	0.474801	0.274477	-0.364102	0.65573	0.190831	184.542	0	31.3874	0.881225	30.2981	32.0428	11.5485	N	N	N	N	N	N	N	N	N	N	N	N	N
ENSG00000053702.14	NRIP2	chr12	83714	turquoise	0.03	-0.469361	-0.387544	-0.247121	0.0868003	-0.225191	-0.290597	0.221337	-0.270655	-0.272045	0.181563	-0.206056	-0.19649	0.364446	0.347521	0.411088	0.30554	0.360306	0.298309	0.232802	0.323964	0.178411	-0.0149349	0.47872	0.264909	49.1382	7.3775	0	10.4741	11.6477	20.5372	0	N	N	N	N	N	N	N	N	N	N	N	N	N
ENSG00000053747.15	LAMA3	chr18	3909	midnightblue	0.6	-0.265843	-0.0814815	-0.0891647	0.0313029	-0.0638526	-0.0831132	0.111778	-0.369306	-0.255182	0.212802	-0.0459502	0.327053	0.114455	0.268822	0.380747	0.446431	0.226033	-0.113253	0.0869745	0.306143	0.355003	0.0998272	0.21667	0.0768869	1.70367	0	0	4.8162	48.938	22.4346	0	N	N	N	N	N	N	N	N	N	N	N	N	N
ENSG00000053770.11	AP5M1	chr14	55745	pink	0.47	-0.730289	-0.521811	0.0319465	0.567313	0.0985627	-0.335969	0.169391	-0.406912	-0.609596	-0.201633	-0.00327763	-0.241341	0.657979	0.176031	0.200605	0.464956	0.741512	0.233414	0.189214	0.476076	-0.0237034	-0.227163	0.593488	0.0428165	24.81	19.1838	30.9578	9.78234	19.6398	0	0	N	N	N	N	N	N	N	N	N	N	N	N	N
ENSG00000053900.10	ANAPC4	chr4	29945	royalblue	0.25	-0.393846	-0.115041	0.160668	0.386451	-0.0786337	-0.12995	0.0549065	-0.0636377	-0.447349	0.00765196	0.0920188	-0.0375616	0.0385056	0.229294	0.256577	0.103808	0.521303	0.0274926	-0.00920561	0.757897	0.330033	-0.082673	0.181702	-0.0981061	4.62679	0	0	0	0	6.7101	1.19902	N	N	N	N	N	N	N	N	N	N	N	N	N
ENSG00000053918.15	KCNQ1	chr11	3784	green	0.82	0.165472	0.269446	-0.0401488	-0.228452	0.00121925	0.131884	-0.0749082	0.521159	0.236111	-0.101908	0.281806	-0.0336835	-0.252372	0.0457694	-0.196787	-0.132323	-0.27718	0.296713	-0.122637	-0.251615	-0.141771	-0.26572	-0.144598	-0.0353192	7.91225	6.4735	0.457602	0	4.89765	0	0	N	N	N	N	N	N	N	N	N	N	N	N	N
ENSG00000054148.17	PHPT1	chr9	29085	yellow	0.63	0.0930103	-0.368888	-0.726774	-0.615879	-0.14431	-0.264043	0.108403	0.119823	0.687094	0.240576	-0.473957	-0.544539	-0.0140083	0.273697	0.229912	-0.192765	-0.285438	0.575947	0.200316	-0.420671	-0.235839	0.111061	0.278629	0.765778	41.3317	0	0	35.6465	0	12.7108	0	N	N	N	N	N	N	N	N	N	N	N	N	N
ENSG00000054179.11	ENTPD2	chr9	954	turquoise	0.47	-0.551256	-0.453855	-0.346844	0.0716538	-0.130971	-0.325138	0.331051	-0.152174	-0.191388	-0.151095	0.0246273	-0.298617	0.427563	0.346067	0.181462	0.463652	0.346521	0.572809	0.218712	0.0582412	-0.158625	-0.378412	0.629256	0.326991	145.411	10.3894	40.4355	29.7024	19.1741	1.22397	0	N	N	N	N	N	N	N	N	N	N	N	N	N
ENSG00000054219.10	LY75	chr2	4065	blue	1	0.348776	0.764914	0.436461	-0.0584068	0.277134	0.441165	-0.397432	0.720249	0.0796788	-0.233547	0.740132	0.311202	-0.431496	-0.0220108	-0.434773	-0.417001	-0.335952	-0.190783	-0.70729	-0.0597867	0.0575291	-0.414562	-0.625649	-0.52011	98.7813	12.8683	0	14.6556	52.2635	8.74038	45.5609	N	N	N	N	N	N	N	N	N	N	N	N	N
ENSG00000054267.20	ARID4B	chr1	51742	brown	0.49	0.0647886	0.320453	0.862712	0.749524	0.199885	0.27247	-0.0675316	-0.0776005	-0.540353	-0.330244	0.402938	0.402996	-0.0274352	-0.52244	-0.372936	0.0815651	0.264704	-0.560117	-0.050966	0.334906	0.0325123	-0.0782263	-0.30491	-0.784831	77.9807	0	0	18.7259	0	36.9758	0	N	N	N	N	N	N	N	N	N	N	N	N	N
ENSG00000054277.12	OPN3	chr1	23596	grey	0.76	0.306418	0.0841456	-0.075788	-0.188887	-0.034167	-0.0488288	0.0781668	0.098193	0.322729	-0.129716	-0.134636	0.104913	-0.233569	-0.297025	-0.257976	-0.101192	-0.247775	-0.033509	0.237185	-0.348854	-0.289377	0.209874	-0.183518	0.0907472	0.467017	1.14958	4.35323	0	0	3.51923	23.2107	N	N	N	N	N	N	N	N	N	N	N	N	N
ENSG00000054282.15	SDCCAG8	chr1	10806	grey	0.44	-0.367389	-0.163573	-0.185114	-0.00315128	0.215499	-0.187745	0.031327	0.0155348	-0.135024	-0.0366033	0.0918385	-0.0970411	0.283057	0.468463	0.206677	0.162705	0.324062	0.259928	-0.140505	0.318528	0.149185	-0.270126	0.281273	0.220272	0.500024	0	10.7526	0	0	0.0871827	15.074	N	N	N	N	N	N	N	N	N	N	N	N	N
ENSG00000054356.13	PTPRN	chr2	5798	turquoise	0.82	-0.601278	-0.504849	-0.487225	-0.106317	-0.264177	-0.321482	0.192572	-0.313491	-0.221526	0.611305	-0.293047	-0.357075	0.521379	0.742691	0.866616	0.309356	0.316721	0.454104	0.0235536	0.408456	0.468996	-0.0854712	0.668441	0.471028	272.792	8.95808	4.33672	12.384	14.166	71.298	22.9519	N	N	N	N	N	N	N	N	N	N	N	N	N
ENSG00000197467.13	COL13A1	chr10	1305	red	0.6	-0.444635	-0.76526	-0.420937	0.165736	-0.301412	-0.534272	0.423002	-0.546285	-0.142444	0.00171471	-0.604823	-0.383398	0.261371	-0.078232	0.320806	0.445413	0.45752	0.399354	0.877311	0.0760034	-0.267575	0.316181	0.68259	0.493828	63.3929	0.130654	1.23667	30.0059	55.4951	10.6065	59.8644	N	N	N	N	N	N	N	N	N	N	N	N	N
ENSG00000054523.16	KIF1B	chr1	23095	turquoise	1	-0.820486	-0.772756	-0.391142	0.263086	-0.106488	-0.521423	0.349079	-0.47167	-0.435298	0.0500709	-0.28562	-0.451326	0.624828	0.409357	0.524095	0.571419	0.674252	0.564005	0.418935	0.370833	0.000931399	-0.111277	0.87492	0.4409	506.421	22.9599	28.6757	39.9181	42.6684	18.3814	0	N	N	N	N	Y	N	N	N	N	N	N	N	N
ENSG00000178401.14	DNAJC22	chr12	79962	red	0.64	-0.366711	-0.6594	-0.269547	0.266665	-0.206504	-0.443287	0.330321	-0.456558	-0.143282	-0.25638	-0.431627	-0.294129	0.174407	-0.254228	0.0559157	0.449787	0.44806	0.342999	0.882968	-0.0181255	-0.450486	0.21504	0.581226	0.353268	63.2813	0	17.3501	20.3229	53.1012	0	58.9351	N	N	N	N	N	N	N	N	N	N	N	N	N
ENSG00000054654.15	SYNE2	chr14	23224	midnightblue	0.86	-0.74809	-0.584191	-0.129688	0.442983	-0.0239741	-0.380358	0.28249	-0.669922	-0.615896	-0.059317	-0.187184	0.00451436	0.55586	0.193918	0.372958	0.76103	0.742564	0.14304	0.432354	0.454024	0.0697833	0.0942182	0.687412	0.181994	11.691	24.1876	9.63279	0	68.8546	0.135067	2.02689	N	N	N	N	N	N	N	N	N	N	N	N	N
ENSG00000054690.13	PLEKHH1	chr14	57475	turquoise	1	-0.765836	-0.834479	-0.459564	0.233329	-0.197934	-0.582996	0.381285	-0.574885	-0.356809	-0.0370089	-0.407192	-0.415	0.506467	0.274488	0.451566	0.633054	0.661484	0.536011	0.638593	0.290407	-0.0984768	0.0121219	0.891311	0.517032	564.774	4.30168	30.317	26.5805	59.2977	4.44922	21.6079	N	N	N	N	N	N	N	N	N	N	N	N	N
ENSG00000054793.13	ATP9A	chr20	10079	turquoise	1	-0.775487	-0.794364	-0.38455	0.289288	-0.245141	-0.518935	0.35018	-0.630189	-0.450539	0.115966	-0.365297	-0.365886	0.483379	0.314583	0.572833	0.64527	0.678239	0.445239	0.533145	0.374033	0.0165706	-0.00521803	0.87143	0.431559	509.983	6.58435	21.755	24.2354	55.9926	27.2426	0.0143854	N	N	N	N	N	N	N	N	N	N	N	N	N
ENSG00000054803.3	CBLN4	chr20	140689	turquoise	0.97	-0.524616	-0.546425	-0.409971	0.0272885	-0.261672	-0.390386	0.280896	-0.346308	-0.193787	0.277058	-0.316907	-0.308785	0.374829	0.385995	0.570504	0.383273	0.369252	0.431946	0.37052	0.261228	0.126356	-0.024186	0.64744	0.426029	145.2	2.30294	5.17748	32.1031	49.5125	36.3806	11.3612	N	N	N	N	N	N	N	N	N	N	N	N	N
ENSG00000054938.15	CHRDL2	chr11	25884	turquoise	0.75	-0.297744	-0.476012	-0.32146	0.0312578	-0.326324	-0.332534	0.478264	-0.274234	-0.0631844	0.14752	-0.373186	-0.299079	0.28875	0.081909	0.303934	0.258128	0.222111	0.355867	0.500228	0.0496976	-0.0767806	0.153168	0.482357	0.346332	54.2599	1.56546	0	24.8161	18.4322	7.38499	22.298	N	N	N	N	N	N	N	N	N	N	N	N	N
ENSG00000054965.10	FAM168A	chr11	23201	turquoise	0.45	-0.698733	-0.520602	-0.33279	0.165705	0.0411279	-0.417887	0.131489	-0.337711	-0.353612	-0.253753	0.0563223	-0.208688	0.367285	0.385429	0.181336	0.620081	0.507671	0.470524	0.157646	0.131742	-0.156372	-0.354184	0.678639	0.316928	202.268	7.4202	39.4713	5.64044	41.3913	1.92141	0	N	N	N	N	N	N	N	N	N	N	N	N	N
ENSG00000054967.12	RELT	chr11	84957	blue	1	0.54601	0.8783	0.605087	-0.0504063	0.279763	0.575264	-0.405692	0.649502	0.0997154	-0.0675955	0.657697	0.423731	-0.404587	-0.187484	-0.461414	-0.478828	-0.529319	-0.422234	-0.684867	-0.141957	0.189763	-0.261865	-0.781882	-0.69247	136.601	7.50208	0.158168	31.2639	47.5961	9.95449	43.2586	N	N	N	N	N	N	N	N	N	N	N	N	N
ENSG00000054983.16	GALC	chr14	2581	turquoise	0.1	-0.248488	-0.133327	0.0308064	0.238321	0.0846876	-0.0733556	0.0217654	0.239889	-0.123296	-0.459171	0.267515	-0.284717	-0.0349933	-0.0713886	-0.240694	0.0646188	0.253486	0.403468	0.0830015	0.000955614	-0.412768	-0.394652	0.204167	-0.0200196	14.6286	0.683161	34.8815	11.5697	1.09375	6.16203	0	N	N	N	N	N	N	N	N	N	N	N	N	N
ENSG00000055044.10	NOP58	chr2	51602	blue	0.34	0.605088	0.507246	0.636893	0.21386	0.0241662	0.404166	-0.132246	0.116799	0.040966	0.0211687	0.0796401	0.378353	-0.390307	-0.568877	-0.326566	-0.415013	-0.27534	-0.702253	-0.13465	0.0425628	0.117873	0.335596	-0.673529	-0.570666	28.6976	5.05099	43.782	26.0253	13.6769	10.0159	0	N	N	N	N	N	N	N	N	N	N	N	N	N
ENSG00000055070.16	SZRD1	chr1	26099	black	0.77	0.701827	0.597403	0.257551	-0.30533	0.0209075	0.319609	-0.243888	0.297241	0.429992	0.00168822	0.218375	0.365478	-0.342648	-0.331509	-0.448141	-0.331733	-0.71518	-0.391128	-0.297079	-0.594092	-0.0881833	0.0139518	-0.632448	-0.317476	29.5566	0	5.91245	26.7958	8.33859	23.3075	0	N	N	N	N	N	N	N	N	N	N	N	N	N
ENSG00000055118.14	KCNH2	chr7	3757	turquoise	0.94	-0.443544	-0.630693	-0.48901	-0.0601585	-0.299505	-0.0300936	0.270341	-0.408363	-0.0899534	0.355831	-0.550039	-0.412724	0.359717	0.294418	0.580347	0.255627	0.295869	0.367754	0.417792	0.156841	0.0787545	0.301319	0.604982	0.544433	130.595	6.64177	0	29.3426	13.4107	43.226	1.2842	N	N	N	N	N	N	N	N	N	N	N	N	N
ENSG00000055130.15	CUL1	chr7	8454	midnightblue	0.12	-0.412473	-0.376465	-0.0133082	0.342492	-0.134643	-0.2036	0.24632	-0.633272	-0.435849	0.0268027	-0.229359	0.177932	0.317959	-0.00105495	0.285515	0.573958	0.492151	-0.134757	0.394396	0.327819	0.0997454	0.244855	0.389948	0.0816941	3.95788	1.417	0	0	56.4205	0	18.7872	N	N	N	N	N	N	N	N	N	N	N	N	N
ENSG00000055147.17	FAM114A2	chr5	10827	turquoise	1	-0.703867	-0.773521	-0.442017	0.230393	-0.154684	-0.390941	0.358731	-0.408138	-0.282371	-0.117941	-0.3581	-0.444314	0.35123	0.225295	0.365205	0.454218	0.682313	0.531359	0.544643	0.335579	-0.202237	0.0428619	0.773098	0.530667	307.499	0	28.1406	38.0637	27.3558	5.09807	15.469	N	N	N	N	N	N	N	N	N	N	N	N	N
ENSG00000055163.18	CYFIP2	chr5	26999	lightcyan	0.55	-0.199645	0.182637	0.166657	0.139298	0.0861174	0.131932	-0.106228	-0.286808	-0.348764	-0.0613023	0.329207	0.578276	0.0614638	0.195772	0.0552257	0.459513	0.167268	-0.346198	-0.25475	0.197568	0.269596	-0.17528	0.00748835	-0.212719	3.98555	0	3.10262	50.6242	21.4913	0	19.5302	N	N	N	N	N	N	N	N	N	N	N	N	N
ENSG00000055208.17	TAB2	chr6	23118	brown	0.62	0.312958	0.497826	0.780374	0.508193	0.204096	0.375363	-0.119187	0.163283	-0.261917	-0.479496	0.541935	0.438456	-0.311357	-0.639384	-0.620672	-0.0181366	-0.0341853	-0.487678	-0.112608	-0.0487099	-0.2129	-0.197831	-0.471309	-0.780535	52.3061	10.5495	0	26.947	1.73664	52.885	0	N	N	N	N	N	N	N	N	N	N	N	N	N
ENSG00000055211.12	GINM1	chr6	116254	brown	0.34	0.250745	0.187977	0.38955	0.305788	0.0640534	0.109758	-0.0193165	0.200938	-0.00559968	-0.491441	0.382067	0.0400711	-0.331618	-0.545287	-0.535628	0.0130343	-0.0887483	-0.0134082	0.0716806	-0.290621	-0.496433	-0.341853	-0.176194	-0.408206	7.35013	10.489	7.68655	0	0	26.252	3.49913	N	N	N	N	N	N	N	N	N	N	N	N	N
ENSG00000055332.16	EIF2AK2	chr2	5610	brown	0.5	-0.0470533	0.281709	0.656185	0.608593	0.230358	0.255817	-0.108881	0.0476483	-0.465292	-0.516145	0.570624	0.313038	-0.180012	-0.401021	-0.437155	0.136437	0.266315	-0.323091	-0.14679	0.199631	-0.150073	-0.243165	-0.219364	-0.645154	24.7347	1.46723	2.20801	13.6597	0	26.1169	0	N	N	N	N	N	N	N	N	N	N	N	N	N
ENSG00000055483.19	USP36	chr17	57602	blue	0.42	0.409472	0.660072	0.508341	-0.0200336	0.0699985	0.372988	-0.278633	0.212699	-0.0590723	0.310539	0.349939	0.440638	-0.15997	-0.0220558	-0.0472122	-0.294253	-0.400099	-0.553872	-0.549584	0.0654131	0.524782	-0.0641931	-0.582816	-0.585173	51.868	0	32.8498	24.2423	11.4815	0	34.6675	N	N	N	N	N	N	N	N	N	N	N	N	N
ENSG00000055609.17	KMT2C	chr7	58508	brown	0.56	-0.155643	0.321307	0.752919	0.67847	0.382999	0.260547	-0.124109	0.127107	-0.616655	-0.292199	0.580611	0.235507	0.0748013	-0.20811	-0.25197	0.061429	0.329805	-0.295601	-0.299329	0.418587	0.15855	-0.332004	-0.184423	-0.754184	50.0306	0	0	3.78956	1.05794	11.7904	10.6598	N	N	N	N	N	N	N	N	N	N	N	N	N
ENSG00000125378.15	BMP4	chr14	652	red	0.77	-0.290555	-0.649266	-0.316374	0.17424	-0.24967	-0.450058	0.449199	-0.561255	-0.0873131	-0.104487	-0.557892	-0.205775	0.220053	-0.243503	0.155422	0.455673	0.374105	0.226046	0.888145	-0.0331421	-0.346085	0.37433	0.536503	0.398838	63.1859	0	0	5.41038	59.522	0	62.8546	N	N	N	N	N	N	N	N	N	N	N	N	N
ENSG00000055813.5	CCDC85A	chr2	114800	turquoise	0.11	-0.743923	-0.622829	-0.398758	0.161011	-0.0407962	-0.435244	0.309076	-0.324127	-0.345702	-0.060291	-0.0866637	-0.365209	0.466161	0.442468	0.405434	0.569458	0.562752	0.590594	0.270413	0.249248	-0.0653668	-0.287252	0.800318	0.408224	340.085	6.42648	38.9913	35.372	41.6388	20.914	0	N	N	N	N	N	N	N	N	N	N	N	N	N
ENSG00000055917.15	PUM2	chr2	23369	cyan	0.81	-0.401122	-0.268576	0.45956	0.800159	-0.0913944	-0.141596	0.180813	-0.527044	-0.741998	-0.030662	-0.0517158	0.0686621	0.219485	-0.236663	0.190758	0.364277	0.654632	-0.275443	0.288135	0.629476	0.17525	0.136955	0.251736	-0.362004	20.9601	0	0	0	15.7731	0	6.78224	N	N	N	N	N	N	N	N	N	N	N	N	N
ENSG00000055950.16	MRPL43	chr10	84545	yellow	0.52	0.180633	-0.298561	-0.734673	-0.67084	-0.112477	-0.249164	0.0981101	0.0193714	0.721913	0.191705	-0.468869	-0.334549	0.00105676	0.226461	0.143474	-0.127357	-0.326385	0.393614	0.187023	-0.482904	-0.236729	0.126618	0.17831	0.738655	35.7098	0	0	6.37856	0	3.5329	1.77034	N	N	N	N	N	N	N	N	N	N	N	N	N
ENSG00000055955.15	ITIH4	chr3	3700	blue	0.19	0.0606137	0.531756	0.311862	-0.0192798	0.0989286	0.295544	-0.126158	0.26134	-0.169181	0.268686	0.450998	0.418659	-0.0474952	0.355061	0.143379	-0.0827001	-0.108636	-0.279432	-0.553724	0.420395	0.682245	-0.267307	-0.314917	-0.393222	26.3711	0	0.109716	22.5943	0	0	52.4769	N	N	N	N	N	N	N	N	N	N	N	N	N
ENSG00000055957.10	ITIH1	chr3	3697	grey	0.53	0.0261891	0.251201	0.0526718	-0.110505	0.00367936	0.107742	-0.0596354	0.069003	-0.0237169	0.233282	0.182476	0.313862	0.00332222	0.233816	0.152672	0.0755111	-0.105831	-0.119911	-0.232976	0.105493	0.329013	-0.105384	-0.109087	-0.0948941	1.2201	0	0.486884	24.6643	0	0	30.4159	N	N	N	N	N	N	N	N	N	N	N	N	N
ENSG00000056050.6	C4orf27	chr4	54969	turquoise	0.83	-0.509101	-0.821626	-0.687433	-0.0901216	-0.324097	-0.483807	0.331373	-0.465283	0.0150272	0.175502	-0.645311	-0.49482	0.278874	0.302895	0.53726	0.328486	0.433057	0.514075	0.560599	0.163516	-0.137719	0.3049	0.729674	0.777494	279.093	0	0	39.5393	34.9323	41.8892	19.8069	N	N	N	N	N	N	N	N	N	N	N	N	N
ENSG00000056097.15	ZFR	chr5	51663	brown	0.59	0.135719	0.284909	0.745844	0.630498	0.309614	0.220718	-0.1106	0.176762	-0.322472	-0.598669	0.492817	0.151963	-0.143668	-0.599023	-0.620705	-0.0655757	0.133607	-0.284491	-0.0985924	0.00437921	-0.34494	-0.25479	-0.307732	-0.690522	44.1397	0	4.34832	1.64475	6.68162	59.1201	0	N	N	N	N	N	N	N	N	N	N	N	N	N
ENSG00000056277.15	ZNF280C	chrX	55609	brown	0.21	0.124206	0.00522777	0.536748	0.567505	0.158842	0.00282326	0.0490451	-0.231323	-0.31268	-0.317184	-0.112476	0.160727	-0.0506147	-0.663673	-0.321686	-0.0263831	0.291913	-0.468146	0.361681	0.219827	-0.166988	0.392941	-0.209231	-0.415694	17.4412	0	12.9202	0	0	24.584	41.4565	N	N	N	N	N	N	N	N	N	N	N	N	N
ENSG00000056487.15	PHF21B	chr22	112885	turquoise	0.95	-0.66038	-0.814059	-0.560208	0.0324005	-0.269741	-0.558095	0.341309	-0.619903	-0.246463	0.41282	-0.61758	-0.440889	0.649676	0.472141	0.751167	0.448576	0.506003	0.428152	0.453513	0.339484	0.201867	0.238278	0.820276	0.619228	475.804	28.3063	0	31.5357	56.7214	47.6414	1.41441	N	N	N	N	N	N	N	N	N	N	N	N	N
ENSG00000056558.10	TRAF1	chr9	7185	salmon	0.59	-0.144095	0.153112	0.00892573	-0.0469893	-0.207904	0.00559797	-0.118894	0.230366	-0.150945	0.385572	0.170876	-0.0639166	-0.00885506	0.366579	0.359535	-0.0674836	-0.0220367	0.183667	-0.173219	0.325512	0.464588	-0.263353	0.058211	-0.0949556	2.26949	0	0	0	0	22.3809	9.37451	N	N	N	N	N	N	N	N	N	N	N	N	N
ENSG00000056586.15	RC3H2	chr9	54542	cyan	0.87	-0.341064	-0.0650045	0.56849	0.803109	0.190379	-0.0569241	0.0138998	-0.268299	-0.704699	-0.352294	0.301967	0.138254	0.0871796	-0.304439	-0.129351	0.329419	0.596866	-0.23022	0.0781322	0.456981	-0.0452252	-0.191291	0.112345	-0.533117	18.6116	0	0	0	0	1.93017	0	N	N	N	N	N	N	N	N	N	N	N	N	N
ENSG00000056736.9	IL17RB	chr3	55540	turquoise	0.35	-0.742122	-0.71896	-0.368237	0.275271	-0.0196155	-0.498995	0.278056	-0.383446	-0.342701	-0.302508	-0.117467	-0.409958	0.416482	0.256736	0.203838	0.602283	0.647882	0.585177	0.403002	0.19053	-0.283917	-0.246149	0.817002	0.414381	411.451	8.12328	51.7207	38.199	40.225	0.143368	9.47184	N	N	N	N	N	N	N	N	N	N	N	N	N
ENSG00000056972.18	TRAF3IP2	chr6	10758	blue	0.86	0.465549	0.697891	0.537304	0.0609268	0.387963	0.46582	-0.256723	0.31473	0.0586564	-0.507444	0.656246	0.632305	-0.284951	-0.381276	-0.733785	-0.0864574	-0.33156	-0.515771	-0.431138	-0.297462	-0.16309	-0.273547	-0.644247	-0.608054	58.9676	2.12895	0	72.8769	3.47412	67.9932	4.97607	N	N	N	N	N	N	N	N	N	N	N	N	N
ENSG00000056998.18	GYG2	chrX	8908	turquoise	1	-0.68001	-0.854451	-0.60824	0.053908	-0.309088	-0.592353	0.358386	-0.466354	-0.184425	0.156397	-0.501904	-0.579128	0.378495	0.36361	0.582759	0.463784	0.525696	0.648961	0.555782	0.19446	-0.104374	0.0507968	0.883707	0.658076	559.462	0	20.976	62.2047	23.6865	37.6637	4.62085	N	N	N	N	N	N	N	N	N	N	N	N	N
ENSG00000057019.15	DCBLD2	chr3	131566	turquoise	1	-0.702583	-0.843276	-0.420518	0.257459	-0.20849	-0.54666	0.411443	-0.646548	-0.351165	0.0623756	-0.516404	-0.37051	0.513254	0.200995	0.50534	0.59932	0.672728	0.418463	0.681839	0.335042	-0.0721301	0.198898	0.836932	0.511535	459.549	12.1961	0.911718	29.3938	55.9138	12.58	36.5577	N	N	N	N	N	N	N	N	N	N	N	N	N
ENSG00000057252.12	SOAT1	chr1	6646	turquoise	0.01	-0.219345	-0.0403254	0.327688	0.494698	0.130295	-0.0819256	0.045852	0.23346	-0.316532	-0.457434	0.356889	-0.20803	-0.0833884	-0.298176	-0.28114	0.0827698	0.28882	0.283822	0.129365	0.0886557	-0.369479	-0.332792	0.124471	-0.313129	9.48954	0	17.8649	2.11467	0	8.01298	0	N	N	N	N	N	N	N	N	N	N	N	N	N
ENSG00000167244.17	IGF2	chr11	3481	red	0.72	-0.311391	-0.685559	-0.367047	0.145591	-0.337289	-0.416139	0.434732	-0.477959	-0.0651928	-0.00949252	-0.599959	-0.354432	0.124825	-0.185055	0.247178	0.356986	0.374034	0.337407	0.883407	0.0149192	-0.323632	0.379195	0.570986	0.44673	63.1503	0	0	29.2747	33.5338	9.12827	63.3747	N	N	N	N	Y	Y	N	N	N	N	N	N	N
ENSG00000057593.13	F7	chr13	2155	turquoise	0.63	-0.366766	-0.475599	-0.354619	-0.00804262	-0.290622	-0.318887	0.379944	-0.335833	-0.128804	0.304029	-0.398779	-0.246326	0.348239	0.276842	0.494021	0.273459	0.293418	0.291611	0.407278	0.246898	0.16028	0.117214	0.505894	0.379889	62.4716	1.85171	0	23.2196	20.5532	22.0773	10.3101	N	N	N	N	N	N	N	N	N	N	N	N	N
ENSG00000057608.16	GDI2	chr10	2665	grey	0.38	0.379	0.2033	0.263746	0.100094	0.229855	0.118037	-0.0673267	0.00745362	0.117434	-0.401866	0.0901002	0.305662	-0.304107	-0.470928	-0.472556	-0.0882056	-0.10105	-0.379531	-0.00376157	-0.206832	-0.359724	0.185798	-0.366445	-0.201207	0.531411	0	2.46523	18.6789	0	20.8578	3.02454	N	N	N	N	N	N	N	N	N	N	N	N	N
ENSG00000057657.14	PRDM1	chr6	639	blue	0.9	0.30536	0.565159	0.417007	0.0473679	0.143234	0.382513	-0.140035	0.549628	0.01771	-0.151536	0.554409	0.19557	-0.296828	-0.182423	-0.34267	-0.249098	-0.270064	-0.0909463	-0.349311	-0.0824567	-0.00895223	-0.325973	-0.424024	-0.499964	23.7418	6.33839	0	0.770059	24.1283	4.23823	7.50014	N	N	N	N	N	N	N	N	N	N	N	N	N
ENSG00000057704.10	TMCC3	chr12	57458	turquoise	0.21	-0.505407	-0.683402	-0.241957	0.334386	-0.127629	-0.474474	0.284983	-0.366763	-0.255645	-0.233292	-0.305778	-0.435599	0.315125	-0.114734	0.122408	0.432766	0.512717	0.477542	0.691047	0.0582462	-0.41379	0.00231315	0.661803	0.301382	182.497	2.64404	16.0295	32.772	22.3015	0	44.6781	N	N	N	N	N	N	N	N	N	N	N	N	N
ENSG00000057935.13	MTA3	chr2	57504	turquoise	1	-0.683502	-0.758606	-0.479733	0.161687	-0.281705	-0.572408	0.38022	-0.709649	-0.339877	0.0948285	-0.433972	-0.165131	0.351705	0.305235	0.547631	0.733395	0.612864	0.344745	0.591085	0.318277	0.021698	0.164071	0.808264	0.519845	386.183	0	11.046	14.2591	82.3192	28.9227	23.7189	N	N	N	N	N	N	N	N	N	N	N	N	N
ENSG00000058056.8	USP13	chr3	8975	turquoise	0.91	-0.508921	-0.593903	-0.341191	0.114638	-0.0169294	-0.491158	0.298479	-0.558183	-0.251425	-0.035742	-0.365572	-0.134398	0.409638	0.195038	0.318463	0.478787	0.475618	0.187609	0.349825	0.175053	-0.0759843	0.239185	0.553962	0.415183	83.6914	15.7597	1.21805	1.97394	38.4968	2.00933	1.90043	N	N	N	N	N	N	N	N	N	N	N	N	N
ENSG00000058063.15	ATP11B	chr3	23200	brown	0.61	0.266959	0.459711	0.830923	0.584431	0.222019	0.384916	-0.157818	0.193993	-0.340749	-0.372099	0.385922	0.332251	-0.23725	-0.662743	-0.526284	-0.221614	0.0592185	-0.536611	-0.0804958	0.162233	-0.0891432	0.0325067	-0.528482	-0.802534	63.7593	0	6.74911	15.9595	12.7387	42.2457	0	N	N	N	N	N	N	N	N	N	N	N	N	N
ENSG00000088386.15	SLC15A1	chr13	6564	red	0.87	-0.00398319	-0.448262	-0.118058	0.19537	-0.219658	-0.283954	0.317376	-0.382261	0.0370612	-0.174456	-0.537655	-0.166821	-0.0291601	-0.505948	-0.0771739	0.168527	0.222913	0.0416883	0.876678	-0.0997764	-0.418466	0.459915	0.235544	0.218759	62.7862	0	0	0	22.2855	0	78.6684	N	N	N	N	N	N	N	N	N	N	N	N	N
ENSG00000058091.16	CDK14	chr7	5218	midnightblue	0.4	-0.531162	-0.384304	-0.0198471	0.401689	0.0625158	-0.251521	0.283859	-0.509864	-0.455019	-0.388801	0.0478625	0.15585	0.362695	-0.00590907	-0.00383387	0.720287	0.568231	0.0650711	0.347741	0.186704	-0.193056	-0.100341	0.483989	0.0608685	7.73575	2.2114	35.1269	0	52.3547	5.53905	5.20784	N	N	N	N	N	N	N	N	N	N	N	N	N
ENSG00000058272.15	PPP1R12A	chr12	4659	brown	0.6	-0.10706	0.142461	0.758418	0.839998	0.192499	0.166349	0.0449991	-0.0690777	-0.583656	-0.515506	0.391901	0.254183	-0.102866	-0.552578	-0.399577	0.185665	0.45668	-0.341693	0.138622	0.379467	-0.164598	-0.11767	-0.122407	-0.675127	50.9249	0.780156	0	6.48517	0	34.3436	5.82334	N	N	N	N	N	N	N	N	N	N	N	N	N
ENSG00000058335.15	RASGRF1	chr15	5923	turquoise	0.23	-0.46002	-0.206763	-0.158728	0.0693228	0.0125288	-0.160859	0.165857	-0.0197959	-0.237011	0.0554617	0.141857	-0.168086	0.450847	0.442751	0.294829	0.287567	0.27546	0.381838	-0.0280603	0.226345	0.163464	-0.428505	0.43307	0.128957	48.3694	0.501212	14.7216	6.99746	0	6.46244	15.4447	N	N	N	N	N	N	N	N	N	N	N	N	N
ENSG00000058404.19	CAMK2B	chr7	816	turquoise	0.98	-0.759266	-0.731148	-0.592548	-0.0125693	-0.278256	-0.544589	0.304399	-0.440787	-0.263703	0.381703	-0.362471	-0.463362	0.569886	0.680775	0.780716	0.490914	0.493246	0.611285	0.267227	0.365692	0.237561	-0.117722	0.876039	0.605518	602.416	10.2173	15.2613	42.5855	39.6186	55.6317	0	N	N	N	N	N	N	N	N	N	N	N	N	N
ENSG00000058453.16	CROCC	chr1	9696	turquoise	0.87	-0.681617	-0.576392	-0.495789	-0.0358576	-0.24496	-0.451072	0.250889	-0.57171	-0.333223	0.410856	-0.418972	-0.143472	0.586367	0.651239	0.738275	0.509519	0.470226	0.277272	0.282338	0.472204	0.454603	0.135592	0.67747	0.512611	218.773	20.5207	0	6.90906	58.3623	50.823	0	N	N	N	N	N	N	N	N	N	N	N	N	N
ENSG00000058668.14	ATP2B4	chr1	493	midnightblue	0.12	-0.333937	0.06564	0.0410286	0.157755	0.0897029	0.0537193	0.0456954	-0.0313402	-0.294938	-0.355229	0.407492	0.304872	-0.0692575	0.168128	-0.0889332	0.454309	0.29432	0.0801964	-0.0312542	0.17089	-0.0315989	-0.343246	0.154093	-0.0741222	2.11874	2.07749	25.3953	7.59315	6.89357	0	0	N	N	N	N	N	N	N	N	N	N	N	N	N
ENSG00000058673.15	ZC3H11A	chr1	9877	brown	0.48	0.0444501	0.26307	0.775563	0.682929	0.0335303	0.216575	-0.0662701	-0.119148	-0.564213	-0.106393	0.224094	0.318343	-0.133236	-0.462052	-0.161336	-0.00584115	0.264209	-0.552782	0.0164596	0.450545	0.20386	0.0997397	-0.288661	-0.722636	52.4462	0	10.4873	9.34916	0	2.10494	0	N	N	N	N	N	N	N	N	N	N	N	N	N
ENSG00000058804.11	NDC1	chr1	55706	tan	0.95	-0.0957968	-0.467861	-0.136938	0.176246	-0.0825151	-0.184306	0.17975	-0.458446	-0.0426287	-0.18654	-0.572849	-0.12293	0.0706302	-0.401517	-0.0373744	0.112807	0.297497	-0.0993358	0.613532	-0.0216044	-0.348835	0.699852	0.181348	0.274294	20.4245	0	2.92835	0	6.02466	0	52.6579	N	N	N	N	N	N	N	N	N	N	N	N	N
ENSG00000058866.14	DGKG	chr3	1608	turquoise	0.11	-0.42892	-0.102417	-0.128718	0.0356345	0.273779	-0.103648	-0.0719523	0.319561	-0.142462	-0.319781	0.392944	-0.300632	0.285931	0.418991	-0.0588834	0.107194	0.231925	0.542836	-0.288704	0.0678223	-0.134379	-0.629093	0.306885	0.0999325	47.4998	6.91653	49.0509	11.7606	5.16435	0	45.1793	N	N	N	N	N	N	N	N	N	N	N	N	N
ENSG00000059122.16	FLYWCH1	chr16	84256	lightyellow	0.06	-0.312241	0.122501	-0.114019	-0.157283	-0.0199666	0.00576849	-0.0943491	-0.0103373	-0.214107	0.202234	0.24459	0.204587	0.301112	0.637196	0.265966	0.212003	0.0403805	0.0615538	-0.359528	0.263784	0.510582	-0.365786	0.115837	0.0246141	2.8881	3.38114	0	1.13449	0	0.571878	40.2026	N	N	N	N	N	N	N	N	N	N	N	N	N
ENSG00000059145.18	UNKL	chr16	64718	salmon	0.46	-0.551417	-0.213161	-0.126016	0.119914	-0.107651	-0.140357	0.0114999	-0.322012	-0.468973	0.344288	-0.021281	0.0201739	0.473279	0.560568	0.531814	0.357495	0.381132	0.0734969	-0.0881645	0.51141	0.541771	-0.13124	0.389187	0.0662995	4.63096	13.6178	0	0	14.1166	26.4351	11.3413	N	N	N	N	N	N	N	N	N	N	N	N	N
ENSG00000059377.15	TBXAS1	chr7	6916	green	0.81	0.262583	0.398264	0.0619117	-0.215598	0.218341	0.226583	-0.262617	0.825411	0.324349	-0.307042	0.480673	-0.216995	-0.37358	-0.014078	-0.426049	-0.470914	-0.339268	0.337016	-0.372456	-0.30773	-0.293069	-0.49471	-0.306931	-0.137661	40.2605	14.7492	10.0467	1.59366	61.5408	7.02538	7.32158	N	N	N	N	N	N	N	N	N	N	N	N	N
ENSG00000059378.12	PARP12	chr7	64761	blue	0.92	0.288304	0.676192	0.320936	-0.119189	0.115595	0.436084	-0.243339	0.379437	0.0309241	0.0215077	0.58699	0.518433	-0.293763	0.0779374	-0.18336	-0.130102	-0.316022	-0.318757	-0.544169	0.0336561	0.297262	-0.279597	-0.496671	-0.431388	45.5908	5.32771	0	40.9941	2.8106	0	30.8116	N	N	N	N	N	N	N	N	N	N	N	N	N
ENSG00000059573.8	ALDH18A1	chr10	5832	yellow	0.64	-0.266217	-0.610431	-0.596377	-0.214569	-0.11462	-0.333962	0.235	-0.366155	0.164151	-0.115081	-0.589579	-0.309887	0.184285	0.0800201	0.139389	0.196392	0.227512	0.309271	0.517821	-0.137959	-0.337097	0.406704	0.440521	0.695758	29.5826	0	0	9.90186	9.97707	0	41.7844	N	N	N	N	N	N	N	N	N	N	N	N	N
ENSG00000059588.9	TARBP1	chr1	6894	salmon	0.89	0.0213994	0.308979	0.338389	0.129211	0.058691	0.239838	-0.186567	0.0211377	-0.277242	0.289287	0.103229	0.285054	-0.0508337	0.199279	0.225223	-0.192887	0.095229	-0.430575	-0.339026	0.614526	0.669351	0.105772	-0.287509	-0.316434	8.41964	0	16.4053	5.21939	0	4.28003	17.1487	N	N	N	N	N	N	N	N	N	N	N	N	N
ENSG00000059691.11	GATB	chr4	5188	yellow	0.54	-0.319741	-0.499314	-0.726415	-0.4093	-0.136354	-0.334573	0.147733	-0.154661	0.25838	0.138235	-0.382824	-0.371313	0.154079	0.488667	0.388679	0.164034	0.102251	0.517424	0.182987	-0.0891858	-0.0918307	0.059422	0.492277	0.762945	34.5073	0	8.99732	16.3348	4.36063	21.3146	0	N	N	N	N	N	N	N	N	N	N	N	N	N
ENSG00000059728.10	MXD1	chr2	4084	green	0.46	0.488891	0.593958	0.549537	0.0519206	0.189171	0.489239	-0.355599	0.677315	0.1039	0.0504333	0.364539	-0.0488593	-0.286959	-0.247763	-0.317546	-0.714616	-0.394671	-0.216981	-0.508618	-0.0281681	0.105325	-0.143669	-0.629677	-0.566888	25.3307	0	15.0766	0	77.582	0	23.6864	N	N	N	N	N	N	N	N	N	N	N	N	N
ENSG00000059758.7	CDK17	chr12	5128	brown	0.58	-0.0824924	0.152799	0.729731	0.72794	0.216018	0.166083	-0.0558208	-7.47449e-05	-0.538028	-0.340972	0.408635	0.0896632	0.106238	-0.411578	-0.305619	0.0584874	0.308457	-0.261403	-0.0663156	0.280548	-0.0837035	-0.270327	-0.109081	-0.669965	39.8317	0	0	0	0	23.567	0	N	N	N	N	N	N	N	N	N	N	N	N	N
ENSG00000059769.19	DNAJC25	chr9	548645	brown	0.46	0.557604	0.518198	0.584829	0.148319	-0.0681316	0.372307	-0.189937	0.388514	0.0808023	0.0612953	0.221217	0.118204	-0.473973	-0.464897	-0.278308	-0.534351	-0.355213	-0.391701	-0.224777	-0.012606	0.0627686	0.0309903	-0.598972	-0.56731	21.1131	19.9672	29.2486	1.50414	40.2825	0	0	N	N	N	N	N	N	N	N	N	N	N	N	N
ENSG00000059804.15	SLC2A3	chr12	6515	blue	1	0.559131	0.809158	0.560432	-0.040907	0.256039	0.536598	-0.311121	0.63053	0.123911	-0.106242	0.637162	0.390608	-0.46488	-0.237137	-0.444352	-0.397041	-0.494398	-0.335213	-0.556717	-0.175047	0.0790215	-0.29462	-0.700719	-0.6447	98.8757	14.3364	0.498441	26.7557	37.3879	8.42843	21.6412	N	N	N	N	N	N	N	N	N	N	N	N	N
ENSG00000059915.16	PSD	chr10	5662	turquoise	0.85	-0.6554	-0.544476	-0.528642	-0.108615	-0.228087	-0.383111	0.194125	-0.316176	-0.213956	0.497965	-0.244518	-0.383687	0.558038	0.78366	0.799469	0.376157	0.351578	0.517059	0.0198308	0.367712	0.402137	-0.19177	0.728038	0.513427	339.973	11.5867	9.3056	23.3787	15.0592	60.8432	11.3642	N	N	N	N	N	N	N	N	N	N	N	N	N
ENSG00000060069.16	CTDP1	chr18	9150	blue	0.67	0.303443	0.584753	0.340261	-0.090942	0.161442	0.320893	-0.287988	0.293914	0.00891526	0.144739	0.399714	0.340664	-0.137361	0.0261363	-0.141292	-0.255164	-0.36625	-0.352157	-0.540701	-0.0780832	0.329811	-0.162894	-0.486614	-0.441109	25.6198	0	2.03667	16.3244	11.2086	0	38.2466	N	N	N	N	N	N	N	N	N	N	N	N	N
ENSG00000060138.12	YBX3	chr12	8531	blue	0.7	0.708675	0.708919	0.499837	-0.0435632	0.157151	0.5024	-0.172763	0.402354	0.275998	-0.337125	0.38951	0.530727	-0.576525	-0.58161	-0.684788	-0.312275	-0.492534	-0.511442	-0.150703	-0.357605	-0.197703	0.0323007	-0.76158	-0.530699	67.6649	21.1784	11.503	56.4985	12.694	44.9026	0	N	N	N	N	N	N	N	N	N	N	N	N	N
ENSG00000060140.8	STYK1	chr12	55359	blue	0.51	0.245008	0.528647	0.390584	0.0702619	0.160183	0.403128	-0.178794	0.191291	-0.070099	-0.138039	0.410213	0.524862	-0.242074	-0.104149	-0.25087	-0.0663616	-0.11082	-0.43908	-0.275915	0.115243	0.195218	-0.0323038	-0.450777	-0.420474	18.3433	14.0243	1.0207	29.6849	3.27926	8.49355	0	N	N	N	N	N	N	N	N	N	N	N	N	N
ENSG00000060237.16	WNK1	chr12	65125	brown	0.55	-0.133811	0.184345	0.490461	0.496893	0.28614	0.35588	-0.0599588	0.0041872	-0.429901	-0.590275	0.465932	0.282866	-0.0323587	-0.332438	-0.469995	0.249878	0.275316	-0.214444	-0.0176213	0.0582983	-0.220972	-0.212563	-0.095805	-0.490867	11.5556	0	16.009	12.427	0	50.8588	0	N	N	N	N	N	N	N	N	N	N	N	N	N
ENSG00000060558.3	GNA15	chr19	2769	blue	1	0.660995	0.940774	0.578368	-0.131745	0.31642	0.617987	-0.419942	0.633027	0.208218	-0.133876	0.703604	0.52122	-0.489235	-0.220935	-0.54522	-0.463513	-0.608	-0.497017	-0.740225	-0.270344	0.111867	-0.298109	-0.852029	-0.674929	197.834	13.588	0	45.3375	39.605	11.3553	51.6307	N	N	N	N	N	N	N	N	N	N	N	N	N
ENSG00000060566.13	CREB3L3	chr19	84699	lightcyan	0.3	0.278372	0.485602	0.366255	0.0173119	0.0912831	0.435174	-0.162975	0.0858787	-0.040033	0.0239764	0.292871	0.529449	-0.183392	-0.142154	-0.187269	-0.0493518	-0.22344	-0.485315	-0.306519	-0.00890381	0.217093	0.0417696	-0.426763	-0.395796	2.78347	2.07205	8.74203	43.7253	3.27434	0.0979611	11.1739	N	N	N	N	N	N	N	N	N	N	N	N	N
ENSG00000060656.19	PTPRU	chr1	10076	turquoise	1	-0.705732	-0.761834	-0.49533	0.117249	-0.138437	-0.547874	0.418885	-0.412821	-0.244197	-0.00905754	-0.326961	-0.474851	0.599902	0.337325	0.412102	0.535046	0.515922	0.642284	0.508158	0.132567	-0.151613	-0.12038	0.847312	0.529477	431.029	14.2017	29.8441	47.1125	31.3861	7.22017	6.08273	N	N	N	N	N	N	N	N	N	N	N	N	N
ENSG00000060709.13	RIMBP2	chr12	23504	turquoise	0.89	-0.58917	-0.698938	-0.536762	-0.00224285	-0.438444	-0.511768	0.314274	-0.521106	-0.225109	0.516419	-0.533696	-0.384648	0.266392	0.475281	0.851453	0.424513	0.44398	0.435163	0.453955	0.413266	0.285875	0.170595	0.759848	0.560783	364.845	0	0	27.8354	52.3586	79.3877	6.76986	N	N	N	N	N	N	N	N	N	N	N	N	N
ENSG00000060718.18	COL11A1	chr1	1301	turquoise	0.32	-0.702116	-0.616339	-0.401717	0.145398	-0.068809	-0.410027	0.319869	-0.256845	-0.289441	-0.104615	-0.05225	-0.41724	0.372145	0.409409	0.344144	0.531635	0.515889	0.64658	0.231707	0.20651	-0.124994	-0.307774	0.780226	0.406382	321.537	2.3711	50.358	41.6811	27.7031	17.2426	0	N	N	N	N	N	N	N	N	N	N	N	N	N
ENSG00000060749.14	QSER1	chr11	79832	pink	0.74	-0.653896	-0.716367	-0.0274051	0.61902	0.050242	-0.478753	0.310905	-0.558557	-0.544123	-0.32585	-0.31247	-0.31941	0.504473	-0.131736	0.12118	0.473492	0.821752	0.216413	0.602359	0.394357	-0.264105	0.155116	0.634671	0.163773	37.6122	16.5044	9.87796	17.6325	29.7837	0	32.8314	N	N	N	N	N	N	N	N	N	N	N	N	N
ENSG00000060762.18	MPC1	chr6	51660	green	0.45	0.107468	0.0965341	-0.121337	-0.203157	0.132097	-0.00467606	-0.0315298	0.445001	0.32721	-0.288936	0.344319	-0.243234	-0.038456	0.0965692	-0.31344	-0.142454	-0.23996	0.392141	-0.304985	-0.374369	-0.335709	-0.537409	-0.00721143	0.0696696	6.3944	0	34.3877	0	13.8597	6.74581	16.5561	N	N	N	N	N	N	N	N	N	N	N	N	N
ENSG00000060971.17	ACAA1	chr3	30	green	0.58	0.166759	0.359875	-0.20284	-0.491463	0.0283782	0.124772	-0.24163	0.625769	0.379474	0.0569094	0.402741	-0.0895794	-0.180359	0.443203	-0.0830223	-0.306804	-0.443539	0.322431	-0.574856	-0.234325	0.0922446	-0.549431	-0.184545	0.075387	15.6049	0.509997	13.9907	0	24.8173	0	50.0226	N	N	N	N	N	N	N	N	N	N	N	N	N
ENSG00000060982.14	BCAT1	chr12	586	turquoise	0.15	-0.283783	-0.242079	-0.135458	0.112722	-0.0174747	-0.1829	0.160472	-0.122938	-0.158232	-0.163633	0.0790812	-0.0946331	-0.0386184	0.133028	0.0838121	0.280946	0.259339	0.231294	0.0265744	0.090444	-0.161971	-0.178793	0.311819	0.140263	17.3427	0	22.9816	0	2.02486	0	0	N	N	N	N	N	N	N	N	N	N	N	N	N
ENSG00000061273.17	HDAC7	chr12	51564	lightcyan	0.4	0.384648	0.529189	0.20906	-0.195531	-0.111647	0.272902	-0.195074	0.0496267	0.0683264	0.163647	0.153576	0.598088	-0.388237	-0.0734974	-0.108201	-0.0656203	-0.359185	-0.514492	-0.187031	-0.0336616	0.345758	0.17489	-0.496156	-0.295184	4.31452	9.9506	24.2649	44.0248	0	0	0	N	N	Y	N	N	N	N	N	N	N	N	N	N
ENSG00000061337.15	LZTS1	chr8	11178	turquoise	1	-0.690663	-0.872635	-0.598583	0.0798314	-0.357377	-0.61637	0.452599	-0.587628	-0.225715	0.164939	-0.550656	-0.476394	0.442859	0.309634	0.579977	0.571512	0.533654	0.583225	0.672371	0.192829	-0.0873299	0.124383	0.901356	0.644146	643.83	1.01104	8.61655	29.2583	58.484	24.7675	22.4687	N	N	N	N	N	N	N	N	N	N	N	N	N
ENSG00000061455.10	PRDM6	chr5	93166	turquoise	1	-0.530021	-0.578653	-0.35385	0.101805	-0.153302	-0.396597	0.367792	-0.412383	-0.238635	0.245063	-0.379153	-0.29567	0.455389	0.300603	0.530231	0.385404	0.44047	0.353451	0.418185	0.325405	0.140518	0.119742	0.631974	0.3943	131.58	1.22523	0.815302	24.7305	48.912	40.066	9.65068	N	N	N	N	N	N	N	N	N	N	N	N	N
ENSG00000061656.9	SPAG4	chr20	6676	grey	0.88	0.0391052	0.0691636	-0.107088	-0.170502	-0.195455	0.0330164	0.017135	0.130754	0.117365	0.432329	-0.00939084	-0.0772583	-0.161003	0.228049	0.356535	-0.0642928	-0.163031	0.160093	-0.0628724	0.0888497	0.300806	-0.0921825	0.051936	0.0523593	0.685032	10.2609	0	0	0	28.7918	0	N	N	N	N	N	N	N	N	N	N	N	N	N
ENSG00000061676.14	NCKAP1	chr2	10787	turquoise	1	-0.765836	-0.910184	-0.465581	0.275098	-0.256443	-0.574379	0.444495	-0.599803	-0.358113	0.0553337	-0.473342	-0.512174	0.490368	0.2295	0.534724	0.617912	0.680685	0.580969	0.682496	0.292171	-0.146985	0.0562288	0.946049	0.539083	780.172	2.89486	34.2429	38.5399	46.8807	3.70109	23.8604	N	N	N	N	N	N	N	N	N	N	N	N	N
ENSG00000061918.12	GUCY1B3	chr4	2983	turquoise	1	-0.561584	-0.613936	-0.392792	0.136408	-0.244739	-0.41381	0.308995	-0.330407	-0.226501	0.031562	-0.278323	-0.368317	0.223832	0.248604	0.413529	0.404628	0.516022	0.476982	0.477095	0.292862	-0.0848045	-0.0246121	0.6732	0.428614	161.801	0	12.5399	32.7789	18.4182	22.1252	9.55917	N	N	N	N	N	N	N	N	N	N	N	N	N
ENSG00000061936.9	SFSWAP	chr12	6433	blue	0.31	0.249204	0.479778	0.353176	-0.0101014	-0.0763885	0.260627	-0.171223	0.0764303	-0.115826	0.461034	0.165211	0.374076	-0.225111	0.0566577	0.195633	-0.168349	-0.250325	-0.447254	-0.330712	0.250772	0.64625	0.0627004	-0.383723	-0.436574	21.7965	7.37194	16.7429	16.2784	0	5.66479	9.78556	N	N	N	N	N	N	N	N	N	N	N	N	N
ENSG00000061938.16	TNK2	chr3	10188	blue	0.11	-0.120624	0.380621	0.0929274	-0.10856	0.0802053	0.1825	-0.16039	0.26073	-0.145086	0.0789346	0.559863	0.274412	0.00580864	0.506176	0.0688006	0.0917893	-0.10359	0.00962415	-0.624665	0.16523	0.428574	-0.549901	-0.0858235	-0.221382	11.3571	0	16.8642	4.46023	0	0	57.9613	N	N	N	N	N	N	N	N	N	N	N	N	N
ENSG00000061987.14	MON2	chr12	23041	pink	0.42	-0.678406	-0.306734	0.322779	0.77409	0.1178	-0.175127	0.183316	-0.352978	-0.814323	-0.21108	0.173452	0.0108805	0.271905	0.0540865	0.213629	0.498645	0.862528	0.0185498	0.198332	0.805227	0.174569	-0.178377	0.435285	-0.254634	42.9563	0	6.20797	0	17.4022	0	0	N	N	N	N	N	N	N	N	N	N	N	N	N
ENSG00000062038.13	CDH3	chr16	1001	turquoise	0.98	-0.640695	-0.778986	-0.412185	0.239078	-0.156049	-0.536792	0.440427	-0.519116	-0.272691	-0.115582	-0.377441	-0.381731	0.378661	0.103527	0.323668	0.597128	0.591846	0.508476	0.703389	0.148028	-0.264262	0.0356706	0.81089	0.470535	385.452	0.524853	22.3664	25.7332	59.5217	4.96814	32.9851	N	N	N	N	N	N	N	N	N	N	N	N	N
ENSG00000062096.14	ARSF	chrX	416	turquoise	0.85	-0.613319	-0.508963	-0.485556	-0.0744611	-0.215523	-0.380328	0.191611	-0.268682	-0.208417	0.438935	-0.207255	-0.366194	0.380559	0.693311	0.751743	0.351166	0.347526	0.51617	0.0337829	0.355849	0.326959	-0.184299	0.681824	0.471163	236.239	6.44125	17.2166	33.5016	25.9125	64.7002	0.777644	N	N	N	N	N	N	N	N	N	N	N	N	N
ENSG00000062194.15	GPBP1	chr5	65056	brown	0.47	0.0491879	0.19914	0.787992	0.743164	0.120309	0.184606	0.00869168	-0.2299	-0.532397	-0.218904	0.263765	0.378825	-0.0261979	-0.520396	-0.241143	0.151509	0.28551	-0.566648	0.049592	0.348134	0.0542189	0.0255218	-0.218036	-0.697544	57.1812	0	1.78835	15.3608	0	16.5017	6.35367	N	N	N	N	N	N	N	N	N	N	N	N	N
ENSG00000062282.14	DGAT2	chr11	84649	yellow	0.51	-0.190393	-0.493299	-0.482309	-0.204849	-0.317153	-0.272325	0.176607	-0.091712	0.146732	0.403544	-0.574479	-0.529425	0.277487	0.19847	0.460989	-0.0800465	0.0651449	0.428805	0.35847	0.0212632	0.0124654	0.330972	0.395234	0.516408	9.31573	3.6732	0.0135311	49.7286	0	24.9389	6.77194	N	N	N	N	N	N	N	N	N	N	N	N	N
ENSG00000062370.16	ZNF112	chr19	7771	turquoise	1	-0.791267	-0.888756	-0.438497	0.299984	-0.138053	-0.603756	0.390562	-0.596544	-0.397938	-0.0263707	-0.43338	-0.467216	0.53837	0.263096	0.478287	0.609801	0.739906	0.531141	0.611262	0.352767	-0.126392	0.0311047	0.91359	0.516876	641.585	15.5234	29.5198	38.2224	46.7559	5.80225	11.6457	N	N	N	N	N	N	N	N	N	N	N	N	N
ENSG00000062485.18	CS	chr12	1431	black	0.79	0.777684	0.639589	0.35186	-0.263045	0.00692953	0.419702	-0.279753	0.343907	0.368264	0.154629	0.0677447	0.315696	-0.43517	-0.384859	-0.349105	-0.610192	-0.674458	-0.567208	-0.341763	-0.351529	0.110184	0.280906	-0.792136	-0.399834	45.6219	6.27821	38.8816	20.6872	41.0951	10.0867	0	N	N	N	N	N	N	N	N	N	N	N	N	N
ENSG00000062524.15	LTK	chr15	4058	blue	0.99	0.555937	0.704519	0.337475	-0.226482	0.145346	0.369686	-0.246604	0.561356	0.276814	0.0253031	0.378494	0.319486	-0.407578	-0.0962475	-0.340442	-0.512571	-0.527461	-0.323252	-0.512068	-0.153056	0.171671	-0.132945	-0.681738	-0.404771	51.5747	14.1293	9.68692	22.1223	37.8331	0.558581	17.936	N	N	N	N	N	N	N	N	N	N	N	N	N
ENSG00000062582.13	MRPS24	chr7	64951	greenyellow	0.71	0.683214	0.223301	-0.31048	-0.693847	-0.00763291	0.131433	-0.0948579	0.369607	0.853509	0.317907	-0.213258	-0.132275	-0.291035	-0.0474374	-0.0823104	-0.528058	-0.760575	0.046758	-0.183629	-0.647901	-0.135741	0.161062	-0.360314	0.275603	37.9522	0	12.0583	0	10.8701	0	0	N	N	N	N	N	N	N	N	N	N	N	N	N
ENSG00000062650.17	WAPAL	chr10	23063	cyan	0.8	-0.250482	-0.113148	0.483117	0.689823	0.196727	0.0346856	0.0195143	-0.0192654	-0.525192	-0.393618	0.208145	-0.175577	0.0632685	-0.384818	-0.221574	0.0513458	0.452522	-0.00859078	0.117165	0.253638	-0.246174	-0.150445	0.095072	-0.42035	10.0571	0	1.52737	0	0	9.27699	0	N	N	N	N	N	N	N	N	N	N	N	N	N
ENSG00000062716.10	VMP1	chr17	81671	green	0.72	0.0418642	0.051787	-0.0515382	-0.100727	0.128143	0.00364766	-0.0705678	0.545696	0.173896	0.0577681	0.156463	-0.458808	-0.15173	0.119815	0.0310725	-0.379709	-0.117722	0.445917	-0.181911	0.00174917	-0.0574089	-0.337278	0.00148471	0.016851	9.46742	0	0	37.0379	24.291	7.85182	4.71556	N	N	N	N	N	N	N	N	N	N	N	N	N
ENSG00000062725.9	APPBP2	chr17	10513	pink	0.83	-0.787435	-0.603553	-0.000244059	0.614533	-0.0824689	-0.424762	0.291256	-0.656188	-0.727441	-0.00419143	-0.125182	-0.118473	0.466122	0.175064	0.457245	0.676696	0.829357	0.146869	0.363864	0.59738	0.125203	-0.0470458	0.699917	0.0693552	41.5397	5.6066	12.4383	2.74144	56.9985	15.6622	0	N	N	N	N	N	N	N	N	N	N	N	N	N
ENSG00000062822.12	POLD1	chr19	5424	tan	0.83	0.295246	0.0723334	-0.24347	-0.459654	-0.0330938	0.094666	-0.119448	-0.136677	0.335034	0.389716	-0.454442	0.156101	-0.0132785	0.0789796	0.170051	-0.239067	-0.331573	-0.313072	-0.0190184	-0.169376	0.260064	0.724419	-0.248385	0.279449	22.7776	0	41.2836	0	0	0.102869	0	N	N	N	N	N	N	N	N	N	N	N	N	N
ENSG00000063015.19	SEZ6	chr17	124925	turquoise	0.8	-0.632143	-0.464371	-0.351417	0.0189315	-0.0886662	-0.314571	0.177008	-0.38819	-0.329514	0.431551	-0.19871	-0.22442	0.731621	0.681878	0.704001	0.399913	0.397094	0.315811	-0.0176106	0.414833	0.445925	-0.113358	0.627931	0.354868	196.731	24.1022	7.37598	0	30.1481	45.4784	31.0201	N	N	N	N	N	N	N	N	N	N	N	N	N
ENSG00000063046.17	EIF4B	chr12	1975	brown	0.02	0.515844	0.421203	0.498483	0.143064	0.315834	0.302707	-0.237549	0.213579	0.0609405	-0.323016	0.229722	0.236579	-0.336468	-0.532876	-0.555212	-0.340949	-0.256701	-0.45711	-0.227634	-0.253858	-0.2439	0.0628878	-0.565221	-0.47935	11.6674	0	4.63369	11.4474	17.6258	25.6267	0	N	N	N	N	N	N	N	N	N	N	N	N	N
ENSG00000063127.15	SLC6A16	chr19	28968	lightcyan	0.26	0.0599993	0.259402	0.261567	0.133244	0.0349173	0.130198	0.0815938	-0.0968478	-0.166022	-0.0520402	0.145264	0.47769	0.198938	-0.0786499	-0.102847	0.157474	0.0559187	-0.370903	0.0296376	0.199581	0.233974	0.066502	-0.186089	-0.266832	1.93883	0.988172	7.3643	15.7922	0	6.35154	0	N	N	N	N	N	N	N	N	N	N	N	N	N
ENSG00000063169.10	GLTSCR1	chr19	29998	blue	0.4	0.623807	0.647134	0.364605	-0.184447	-0.1008	0.415103	-0.190601	0.196286	0.20089	0.18148	0.11224	0.52392	-0.266396	-0.305589	-0.279947	-0.341239	-0.541881	-0.616711	-0.201141	-0.210755	0.267984	0.250452	-0.697572	-0.444801	54.1458	0	40.5631	50.6146	7.15877	22.9087	0	N	N	N	N	N	N	N	N	N	N	N	N	N
ENSG00000063176.15	SPHK2	chr19	56848	turquoise	0.9	-0.606022	-0.484306	-0.587833	-0.179724	-0.119194	-0.384168	0.170356	-0.392908	-0.124483	0.049974	-0.173443	-0.0912099	0.488341	0.583092	0.374814	0.596056	0.308339	0.423368	0.191469	0.0355774	0.0699357	-0.145052	0.647804	0.560061	154.171	11.9597	33.5362	0.351717	51.4977	5.15145	0	N	N	N	N	N	N	N	N	N	N	N	N	N
ENSG00000063177.12	RPL18	chr19	6141	black	0.9	0.951795	0.623265	0.236163	-0.393554	0.147463	0.428539	-0.230223	0.405891	0.655898	0.0700752	0.070954	0.288567	-0.489708	-0.43735	-0.460322	-0.604614	-0.782074	-0.474183	-0.307562	-0.556787	-0.0951346	0.176273	-0.788319	-0.266638	126.852	4.00503	36.1373	22.7333	34.4007	15.8677	0	N	N	N	N	N	N	N	N	N	N	N	N	N
ENSG00000063180.8	CA11	chr19	770	turquoise	1	-0.538147	-0.678846	-0.626962	-0.101094	-0.278359	-0.565316	0.343518	-0.448903	-0.0435869	0.162626	-0.396345	-0.320012	0.371064	0.42876	0.507814	0.536322	0.343908	0.543765	0.467174	0.0834701	-0.0222661	-0.0418763	0.761377	0.637879	277.362	0	19.3478	19.7991	50.8198	20.9218	6.51215	N	N	N	N	N	N	N	N	N	N	N	N	N
ENSG00000063241.7	ISOC2	chr19	79763	yellow	0.67	-0.199026	-0.354323	-0.745202	-0.559911	-0.0311123	-0.280193	0.0725366	0.0888473	0.447266	0.0761276	-0.202886	-0.40715	0.141489	0.537426	0.22395	0.0812854	-0.118985	0.652167	0.000874251	-0.323904	-0.168278	-0.181781	0.416447	0.738279	34.0944	0	27.6214	21.6346	0	8.53862	2.9456	N	N	N	N	N	N	N	N	N	N	N	N	N
ENSG00000063438.16	AHRR	chr5	57491	grey	0.89	-0.286682	-0.108237	-0.0318107	0.118827	-0.183631	-0.108343	0.103049	-0.261262	-0.296285	0.119581	0.0311484	0.126615	0.0964977	0.193423	0.248749	0.341996	0.215137	0.00531531	0.0439784	0.229651	0.242452	-0.0758657	0.232042	-0.0139142	0.407741	0	2.59453	0	26.2688	9.86849	0	N	N	N	N	N	N	N	N	N	N	N	N	N
ENSG00000063587.13	ZNF275	chrX	10838	midnightblue	0.34	-0.466468	-0.32021	0.0554529	0.410457	-0.0552012	-0.231857	0.15142	-0.404761	-0.453652	-0.351854	0.0777254	0.0295146	0.284089	-0.0379335	-0.0631905	0.546031	0.468196	0.0858359	0.277077	0.156321	-0.167533	-0.183637	0.394517	-0.0422032	3.07951	2.37068	25.3033	0	21.9376	5.88089	4.91002	N	N	N	N	N	N	N	N	N	N	N	N	N
ENSG00000063601.16	MTMR1	chrX	8776	midnightblue	0.76	-0.306854	0.117989	0.417606	0.50573	0.119738	0.0618838	-0.0048116	-0.379841	-0.629467	-0.230878	0.358782	0.545497	0.194161	-0.0450826	-0.0638915	0.543635	0.397419	-0.404372	-0.0696517	0.354955	0.213567	-0.0961926	0.0406654	-0.44153	3.39783	0	4.86797	32.7223	27.9688	3.82268	0	N	N	N	N	N	N	N	N	N	N	N	N	N
ENSG00000063660.8	GPC1	chr2	2817	turquoise	1	-0.699983	-0.84505	-0.672453	-0.013775	-0.318674	-0.675075	0.40916	-0.473626	-0.155832	0.146053	-0.47849	-0.517203	0.423635	0.42984	0.575665	0.546845	0.490604	0.69678	0.569642	0.158659	-0.0892567	0.00599149	0.908704	0.699386	637.324	2.45172	28.1476	43.2658	42.3145	28.8513	2.48755	N	N	N	N	N	N	N	N	N	N	N	N	N
ENSG00000063761.15	ADCK1	chr14	57143	lightyellow	0.36	-0.331137	-0.25798	-0.548558	-0.371259	-0.169811	-0.164557	0.103001	-0.200666	0.0830991	0.3258	-0.257936	-0.0284083	0.231819	0.647014	0.505982	0.261608	0.108321	0.257927	0.0589323	0.173282	0.344435	0.0677518	0.361274	0.559005	3.55422	0	0	0	9.99571	24.3788	0	N	N	N	N	N	N	N	N	N	N	N	N	N
ENSG00000063854.12	HAGH	chr16	3029	yellow	0.54	-0.332171	-0.383635	-0.661046	-0.430987	-0.130636	0.0390679	0.131528	-0.0755447	0.224655	0.346112	-0.284541	-0.321887	0.343952	0.625731	0.489034	0.165663	0.031038	0.504835	0.0501767	-0.0322422	0.142255	-0.0264772	0.473697	0.650431	20.6854	3.31459	3.74468	17.0867	3.53162	35.4152	4.33721	N	N	N	N	N	N	N	N	N	N	N	N	N
ENSG00000063978.15	RNF4	chr4	6047	blue	0.57	0.443035	0.611944	0.595551	0.129986	0.169059	0.402637	-0.206251	0.244322	-0.0059113	-0.193031	0.466729	0.423303	-0.110138	-0.363993	-0.517006	-0.224004	-0.376782	-0.501354	-0.415401	-0.234236	0.0150986	-0.179371	-0.582024	-0.646505	37.4597	0	0	31.3417	11.4281	45.472	8.14988	N	N	N	N	N	N	N	N	N	N	N	N	N
ENSG00000064012.21	CASP8	chr2	841	blue	0.97	0.587254	0.884957	0.694822	0.0837513	0.246636	0.563269	-0.364467	0.662171	0.067484	-0.198472	0.686449	0.42604	-0.521207	-0.354462	-0.562216	-0.505627	-0.440365	-0.458715	-0.581741	-0.0779797	0.0778621	-0.268085	-0.820273	-0.775412	149.529	22.6873	0.670946	28.6085	56.6708	22.5718	15.1741	Y	N	Y	N	Y	N	N	N	N	N	N	N	N
ENSG00000064042.17	LIMCH1	chr4	22998	turquoise	1	-0.761292	-0.875189	-0.514197	0.204987	-0.204456	-0.59003	0.486718	-0.559747	-0.306165	-0.0265629	-0.406989	-0.453091	0.501855	0.290536	0.472212	0.649924	0.652413	0.602675	0.629656	0.23497	-0.175391	-0.0118909	0.940132	0.575742	722.481	4.10943	38.3714	30.011	56.982	7.30216	13.2857	N	N	N	N	N	N	N	N	N	N	N	N	N
ENSG00000064102.14	ASUN	chr12	55726	cyan	0.81	-0.063831	-0.137184	0.445116	0.638177	0.0513764	0.0194552	0.0959803	-0.159532	-0.375472	-0.410211	0.0224941	-0.0655134	-0.0252081	-0.543808	-0.302409	0.0225538	0.394928	-0.197399	0.273297	0.230179	-0.306942	0.100533	-0.0020693	-0.337319	7.8858	0	0	0	0	20.5561	19.0708	N	N	N	N	N	N	N	N	N	N	N	N	N
ENSG00000064115.10	TM7SF3	chr12	51768	green	0.47	-0.0450094	0.0465939	-0.160024	-0.18396	0.1943	0.0332877	-0.189402	0.396546	0.187543	-0.392651	0.254781	-0.198164	-0.203377	0.139188	-0.265031	-0.149677	-0.0345145	0.339195	-0.215753	-0.194951	-0.340637	-0.32489	-0.0070654	0.170865	5.30583	3.66394	30.7232	0.229775	11.4176	1.03059	5.44962	N	N	N	N	N	N	N	N	N	N	N	N	N
ENSG00000180447.6	GAS1	chr9	2619	red	0.71	-0.292299	-0.679656	-0.371837	0.133941	-0.229198	-0.474126	0.430505	-0.53306	-0.0343927	-0.166826	-0.559217	-0.25126	0.13744	-0.246412	0.108114	0.451385	0.36221	0.285719	0.881509	-0.0932125	-0.430519	0.375789	0.552969	0.460125	62.6645	0	4.99353	10.2209	51.6519	0	63.2567	N	N	N	N	N	N	N	N	N	N	N	N	N
ENSG00000165215.6	CLDN3	chr7	1365	red	0.87	-0.171675	-0.589591	-0.281075	0.130715	-0.316368	-0.38684	0.34515	-0.459064	-0.00132117	0.00774854	-0.646353	-0.287524	0.125575	-0.291685	0.168925	0.216339	0.281245	0.181049	0.885632	-0.0185219	-0.284238	0.47832	0.40892	0.377509	62.5964	0	0	28.5979	23.2894	7.45944	59.7378	N	N	N	N	N	N	N	N	N	N	N	N	N
ENSG00000064201.15	TSPAN32	chr11	10077	green	0.87	0.473507	0.721721	0.322476	-0.233054	0.204463	0.556754	-0.3492	0.703133	0.257574	0.0338661	0.446637	0.188021	-0.363595	0.0165467	-0.301368	-0.614492	-0.478108	-0.220368	-0.618749	-0.0772328	0.211403	-0.196776	-0.66288	-0.381261	27.8775	4.57408	3.17677	13.4675	52.0568	0	54.4632	N	N	N	N	N	N	N	N	N	N	N	N	N
ENSG00000064205.10	WISP2	chr20	8839	turquoise	0.76	-0.406824	-0.26433	-0.273403	-0.0285393	-0.129293	-0.200675	0.235904	-0.129621	-0.171273	0.255699	-0.049373	-0.131301	0.327705	0.428182	0.459144	0.322848	0.232595	0.361013	0.114167	0.24708	0.230342	-0.143979	0.460608	0.250297	46.5328	4.65599	8.14575	7.38889	25.3481	33.8736	0	N	N	N	N	N	N	N	N	N	N	N	N	N
ENSG00000165621.8	OXGR1	chr13	27199	red	0.87	-0.141332	-0.56588	-0.199099	0.204276	-0.25925	-0.377399	0.305818	-0.439066	-0.0284285	-0.125202	-0.593685	-0.264102	0.0959981	-0.393635	0.0477063	0.214847	0.312247	0.136538	0.881439	-0.0224267	-0.379138	0.448415	0.367982	0.306095	61.0686	0	0	25.2802	24.7731	0.260779	67.5651	N	N	N	N	N	N	N	N	N	N	N	N	N
ENSG00000064225.12	ST3GAL6	chr3	10402	turquoise	0.31	-0.385273	-0.281625	-0.167039	0.118358	-0.0457788	-0.190188	0.0478424	0.0831291	-0.178939	-0.00457454	0.111688	-0.371001	0.0106156	0.308532	0.25977	0.155196	0.311548	0.476149	-0.0100945	0.267603	-0.00996471	-0.328653	0.398862	0.149967	33.4209	1.29364	26.6828	15.1008	0	18.7823	4.72256	N	N	N	N	N	N	N	N	N	N	N	N	N
ENSG00000064270.12	ATP2C2	chr16	9914	turquoise	0.48	-0.611868	-0.365462	-0.131409	0.270608	0.116568	-0.173826	0.188674	-0.106283	-0.362423	-0.250692	0.166293	-0.209946	0.389425	0.299721	0.134075	0.458677	0.513533	0.433175	0.109855	0.258671	-0.0835224	-0.381564	0.558863	0.145435	105.201	4.94831	34.1288	11.9762	9.80539	0	0	N	N	N	N	N	N	N	N	N	N	N	N	N
ENSG00000064300.8	NGFR	chr17	4804	turquoise	0.93	-0.49011	-0.570098	-0.442526	0.0325094	-0.277257	-0.416744	0.375679	-0.502967	-0.187096	0.120999	-0.330428	-0.152583	0.156044	0.20208	0.450938	0.609455	0.369156	0.376287	0.557364	0.10171	-0.0493398	0.112464	0.658695	0.445249	170.407	0	1.70267	3.05685	65.1886	20.3973	20.9419	Y	N	N	N	Y	N	N	N	N	N	N	N	N
ENSG00000064309.14	CDON	chr11	50937	turquoise	0.96	-0.59597	-0.822602	-0.450662	0.184645	-0.280892	-0.55957	0.476679	-0.724901	-0.285544	0.1699	-0.646962	-0.29133	0.387059	0.149818	0.567192	0.567813	0.603007	0.301637	0.760075	0.318817	-0.00194211	0.373376	0.767703	0.539403	376.848	0.169083	0	14.1685	72.9792	23.387	50.2759	N	N	N	N	N	N	N	N	N	N	N	N	N
ENSG00000064313.11	TAF2	chr8	6873	cyan	0.63	-0.147923	0.0070739	0.701743	0.836404	0.102165	0.0705903	0.124787	-0.287292	-0.648484	-0.254812	0.126446	0.200051	0.0698418	-0.511263	-0.159958	0.16138	0.50619	-0.439444	0.206117	0.498672	0.030663	0.14367	-0.0620884	-0.605037	24.0483	0	0.065066	3.20599	0	11.9474	11.2712	N	N	N	N	N	N	N	N	N	N	N	N	N
ENSG00000064393.15	HIPK2	chr7	28996	turquoise	0.38	-0.568378	-0.513221	-0.154254	0.347848	-0.0148416	-0.350055	0.196411	-0.299594	-0.348861	-0.401967	-0.015915	-0.248406	0.313518	-0.000770392	-0.0171738	0.547095	0.527452	0.412238	0.441968	0.0473082	-0.353805	-0.225485	0.599616	0.169174	132.483	0	42.5555	10.8796	19.7442	0	18.2435	N	N	N	N	N	N	N	N	N	N	N	N	N
ENSG00000064489.21	MEF2BNB-MEF2B	chr19	4207	blue	0.86	0.738918	0.806937	0.282624	-0.384401	0.208776	0.491659	-0.350157	0.579179	0.466653	-0.0823237	0.426892	0.442225	-0.488656	-0.212374	-0.529122	-0.488381	-0.714072	-0.399009	-0.527621	-0.452181	0.024075	-0.128068	-0.798952	-0.394947	97.9729	10.7924	6.23896	43.0366	36.3458	24.5914	10.6166	N	N	N	N	N	N	N	N	N	N	N	N	N
ENSG00000064490.13	RFXANK	chr19	8625	greenyellow	0.33	0.611762	0.182612	-0.279459	-0.564912	0.070217	0.1118	-0.0805431	0.391759	0.803399	-0.191444	-0.150535	-0.0899879	-0.353477	-0.291988	-0.482723	-0.437261	-0.607451	0.0854577	0.0824855	-0.739572	-0.489356	0.12444	-0.365434	0.26192	27.878	1.44605	0	0	15.9734	26.3435	14.3525	N	N	N	N	N	N	N	N	N	N	N	N	N
ENSG00000064545.14	TMEM161A	chr19	54929	yellow	0.68	0.0241678	-0.397635	-0.742741	-0.601197	-0.197619	-0.30885	0.165096	-0.104148	0.551775	0.141069	-0.577283	-0.348508	0.108134	0.231134	0.154523	-0.0455625	-0.207563	0.396881	0.344661	-0.415236	-0.22118	0.269406	0.263153	0.773918	36.738	0	0	15.6386	0	0	16.0064	N	N	N	N	N	N	N	N	N	N	N	N	N
ENSG00000064547.13	LPAR2	chr19	9170	salmon	0.61	0.395668	0.335395	0.0946643	-0.283521	-0.158312	0.182411	-0.176919	0.137389	0.188384	0.686775	-0.19333	0.0956288	-0.0230092	0.148997	0.30552	-0.482316	-0.404707	-0.3411	-0.303229	0.139078	0.621035	0.284542	-0.400475	-0.134786	7.61018	0.501474	49.9789	0	7.61733	16.4561	17.1987	N	N	N	N	N	N	N	N	N	N	N	N	N
ENSG00000064601.16	CTSA	chr20	5476	green	0.84	0.240558	0.190724	-0.270442	-0.487597	-0.00512487	0.0244466	-0.133163	0.775309	0.5345	0.00866295	0.11917	-0.468681	-0.218799	0.175293	-0.165956	-0.586842	-0.457814	0.54603	-0.24832	-0.380647	-0.199797	-0.32674	-0.166574	0.195058	32.5615	0.944985	4.19211	37.6126	57.0319	0	4.2916	N	N	N	N	N	N	N	N	N	N	N	N	N
ENSG00000064607.16	SUGP2	chr19	10147	salmon	0.93	-0.238154	0.199192	0.276589	0.195972	-0.0282122	0.114692	-0.13718	-0.0743897	-0.454678	0.339492	0.165968	0.234593	0.193866	0.38635	0.349114	-0.00568621	0.20326	-0.298395	-0.375673	0.675969	0.747239	-0.00195783	-0.0844366	-0.300907	11.63	0	1.55384	1.56617	0	9.15612	34.0538	N	N	N	N	N	N	N	N	N	N	N	N	N
ENSG00000064651.13	SLC12A2	chr5	6558	pink	0.49	-0.438437	-0.322384	0.234917	0.612609	0.18278	-0.215586	0.212154	-0.37792	-0.532303	-0.53911	0.111022	0.0420874	0.298489	-0.251321	-0.174864	0.517617	0.618647	0.0107227	0.360649	0.233221	-0.314012	-0.125753	0.347801	-0.153503	12.4019	0	18.263	0	11.4085	16.4106	15.6387	N	N	N	N	N	N	N	N	N	N	N	N	N
ENSG00000064652.10	SNX24	chr5	28966	turquoise	1	-0.691774	-0.806059	-0.606356	0.037392	-0.226899	-0.533088	0.374957	-0.405245	-0.143559	0.0376307	-0.370885	-0.514658	0.392281	0.389078	0.49041	0.527935	0.507326	0.700051	0.495095	0.148592	-0.167134	-0.072084	0.881788	0.651659	529.215	0	45.9811	41.3913	39.7647	21.9977	0.0226489	N	N	N	N	N	N	N	N	N	N	N	N	N
ENSG00000064655.18	EYA2	chr20	2139	lightgreen	0.8	-0.562404	-0.645374	-0.392212	0.116721	-0.0918512	-0.42911	0.502078	-0.388832	-0.193548	-0.11833	-0.281897	-0.346848	0.726599	0.235005	0.204988	0.468871	0.442062	0.468196	0.42909	0.0679296	-0.190905	-0.0735674	0.68424	0.436036	7.30235	26.442	27.3168	34.1879	43.8405	1.4593	8.90485	N	N	N	N	N	N	N	N	N	N	N	N	N
ENSG00000064666.14	CNN2	chr19	1265	green	0.65	0.680038	0.663727	0.309934	-0.231637	0.0882504	0.401185	-0.199247	0.651197	0.405211	-0.063545	0.30563	0.183312	-0.534687	-0.362867	-0.472316	-0.580351	-0.597742	-0.210596	-0.26802	-0.366107	-0.106187	-0.0583439	-0.692603	-0.384195	21.0644	16.2073	16.132	0.959645	61.6976	12.1191	0	N	N	N	N	N	N	N	N	N	N	N	N	N
ENSG00000064687.12	ABCA7	chr19	10347	blue	0.74	0.261215	0.664075	0.243543	-0.239711	0.143131	0.509916	-0.284885	0.466004	0.093588	0.157929	0.428637	0.397334	-0.111417	0.242029	-0.0869749	-0.316213	-0.363712	-0.275264	-0.593701	0.0674347	0.453236	-0.165416	-0.512875	-0.319863	44.7819	0	5.22934	23.0346	17.4374	0	44.3614	N	N	N	N	N	N	N	N	N	N	N	N	N
ENSG00000064692.18	SNCAIP	chr5	9627	turquoise	0.25	-0.512301	-0.81163	-0.408223	0.194986	-0.177385	-0.535791	0.424239	-0.566193	-0.187837	0.00810496	-0.619532	-0.442414	0.52062	0.0224447	0.335994	0.406026	0.534262	0.378289	0.766427	0.16553	-0.196972	0.292863	0.713977	0.509687	262.594	12.5642	1.89753	47.2882	35.0993	5.01547	47.9151	N	N	N	N	N	N	N	N	N	N	N	N	N
ENSG00000064703.11	DDX20	chr1	11218	brown	0.68	0.372141	0.521521	0.843332	0.484543	0.208839	0.384175	-0.220113	0.0841351	-0.282892	-0.174465	0.347138	0.430812	-0.209062	-0.543134	-0.396215	-0.240955	-0.0492162	-0.702471	-0.256386	0.186305	0.105773	0.0921046	-0.590863	-0.786141	69.2698	0	20.1325	27.7253	9.17699	18.5773	0	N	N	N	N	N	N	N	N	N	N	N	N	N
ENSG00000064763.10	FAR2	chr12	55711	green	0.3	-0.19222	-0.0276973	-0.167276	-0.0779822	0.128396	-0.09627	-0.0364999	0.317501	0.0410655	-0.224864	0.289542	-0.200629	-0.205293	0.26938	-0.0224896	0.0104347	0.108437	0.407554	-0.218004	0.0313116	-0.17455	-0.373173	0.150845	0.149375	3.59505	8.28614	28.6236	3.42699	0.465229	0	9.00741	N	N	N	N	N	N	N	N	N	N	N	N	N
ENSG00000064787.12	BCAS1	chr20	8537	turquoise	0.48	-0.595858	-0.285068	-0.108855	0.263392	0.188266	-0.197635	0.115982	-0.0495626	-0.342024	-0.485723	0.400362	-0.133795	0.280525	0.280912	-0.0691739	0.554683	0.463933	0.476265	-0.0068291	0.109867	-0.257339	-0.623491	0.534508	0.089929	172.338	6.46897	52.7291	0	13.6311	0	2.49817	N	N	N	N	N	N	N	N	N	N	N	N	N
ENSG00000064886.13	CHI3L2	chr1	1117	turquoise	0.46	-0.307875	0.0643449	-0.0234046	0.0822909	0.215873	-0.0132519	-0.0672298	0.17021	-0.15496	-0.413856	0.558068	0.0684232	0.0558868	0.240968	-0.197734	0.333892	0.164493	0.290358	-0.286152	-0.0467758	-0.197922	-0.601605	0.202459	-0.0456039	33.2685	0	44.1852	5.67311	0	2.77852	51.5818	N	N	N	N	N	N	N	N	N	N	N	N	N
ENSG00000064932.15	SBNO2	chr19	22904	grey60	0.62	0.133087	0.483036	0.177448	-0.126742	0.0968005	0.243932	-0.247618	0.42112	0.0101688	-0.0628341	0.554886	0.208918	-0.273885	0.0911212	-0.206808	-0.0622918	-0.310063	0.022273	-0.426784	-0.183727	0.0944046	-0.433951	-0.264343	-0.329041	3.23366	4.79953	0.486359	6.48409	3.65375	0	25.4494	N	N	N	N	N	N	N	N	N	N	N	N	N
ENSG00000064933.16	PMS1	chr2	5378	pink	0.44	-0.491677	-0.513693	-0.122726	0.357953	0.04657	-0.322277	0.270036	-0.46667	-0.363517	-0.18852	-0.30554	-0.0711016	0.236649	0.0590851	0.203219	0.38854	0.701486	0.0637595	0.462497	0.531822	-0.0161519	0.223777	0.446029	0.256609	22.9438	0	0	0	19.7795	0	22.9533	N	N	N	N	N	N	N	N	N	N	N	N	N
ENSG00000064961.18	HMG20B	chr19	10362	black	0.78	0.743656	0.60254	0.282982	-0.260695	0.113949	0.392082	-0.257378	0.485602	0.467058	-0.185911	0.20975	0.248774	-0.432809	-0.450235	-0.624408	-0.527526	-0.652007	-0.326447	-0.203049	-0.511045	-0.203892	0.0128239	-0.714123	-0.337545	36.4925	0	16.0611	7.9271	51.0291	36.6048	0	N	N	N	N	N	N	N	N	N	N	N	N	N
ENSG00000064989.12	CALCRL	chr2	10203	turquoise	0.24	-0.687253	-0.677994	-0.374601	0.233255	-0.113686	-0.45509	0.357614	-0.20419	-0.284506	-0.151184	-0.114024	-0.555031	0.318826	0.263894	0.313921	0.459547	0.564922	0.73296	0.403424	0.198529	-0.264082	-0.293366	0.806491	0.401558	364.454	0	43.3062	63.2013	12.059	12.1057	1.45053	N	N	N	N	N	N	N	N	N	N	N	N	N
ENSG00000064999.13	ANKS1A	chr6	23294	turquoise	1	-0.644127	-0.592633	-0.410832	0.0886517	-0.231771	-0.465946	0.285895	-0.506718	-0.354399	0.257752	-0.335317	-0.217364	0.345753	0.467052	0.636212	0.525345	0.531836	0.335205	0.349904	0.417029	0.248403	0.0426279	0.688729	0.427404	197.021	0	1.87374	14.0905	44.8246	46.1718	0	N	N	N	N	N	N	N	N	N	N	N	N	N
ENSG00000065054.13	SLC9A3R2	chr16	9351	yellow	0.1	-0.249301	-0.418936	-0.508696	-0.198296	-0.252955	-0.467414	0.240738	-0.204128	0.118358	0.140354	-0.294739	-0.240377	0.11837	0.269986	0.321173	0.312984	0.120312	0.455025	0.409574	-0.0514438	-0.08153	-0.0497817	0.474697	0.494982	7.69084	0	0	12.5262	12.5427	8.0142	14.7956	N	N	N	N	N	N	N	N	N	N	N	N	N
ENSG00000065057.7	NTHL1	chr16	4913	yellow	0.62	0.123381	-0.300213	-0.667575	-0.581414	-0.0792335	-0.329697	0.109618	-0.126287	0.565541	0.21014	-0.498365	-0.168137	-0.0583847	0.236376	0.214925	-0.00357676	-0.212837	0.244763	0.228333	-0.324183	-0.137573	0.273933	0.181	0.704957	26.7686	0	0	0	0	6.63196	5.62709	N	N	N	N	N	N	N	N	N	N	N	N	N
ENSG00000065060.16	UHRF1BP1	chr6	54887	brown	0.65	0.298434	0.561577	0.776208	0.384433	0.294942	0.442894	-0.292831	0.230048	-0.300334	-0.172234	0.433897	0.337621	-0.225374	-0.425607	-0.389879	-0.294305	-0.0908486	-0.573483	-0.377931	0.113344	0.121043	-0.0227718	-0.583418	-0.78131	48.8434	0	6.9264	18.8923	22.84	17.6063	2.83888	N	N	N	N	N	N	N	N	N	N	N	N	N
ENSG00000065154.11	OAT	chr10	4942	turquoise	0.14	-0.383368	-0.367907	-0.237149	0.06513	-0.106438	0.0296978	0.122259	-0.00426814	-0.116486	0.00220409	-0.00573202	-0.411307	0.0310022	0.227603	0.274442	0.189389	0.245845	0.508166	0.115996	0.0822758	-0.138036	-0.234124	0.472048	0.255544	50.0322	0.596844	30.7696	26.5343	0	18.6681	0	N	N	N	N	N	N	N	N	N	N	N	N	N
ENSG00000065183.15	WDR3	chr1	10885	turquoise	1	-0.749999	-0.898888	-0.475256	0.257469	-0.189389	-0.594921	0.378068	-0.578983	-0.348747	-0.0373824	-0.517813	-0.494987	0.452828	0.215384	0.459405	0.500313	0.722531	0.496468	0.618579	0.332048	-0.181225	0.177882	0.85033	0.579356	488.049	8.23617	16.6975	45.3697	37.8331	10.6883	19.4646	N	N	N	N	N	N	N	N	N	N	N	N	N
ENSG00000065243.18	PKN2	chr1	5586	cyan	0.61	-0.165153	0.102309	0.755537	0.873306	0.185571	0.122973	0.0316862	-0.10522	-0.644933	-0.475336	0.373361	0.221456	-0.0460035	-0.489848	-0.325847	0.180238	0.529768	-0.335155	0.121615	0.508271	-0.0807422	-0.108292	-0.0894884	-0.674973	27.6509	0	0	4.49541	0	27.8825	1.60524	N	N	N	N	N	N	N	N	N	N	N	N	N
ENSG00000065268.10	WDR18	chr19	57418	yellow	0.71	0.0207734	-0.446704	-0.783341	-0.628688	-0.249082	-0.30193	0.113452	-0.192498	0.548118	0.314538	-0.706845	-0.353208	0.13653	0.285718	0.308456	-0.077895	-0.206862	0.325469	0.312565	-0.345156	-0.10634	0.441698	0.265285	0.830664	50.6844	1.34992	3.79804	13.3217	0	8.12628	10.8063	N	N	N	N	N	N	N	N	N	N	N	N	N
ENSG00000065308.4	TRAM2	chr6	9697	grey	1	-0.0487655	0.129978	0.026704	-0.00163106	0.0410284	-0.0325882	0.0391157	0.114272	-0.0551578	-0.369501	0.221468	0.201304	-0.153087	-0.0875696	-0.27938	0.164119	0.013416	0.0747257	0.111106	-0.104582	-0.18851	-0.102795	-0.0512667	-0.0655998	0.6213	0.524626	0	0	0	7.26232	0.924538	N	N	N	N	N	N	N	N	N	N	N	N	N
ENSG00000065320.8	NTN1	chr17	9423	turquoise	0.48	-0.580255	-0.375788	-0.233516	0.165404	0.108039	-0.301919	0.171759	-0.105917	-0.276382	-0.27262	0.19412	-0.258868	0.277786	0.320943	0.112672	0.461093	0.416334	0.518177	0.0450819	0.0849526	-0.208797	-0.456789	0.576123	0.216921	131.001	2.52461	47.1183	9.78972	7.08301	0	0	N	N	N	N	N	N	N	N	N	N	N	N	N
ENSG00000065328.16	MCM10	chr10	55388	tan	1	0.103056	-0.22969	-0.103704	-0.0337458	-0.14083	-0.0162839	0.0895464	-0.406666	0.0548049	0.269172	-0.617852	0.0299738	0.0254152	-0.233	0.211204	-0.0717853	0.041549	-0.32049	0.373443	0.0548002	0.0764074	0.946507	-0.0332798	0.211161	64.998	0	36.0954	0	4.36453	1.84887	31.9011	N	N	N	N	N	N	N	N	N	N	N	N	N
ENSG00000065357.19	DGKA	chr12	1606	blue	0.99	0.338824	0.844872	0.475278	-0.0617823	0.217119	0.524859	-0.319894	0.487867	-0.0256473	-0.0386857	0.738818	0.624965	-0.362696	0.070943	-0.286244	-0.191301	-0.339297	-0.424985	-0.707386	0.0780824	0.36839	-0.362725	-0.627771	-0.602516	121.526	11.0839	0	57.7514	14.3894	3.18204	49.4833	N	N	N	N	N	N	N	N	N	N	N	N	N
ENSG00000065361.14	ERBB3	chr12	2065	turquoise	0.58	-0.650024	-0.534195	-0.284359	0.253929	-0.0803742	-0.390733	0.429808	-0.267287	-0.328402	-0.253948	0.0538935	-0.256807	0.221389	0.228172	0.209559	0.640677	0.539649	0.572793	0.395253	0.175757	-0.229731	-0.365699	0.733215	0.283087	265.514	0	44.5222	7.37505	65.9572	4.57435	10.4953	Y	N	N	N	N	N	N	N	N	N	N	N	N
ENSG00000065413.16	ANKRD44	chr2	91526	grey60	0.25	-0.279282	0.317499	0.386109	0.356605	0.285694	0.136697	-0.0676913	0.247641	-0.442881	-0.260006	0.694556	0.267885	0.0180951	0.247246	-0.100061	0.174614	0.318066	-0.0332347	-0.468253	0.467877	0.234482	-0.555241	-0.0484427	-0.434386	7.38777	0	17.4223	4.67234	0	0	43.4787	N	N	N	N	N	N	N	N	N	N	N	N	N
ENSG00000065485.17	PDIA5	chr3	10954	greenyellow	0.43	0.152106	-0.0199626	-0.265383	-0.357748	-0.00781434	0.0264841	0.038543	0.32192	0.360351	0.138202	-0.195563	-0.327579	0.0947473	0.113645	0.0318851	-0.372625	-0.246867	0.289904	0.00197165	-0.188917	-0.067418	0.104918	-0.0483227	0.274901	2.04567	2.01103	2.81512	15.4958	18.5928	0	0	N	N	N	N	N	N	N	N	N	N	N	N	N
ENSG00000065491.8	TBC1D22B	chr6	55633	blue	0.38	0.344539	0.591386	0.445547	-0.00483286	0.104812	0.523701	-0.27699	-0.00432721	-0.0907402	0.203762	0.299513	0.631495	-0.101541	-0.0777213	-0.0929088	-0.0719015	-0.293837	-0.683208	-0.44175	0.0299254	0.443499	0.0655542	-0.532117	-0.511043	33.9987	0	30.8013	55.7328	0	0	18.2454	N	N	N	N	N	N	N	N	N	N	N	N	N
ENSG00000065518.7	NDUFB4	chr3	4710	black	0.91	0.884455	0.501027	0.0789904	-0.458527	0.0661639	0.335913	-0.179967	0.467587	0.76201	0.0614114	-0.0213649	0.12206	-0.493472	-0.400729	-0.427157	-0.643834	-0.760352	-0.280113	-0.192721	-0.578716	-0.190907	0.164164	-0.688224	-0.105883	81.9973	9.14642	28.2722	7.06356	36.0561	14.6034	0	N	N	N	N	N	N	N	N	N	N	N	N	N
ENSG00000065526.10	SPEN	chr1	23013	brown	0.66	0.263313	0.609126	0.765633	0.375524	0.384376	0.419755	-0.267609	0.302953	-0.291291	-0.316345	0.550823	0.401631	-0.130307	-0.389073	-0.524468	-0.211281	-0.0918767	-0.506542	-0.367483	0.0538277	0.0753812	-0.155685	-0.565729	-0.792074	49.8502	0	0	22.7843	23.2478	48.6734	1.71539	N	N	N	N	N	N	N	N	N	N	N	N	N
ENSG00000065534.18	MYLK	chr3	4638	midnightblue	0.21	-0.457272	-0.271382	-0.108692	0.220382	-0.0842019	-0.169819	0.258198	-0.575125	-0.403594	-0.0751631	0.0058993	0.367153	0.177264	0.16671	0.257401	0.796083	0.445795	-0.028967	0.305596	0.263798	0.0985049	0.0197572	0.445193	0.110542	10.9344	0	8.6925	13.0904	76.0923	0	0	N	N	N	N	N	N	N	N	N	N	N	N	N
ENSG00000065548.17	ZC3H15	chr2	55854	brown	0.67	0.386962	0.409898	0.732867	0.446516	0.00567178	0.318676	-0.140181	0.176033	-0.159387	-0.0645684	0.272142	0.192017	-0.296374	-0.486971	-0.28217	-0.333863	-0.082226	-0.488018	-0.214706	0.172849	0.0350737	0.0149565	-0.490195	-0.651503	42.6599	3.22129	14.8483	6.47222	16.0799	1.10095	0	N	N	N	N	N	N	N	N	N	N	N	N	N
ENSG00000065559.14	MAP2K4	chr17	6416	turquoise	0.93	-0.710561	-0.666518	-0.182428	0.45832	-0.23894	-0.419313	0.353322	-0.612793	-0.541515	0.0267565	-0.275825	-0.199844	0.330473	0.140014	0.464966	0.617459	0.740765	0.25313	0.536771	0.492592	0.0239308	0.0376831	0.718312	0.242492	223.089	0	6.04166	12.4203	53.0915	18.8834	19.1768	N	N	N	N	N	N	N	N	N	N	N	N	N
ENSG00000065600.12	TMEM206	chr1	55248	yellow	0.92	0.0198406	-0.191556	-0.23712	-0.125139	0.119176	-0.2128	-0.00468101	0.0584934	0.252968	-0.291542	-0.0833817	-0.224119	-0.14915	-0.10598	-0.203967	-0.00933719	-0.0309465	0.260085	0.137488	-0.322209	-0.431945	-0.087642	0.116191	0.257406	2.19788	0.970362	12.618	1.1884	0	0.845315	3.29707	N	N	N	N	N	N	N	N	N	N	N	N	N
ENSG00000065609.14	SNAP91	chr6	9892	turquoise	0.93	-0.759479	-0.647474	-0.52878	0.00520013	-0.19691	-0.467725	0.268472	-0.400453	-0.305703	0.38046	-0.23965	-0.39901	0.515538	0.727815	0.786798	0.497207	0.496819	0.562104	0.105979	0.414747	0.29432	-0.182534	0.829688	0.527869	516.141	5.30901	14.1109	27.1159	49.4731	70.7823	0	N	N	N	N	N	N	N	N	N	N	N	N	N
ENSG00000065613.13	SLK	chr10	9748	cyan	0.82	-0.195421	-0.0211567	0.591927	0.760512	0.158043	0.056902	0.0612599	0.0745884	-0.524321	-0.545269	0.331925	-0.112171	0.0215017	-0.489357	-0.381034	0.0533291	0.437	-0.0108345	0.174011	0.240751	-0.351565	-0.235622	0.0156604	-0.522952	15.995	0	2.48706	0	1.1117	27.3685	4.55427	N	N	N	N	N	N	N	N	N	N	N	N	N
ENSG00000065615.13	CYB5R4	chr6	51167	blue	0.12	0.363999	0.70324	0.556358	0.0638805	0.274381	0.456977	-0.361465	0.532883	-0.0231634	-0.00908343	0.596949	0.306785	-0.268215	-0.0249811	-0.26019	-0.451894	-0.262675	-0.390171	-0.772683	0.136127	0.268404	-0.280055	-0.629248	-0.599458	57.8069	0	5.15371	20.7624	46.5166	0.172639	54.9618	N	N	N	N	N	N	N	N	N	N	N	N	N
ENSG00000168621.14	GDNF	chr5	2668	red	0.75	-0.291605	-0.625714	-0.250012	0.24486	-0.212008	-0.43229	0.399699	-0.429078	-0.0953946	-0.305288	-0.437754	-0.297706	0.102129	-0.33075	-0.0255792	0.392144	0.391267	0.307862	0.874129	-0.0786139	-0.506784	0.231253	0.509949	0.328742	60.506	0	14.2554	19.7053	42.8079	0	63.7757	N	N	N	N	Y	N	N	N	N	N	N	N	N
ENSG00000034239.10	EFCAB1	chr8	79645	red	0.73	-0.30221	-0.668155	-0.282147	0.218578	-0.213797	-0.423354	0.385345	-0.46	-0.0805399	-0.195573	-0.54566	-0.325231	0.307208	-0.257081	0.0722083	0.340706	0.409919	0.288288	0.881583	0.00208831	-0.395225	0.308085	0.531458	0.385853	60.2533	6.77514	5.26399	32.4271	33.5627	0	61.6959	N	N	N	N	N	N	N	N	N	N	N	N	N
ENSG00000065665.20	SEC61A2	chr10	55176	salmon	0.37	-0.0333243	0.232367	0.423594	0.321352	-0.0971258	0.0378175	-0.0431916	-0.176492	-0.388681	0.289949	0.189688	0.33894	-0.0189444	0.0382595	0.235557	0.0798407	0.116575	-0.421719	-0.211845	0.481675	0.522912	-0.0256889	-0.145351	-0.449197	3.74284	0	6.13136	10.6623	0	6.6641	3.65535	N	N	N	N	N	N	N	N	N	N	N	N	N
ENSG00000065675.14	PRKCQ	chr10	5588	blue	0.85	0.399585	0.564151	0.458221	0.101261	0.135664	0.429292	-0.135533	0.412097	0.057677	-0.350268	0.455666	0.337868	-0.466182	-0.402935	-0.541276	-0.272051	-0.217769	-0.329855	-0.204302	-0.125272	-0.165858	-0.127697	-0.545693	-0.491941	26.364	21.3859	0	13.2504	26.3303	35.0233	0	N	N	N	N	Y	N	N	N	N	N	N	N	N
ENSG00000065717.14	TLE2	chr19	7089	turquoise	0.99	-0.680332	-0.657587	-0.420795	0.123231	-0.15747	-0.453808	0.371773	-0.491311	-0.304803	0.0300683	-0.257065	-0.273758	0.681783	0.413811	0.403876	0.601759	0.516938	0.457027	0.371486	0.236049	0.0116368	-0.126843	0.770517	0.448869	283.684	25.749	23.8237	13.2826	59.7974	6.85793	0	N	N	N	N	N	N	N	N	N	N	N	N	N
ENSG00000065802.11	ASB1	chr2	51665	turquoise	0.98	-0.682691	-0.617341	-0.597119	-0.0911227	-0.200351	-0.442144	0.238278	-0.319891	-0.181562	0.169366	-0.22109	-0.395993	0.412082	0.598185	0.529498	0.468219	0.382664	0.615194	0.175042	0.147341	0.0505246	-0.226569	0.757262	0.562814	284.796	6.79139	29.8843	27.4709	27.1277	32.4551	0	N	N	N	N	N	N	N	N	N	N	N	N	N
ENSG00000065809.13	FAM107B	chr10	83641	blue	0.65	0.463078	0.598141	0.459605	0.00358451	0.0871414	0.322549	-0.23424	0.210766	0.0442641	0.0862537	0.298714	0.494719	-0.226504	-0.242453	-0.247755	-0.250495	-0.365335	-0.548815	-0.407152	-0.0781898	0.210518	0.0406726	-0.601362	-0.513096	28.7789	0	29.3777	45.7821	4.23339	0	10.4918	N	N	N	N	N	N	N	N	N	N	N	N	N
ENSG00000065833.8	ME1	chr6	4199	turquoise	0.13	-0.660272	-0.560548	-0.459984	0.0530126	-0.173983	-0.444142	0.241877	-0.0855454	-0.201879	0.0443439	-0.0180418	-0.52075	0.234011	0.507781	0.463249	0.394501	0.431608	0.770443	0.158799	0.217412	-0.0733201	-0.427384	0.758738	0.434527	301.593	0	47.5081	58.3031	6.49333	33.5909	0	N	N	N	N	N	N	N	N	N	N	N	N	N
ENSG00000065882.15	TBC1D1	chr4	23216	blue	0.9	0.564463	0.679436	0.49475	-0.0150891	0.359186	0.361621	-0.26467	0.408005	0.171048	-0.433396	0.481784	0.497015	-0.334042	-0.466652	-0.738235	-0.277501	-0.431808	-0.454871	-0.3381	-0.38794	-0.215506	-0.0803911	-0.704448	-0.546952	53.6591	0	1.68599	49.9302	19.7956	63.2871	0	N	N	N	N	N	N	N	N	N	N	N	N	N
ENSG00000065911.11	MTHFD2	chr2	10797	grey	0.74	0.15825	-0.251219	-0.212667	-0.115645	-0.0950161	-0.13462	0.0714485	0.00657166	0.285718	0.00126958	-0.341882	-0.353538	-0.219116	-0.218338	-0.00586184	-0.206255	-0.0925171	0.177071	0.223902	-0.2366	-0.328304	0.288728	0.0605352	0.264475	0.304498	0	0	11.4279	0	0	6.64615	N	N	N	N	N	N	N	N	N	N	N	N	N
ENSG00000065923.9	SLC9A7	chrX	84679	grey60	0.39	-0.08271	0.460092	0.442557	0.24493	0.395157	0.290685	-0.23565	0.196803	-0.33598	-0.366326	0.769483	0.45125	-0.13169	0.102854	-0.291158	0.175548	0.09115	-0.239367	-0.591646	0.142993	0.0937593	-0.535026	-0.231039	-0.504499	9.98207	0.168515	17.0374	32.2139	0	7.40065	49.3257	N	N	N	N	N	N	N	N	N	N	N	N	N
ENSG00000065970.8	FOXJ2	chr12	55810	blue	0.54	0.476938	0.600174	0.545943	0.0938205	0.155667	0.47981	-0.197771	0.331492	0.0185492	-0.278838	0.397305	0.382678	-0.257836	-0.486772	-0.603014	-0.282797	-0.364556	-0.455746	-0.234397	-0.283224	-0.119653	-0.0551716	-0.628196	-0.607887	35.5589	0	9.3637	24.7591	21.583	47.8668	0	N	N	N	N	N	N	N	N	N	N	N	N	N
ENSG00000065978.17	YBX1	chr1	4904	black	0.88	0.836368	0.554446	0.164132	-0.449723	0.116617	0.377614	-0.256358	0.45073	0.628363	0.153295	0.0327464	0.122188	-0.330623	-0.294657	-0.3637	-0.672815	-0.804237	-0.343784	-0.414923	-0.580008	-0.0630805	0.196951	-0.714428	-0.183605	62.1948	0	27.2197	5.1241	45.3493	5.85321	3.21887	N	N	N	N	Y	N	N	N	N	N	N	N	N
ENSG00000065989.15	PDE4A	chr19	5141	green	0.59	0.111713	0.328643	0.113742	-0.0924139	-0.0133438	0.0787626	-0.102611	0.36575	0.0471896	-0.0773327	0.410079	0.0955692	-0.135114	0.0586456	-0.182526	-0.0520824	-0.262682	0.107834	-0.292466	-0.186966	0.00790427	-0.413701	-0.156703	-0.230877	3.0983	2.48312	8.1195	0	1.00211	0	9.79569	N	N	N	N	N	N	N	N	N	N	N	N	N
ENSG00000066027.11	PPP2R5A	chr1	5525	blue	0.72	0.538376	0.739835	0.676334	0.186545	0.25317	0.502318	-0.227755	0.472328	0.044804	-0.489964	0.678978	0.504455	-0.530419	-0.533208	-0.736475	-0.228426	-0.335974	-0.446714	-0.334537	-0.234369	-0.219073	-0.276308	-0.691453	-0.71201	76.7933	21.7509	0	48.6145	24.6425	55.2292	0	N	N	N	N	N	N	N	N	N	N	N	N	N
ENSG00000066032.18	CTNNA2	chr2	1496	turquoise	1	-0.790741	-0.746178	-0.55392	0.0702249	-0.197343	-0.541015	0.268622	-0.408175	-0.300442	0.202877	-0.256296	-0.484058	0.421754	0.595764	0.670833	0.54602	0.554877	0.659288	0.264802	0.327599	0.0738213	-0.200053	0.902603	0.565297	642.811	0.13369	42.8496	44.8014	42.333	43.235	0	N	N	N	N	N	N	N	N	N	N	N	N	N
ENSG00000066056.13	TIE1	chr1	7075	grey	0.95	-0.157887	-0.154018	-0.279331	-0.166709	-0.129202	-0.124886	0.0650103	0.0487747	0.053453	0.10547	-0.0542109	-0.219828	-0.00695434	0.255534	0.220911	0.0876909	0.0342118	0.351474	0.0979635	-0.00112056	0.00389034	-0.118407	0.247249	0.263817	0.442402	0	0	9.41948	0	5.73841	0	N	N	N	N	N	N	N	N	N	N	N	N	N
ENSG00000066084.12	DIP2B	chr12	57609	pink	0.76	-0.449442	0.000196432	0.516734	0.71863	0.304041	-0.019735	-0.0111646	-0.173419	-0.733522	-0.484637	0.481506	0.198729	0.200728	-0.112393	-0.20096	0.403989	0.596854	-0.149847	-0.0909605	0.432224	-0.0354578	-0.352598	0.135288	-0.494228	14.2068	0	16.2291	2.48328	0	12.4582	0	N	N	N	N	N	N	N	N	N	N	N	N	N
ENSG00000066117.14	SMARCD1	chr12	6602	tan	0.34	0.445211	0.255164	0.241222	-0.0469461	-0.112313	0.130937	-0.121089	-0.284829	0.0821092	0.147048	-0.23376	0.458396	-0.159481	-0.426739	-0.15266	-0.0870928	-0.305451	-0.665045	0.124545	-0.190584	0.124841	0.55209	-0.428308	-0.234583	8.88182	0	41.2864	33.8464	0	4.21687	17.7532	N	N	N	N	N	N	N	N	N	N	N	N	N
ENSG00000066135.12	KDM4A	chr1	9682	turquoise	0.99	-0.778271	-0.675035	-0.384632	0.18675	-0.133103	-0.493262	0.205332	-0.472727	-0.438865	0.164714	-0.287569	-0.403042	0.57463	0.454803	0.550769	0.476143	0.571227	0.459515	0.267679	0.332053	0.120767	-0.0774839	0.770298	0.393109	303.046	24.3	20.4045	31.8128	29.5489	23.3093	0	N	N	N	N	N	N	N	N	N	N	N	N	N
ENSG00000066185.12	ZMYND12	chr1	84217	yellow	0.24	-0.0425848	-0.212928	-0.324052	-0.197296	0.06089	-0.135857	0.0828862	0.159883	0.307029	-0.296154	-0.0834862	-0.280185	0.0446847	0.0370689	-0.168922	-0.023367	-0.00937452	0.41724	0.219789	-0.269265	-0.416306	-0.214039	0.18567	0.373972	5.36893	0	10.6596	8.82742	0	4.4132	3.07634	N	N	N	N	N	N	N	N	N	N	N	N	N
ENSG00000066230.10	SLC9A3	chr5	6550	turquoise	0.77	-0.337685	-0.430667	-0.21729	0.122504	-0.184971	-0.293112	0.189485	-0.232349	-0.173993	0.0307884	-0.270323	-0.309627	0.22436	0.0608959	0.231206	0.225462	0.295693	0.323756	0.43755	0.117663	-0.0760292	0.0568553	0.437743	0.233313	36.8931	0	0.72141	33.3207	0.308051	4.77698	5.69691	N	N	N	N	N	N	N	N	N	N	N	N	N
ENSG00000066248.14	NGEF	chr2	25791	turquoise	0.84	-0.629264	-0.626041	-0.412433	0.12708	-0.0996575	-0.469932	0.260566	-0.238284	-0.21101	-0.128917	-0.132868	-0.446256	0.434059	0.303733	0.272535	0.478236	0.452268	0.667188	0.391402	0.0840768	-0.228809	-0.290108	0.753917	0.426266	264.111	7.48356	39.2223	57.3047	14.2325	1.40339	5.22046	N	N	N	N	N	N	N	N	N	N	N	N	N
ENSG00000066279.16	ASPM	chr1	259266	tan	1	-0.0928571	-0.299103	0.11241	0.321869	-0.0772093	-0.000686877	0.14806	-0.429713	-0.242209	0.0867899	-0.482446	-0.0188782	0.120402	-0.32882	0.14185	0.0427356	0.325486	-0.282703	0.439404	0.283882	0.0333512	0.821348	0.0723875	0.014316	44.3131	0.611592	19.575	0	2.91566	0	34.6795	Y	N	N	N	N	N	N	N	N	N	N	N	N
ENSG00000066294.14	CD84	chr1	8832	green	0.58	0.128927	0.545799	0.289917	-0.0263163	0.266527	0.331618	-0.27134	0.741261	0.0326067	-0.238881	0.684575	0.037488	-0.293398	0.102403	-0.331472	-0.357541	-0.196166	0.11678	-0.618011	-0.012358	-0.0117901	-0.536965	-0.359073	-0.36611	29.1485	6.14429	6.80022	0	48.5701	2.57104	48.569	N	N	N	N	N	N	N	N	N	N	N	N	N
ENSG00000066322.12	ELOVL1	chr1	64834	blue	0.9	0.668619	0.748709	0.178127	-0.43433	0.136818	0.515444	-0.298531	0.67797	0.515013	-0.122723	0.476895	0.312166	-0.458586	-0.155177	-0.524372	-0.476197	-0.732754	-0.18999	-0.527178	-0.531881	-0.0903867	-0.223559	-0.702147	-0.301641	78.5363	11.4833	0	21.8578	42.1715	20.2289	16.0931	N	N	N	N	N	N	N	N	N	N	N	N	N
ENSG00000066336.11	SPI1	chr11	6688	blue	0.98	0.663078	0.8836	0.344279	-0.338663	0.245694	0.536734	-0.393077	0.848306	0.415292	-0.09253	0.637299	0.299974	-0.508611	-0.112127	-0.519793	-0.599561	-0.709212	-0.21058	-0.714977	-0.392909	0.0179941	-0.344	-0.790789	-0.471637	168.476	15.4776	0	17.9843	71.6939	13.4886	40.2103	N	N	N	N	N	N	N	N	N	N	N	N	N
ENSG00000066379.14	ZNRD1	chr6	30834	greenyellow	0.56	0.701856	0.126609	-0.148908	-0.435076	0.0327223	0.0777363	-0.0537193	0.177515	0.714427	0.121523	-0.352938	-0.085908	-0.271849	-0.3998	-0.253274	-0.485144	-0.581557	-0.135318	0.119817	-0.571225	-0.276112	0.337489	-0.381419	0.152027	19.968	0	29.1842	0	9.23261	2.01374	16.5456	N	N	N	N	N	N	N	N	N	N	N	N	N
ENSG00000066382.16	MPPED2	chr11	744	turquoise	1	-0.673179	-0.669642	-0.501312	0.0409284	-0.205728	-0.485214	0.410579	-0.423793	-0.242447	0.209874	-0.289201	-0.370904	0.469731	0.504862	0.601797	0.506536	0.480452	0.528416	0.285423	0.288897	0.0910806	-0.0844319	0.795479	0.523459	336.13	2.67111	20.7867	21.7683	40.7101	34.2979	0	N	N	N	N	N	N	N	N	N	N	N	N	N
ENSG00000066422.4	ZBTB11	chr3	27107	brown	0.67	0.241836	0.548392	0.896422	0.563678	0.324622	0.434104	-0.1798	0.180517	-0.378931	-0.255096	0.504819	0.439996	-0.136707	-0.42569	-0.406836	-0.156388	0.0664399	-0.605058	-0.310472	0.298446	0.154065	-0.102917	-0.52198	-0.829517	88.3968	0	1.20913	23.1234	12.9672	31.5419	0	N	N	N	N	N	N	N	N	N	N	N	N	N
ENSG00000066427.21	ATXN3	chr14	4287	brown	0.7	0.240322	0.622225	0.81173	0.437581	0.331107	0.401357	-0.250117	0.138626	-0.355323	-0.103947	0.554372	0.563442	-0.126172	-0.247723	-0.274602	-0.0983499	0.00599466	-0.654479	-0.44377	0.349951	0.367007	-0.176816	-0.540187	-0.816335	60.3486	0	5.95499	37.1135	7.53557	7.7602	16.1905	N	N	N	N	N	N	N	N	N	N	N	N	N
ENSG00000066455.12	GOLGA5	chr14	9950	turquoise	0.91	-0.632809	-0.623566	-0.201352	0.395545	-0.126044	-0.383742	0.275696	-0.337498	-0.402346	-0.234061	-0.157404	-0.372081	0.305578	0.0496449	0.188669	0.418358	0.659812	0.414651	0.437534	0.289638	-0.277916	-0.0947199	0.627239	0.253008	129.941	0	25.4515	23.0448	15.2778	0	9.36025	N	N	N	N	N	N	N	N	N	N	N	N	N
ENSG00000136944.17	LMX1B	chr9	4010	red	0.87	-0.0831151	-0.488283	-0.153749	0.188675	-0.211903	-0.312109	0.265715	-0.38301	-0.0136057	-0.177193	-0.559263	-0.227559	0.0562229	-0.459324	-0.0560753	0.164045	0.249729	0.0924442	0.869388	-0.096112	-0.406369	0.472449	0.276573	0.244481	59.6423	0.215574	0	14.7264	13.056	0	66.0871	N	N	N	N	N	N	N	N	N	N	N	N	N
ENSG00000066557.5	LRRC40	chr1	55631	cyan	0.67	-0.120809	-0.0775128	0.644912	0.812601	0.0283682	0.0491272	0.100059	-0.247549	-0.545611	-0.194447	0.0773504	0.0435446	0.0290271	-0.500047	-0.0944147	0.109819	0.466614	-0.316444	0.228305	0.468752	-0.0454282	0.108586	0.00721994	-0.515585	20.8422	0	0	0	0	1.59683	10.2055	N	N	N	N	N	N	N	N	N	N	N	N	N
ENSG00000169071.14	ROR2	chr9	4920	red	0.71	-0.293885	-0.723889	-0.410345	0.0998044	-0.332215	-0.49024	0.418474	-0.536569	-0.0334261	0.0682771	-0.694537	-0.379775	0.218527	-0.156936	0.301418	0.314265	0.347345	0.30468	0.870667	0.00388229	-0.282781	0.438596	0.569377	0.498549	59.6299	0	0	31.7145	33.5821	14.0201	60.7403	N	N	N	N	N	N	N	N	N	N	N	N	N
ENSG00000066629.16	EML1	chr14	2009	turquoise	1	-0.727739	-0.895657	-0.53393	0.183972	-0.269386	-0.615498	0.462402	-0.630888	-0.296495	0.085174	-0.517159	-0.448986	0.460054	0.264033	0.560999	0.633102	0.634225	0.550789	0.696339	0.255211	-0.112558	0.118802	0.925405	0.597953	716.872	0	16.0037	24.1624	66.4625	15.7915	28.6007	N	N	N	N	N	N	N	N	N	N	N	N	N
ENSG00000164619.8	BMPER	chr7	168667	red	0.58	-0.435733	-0.694663	-0.297092	0.277679	-0.171555	-0.459688	0.317073	-0.474499	-0.176977	-0.27458	-0.430143	-0.320567	0.189357	-0.202655	0.0903039	0.47239	0.511074	0.36585	0.863079	0.043887	-0.432386	0.164582	0.623934	0.380623	59.0558	0	18.4558	22.4708	53.2843	0	57.846	N	N	N	N	N	N	N	N	N	N	N	N	N
ENSG00000066654.12	THUMPD1	chr16	55623	brown	0.65	-0.113726	0.0390396	0.680045	0.766541	0.0695292	0.134176	0.00930529	-0.274886	-0.581724	-0.351094	0.17018	0.257409	0.101456	-0.486661	-0.265264	0.187795	0.438449	-0.446575	0.167025	0.37321	-0.0664168	0.0810147	-0.0935993	-0.548633	33.9579	0	0	5.26925	0	28.0527	5.95439	N	N	N	N	N	N	N	N	N	N	N	N	N
ENSG00000066697.14	MSANTD3	chr9	91283	grey	0.81	0.025797	-0.338038	-0.180766	-0.040927	-0.249114	-0.174531	0.0946735	-0.1617	0.127331	0.278335	-0.412994	-0.41877	0.0499923	-0.117032	0.244397	-0.107332	-0.0389447	0.189751	0.282143	-0.106384	-0.120693	0.177199	0.221969	0.217093	0.532194	0	1.73449	18.0506	0	12.5148	4.82074	N	N	N	N	N	N	N	N	N	N	N	N	N
ENSG00000183654.8	MARCH11	chr5	441061	magenta	0.63	-0.376945	-0.493015	-0.491147	-0.163467	-0.380784	-0.367162	0.20706	-0.373817	-0.0686459	0.738845	-0.511598	-0.329237	0.184899	0.536813	0.911565	0.178729	0.213468	0.300044	0.191349	0.367757	0.456949	0.240731	0.536938	0.507426	55.2649	2.35051	0	31.5382	40.9519	90.6984	4.37954	N	N	N	N	N	N	N	N	N	N	N	N	N
ENSG00000066739.11	ATG2B	chr14	55102	cyan	0.79	-0.461386	0.109799	0.553227	0.694886	0.164255	0.175708	-0.000145913	-0.199414	-0.798387	-0.15578	0.473601	0.343685	0.168879	0.0900054	0.0858368	0.390833	0.602023	-0.28364	-0.209381	0.729391	0.374395	-0.273392	0.0852456	-0.539612	14.0189	0	1.32362	11.0203	1.58799	0	18.8353	N	N	N	N	N	N	N	N	N	N	N	N	N
ENSG00000066777.8	ARFGEF1	chr8	10565	cyan	0.79	-0.251337	0.0756625	0.684017	0.822427	0.151241	0.0935492	-0.00614269	-0.0729939	-0.705092	-0.324323	0.375054	0.137409	-0.0794859	-0.337222	-0.143926	0.166406	0.539181	-0.247715	0.0110176	0.55064	0.0299136	-0.164482	-0.020577	-0.637178	22.3495	0	0	0	0	2.12449	0	N	N	N	N	N	N	N	N	N	N	N	N	N
ENSG00000066827.15	ZFAT	chr8	57623	grey	0.44	-0.00980191	0.198448	0.213221	0.142447	0.356812	0.161394	-0.0629	-0.0818576	-0.168034	-0.425005	0.281639	0.414953	0.00221996	-0.168185	-0.367757	0.252388	0.0729216	-0.264224	-0.0576491	-0.12626	-0.131072	-0.0695735	-0.150145	-0.234409	0.600849	0	2.40211	22.9783	1.4162	41.0365	0	N	N	N	N	N	N	N	N	N	N	N	N	N
ENSG00000161249.20	DMKN	chr19	93099	red	0.87	-0.0865523	-0.516716	-0.229875	0.136406	-0.249377	-0.351774	0.364337	-0.410216	0.0448178	-0.101444	-0.571088	-0.207203	0.107259	-0.366895	0.0387534	0.226662	0.246312	0.146446	0.878423	-0.0701197	-0.354858	0.410119	0.346747	0.321984	58.7095	0	0	5.42965	22.4784	0	61.948	N	N	N	N	N	N	N	N	N	N	N	N	N
ENSG00000066923.17	STAG3	chr7	10734	lightcyan	0.86	-0.06707	0.426787	0.344204	0.122576	0.247657	0.282472	-0.170688	-0.156256	-0.355695	0.0782463	0.430175	0.725585	0.0946635	0.257962	0.0658941	0.296249	0.0831308	-0.540116	-0.468864	0.382034	0.569101	-0.0977227	-0.233241	-0.396676	9.02119	0.13558	0	58.7524	9.72346	0	50.2436	N	N	N	N	N	N	N	N	N	N	N	N	N
ENSG00000066926.10	FECH	chr18	2235	darkred	0.89	0.207511	0.275832	0.140829	-0.112918	0.103976	0.760341	-0.19927	0.34408	0.118352	0.0590611	0.160415	-0.0387192	-0.14187	-0.0127331	-0.100902	-0.363953	-0.229386	-0.0794568	-0.337416	-0.0791595	0.0511305	0.0134415	-0.292092	-0.150831	6.23304	0	0	0	21.7065	0	18.187	N	N	N	N	N	N	N	N	N	N	N	N	N
ENSG00000066933.15	MYO9A	chr15	4649	pink	0.27	-0.766713	-0.33495	0.0829319	0.5433	0.212079	-0.253947	0.204358	-0.355424	-0.692431	-0.33	0.26617	0.071183	0.374987	0.306626	0.17431	0.675754	0.799843	0.171759	0.0596032	0.576975	0.0614592	-0.347802	0.54282	-0.0311027	33.7639	2.52032	31.0165	0	36.0457	0	2.04561	N	N	N	N	N	N	N	N	N	N	N	N	N
ENSG00000067048.16	DDX3Y	chrY	8653	grey	1	0.0255023	0.12648	0.160872	0.0774074	0.0236762	0.103632	-0.0733479	0.0244204	-0.0981984	0.0283447	0.107208	0.117411	-0.00122708	-0.00624754	-0.0166763	-0.0112227	-0.0108725	-0.126404	-0.116096	0.1045	0.130441	-0.0425953	-0.101184	-0.163408	5.45515	0	0	0	0	0	0	N	N	N	N	N	N	N	N	N	N	N	N	N
ENSG00000067057.16	PFKP	chr10	5214	purple	0.55	-0.0691387	-0.147848	-0.424895	-0.360895	-0.194902	-0.303198	-0.00280263	0.107096	0.222681	0.310204	-0.1711	-0.289946	-0.150417	0.380224	0.357788	-0.109647	-0.123104	0.363275	-0.0398155	-0.0399481	0.117903	-0.07779	0.18261	0.368714	1.78934	8.22658	0	7.32409	0	34.3822	0	N	N	N	N	N	N	N	N	N	N	N	N	N
ENSG00000067064.10	IDI1	chr10	3422	brown	0.56	0.26809	0.651868	0.668913	0.267702	0.222056	0.44261	-0.262441	0.256719	-0.191506	-0.232164	0.720737	0.556879	-0.321848	-0.179954	-0.377787	-0.0244299	-0.159939	-0.477302	-0.558465	0.0661727	0.12893	-0.375959	-0.497363	-0.699629	31.1803	14.1641	0	50.9317	1.57581	8.87699	30.9255	N	N	N	N	N	N	N	N	N	N	N	N	N
ENSG00000067066.16	SP100	chr2	6672	grey60	0.99	0.41533	0.840721	0.624001	0.0980664	0.299299	0.560878	-0.316523	0.681751	0.00369207	-0.297621	0.856501	0.436168	-0.494447	-0.207174	-0.53214	-0.304824	-0.334231	-0.289109	-0.632965	-0.061037	0.0312595	-0.470212	-0.659304	-0.714328	17.8561	19.5383	0	31.7226	39.5833	18.6763	30.5367	N	N	N	N	N	N	N	N	N	N	N	N	N
ENSG00000067082.14	KLF6	chr10	1316	blue	1	0.618868	0.899718	0.564123	-0.107993	0.28398	0.54938	-0.346732	0.662508	0.184833	-0.140069	0.690634	0.479105	-0.484127	-0.189326	-0.5069	-0.441471	-0.54622	-0.415514	-0.676701	-0.182497	0.112546	-0.327033	-0.797012	-0.64878	160.595	15.0475	0	37.1954	42.2497	12.3142	34.9919	N	N	N	N	N	N	N	N	N	N	N	N	N
ENSG00000067113.16	PPAP2A	chr5	8611	turquoise	1	-0.579521	-0.71169	-0.575656	0.00460961	-0.323	-0.607255	0.409995	-0.32447	-0.106803	0.133434	-0.332425	-0.505141	0.234674	0.331191	0.51079	0.46549	0.403181	0.699531	0.507162	0.113093	-0.139427	-0.137693	0.811603	0.56996	378.319	0	25.3302	48.6027	28.9947	34.8442	7.11427	N	N	N	N	N	N	N	N	N	N	N	N	N
ENSG00000067141.16	NEO1	chr15	4756	turquoise	0.97	-0.619226	-0.745277	-0.397248	0.212381	-0.189432	-0.414258	0.36143	-0.666365	-0.305718	-0.0870487	-0.443983	-0.209626	0.383531	0.100938	0.336724	0.662163	0.580434	0.315725	0.67902	0.161703	-0.172798	0.220918	0.744006	0.474436	276.66	2.11363	14.0968	15.4522	52.7176	0	47.6488	N	N	N	N	N	N	N	N	N	N	N	N	N
ENSG00000067167.7	TRAM1	chr8	23471	brown	0.48	0.540049	0.62653	0.705542	0.289148	0.246743	0.457768	-0.16229	0.451725	0.0431127	-0.525522	0.586784	0.344611	-0.506902	-0.684512	-0.760652	-0.292824	-0.285989	-0.386551	-0.241528	-0.26953	-0.366472	-0.212863	-0.645475	-0.713877	45.4658	14.4625	0	24.4555	30.9134	53.2032	0	N	N	N	N	N	N	N	N	N	N	N	N	N
ENSG00000067177.14	PHKA1	chrX	5255	turquoise	1	-0.687123	-0.851717	-0.463566	0.235997	-0.262927	-0.533978	0.383248	-0.493746	-0.278477	-0.0793145	-0.423668	-0.521516	0.299682	0.156895	0.401383	0.543802	0.624627	0.602783	0.68865	0.208125	-0.254352	0.0234976	0.870692	0.532138	529.902	0	37.7764	44.4013	37.1604	5.09312	32.7712	N	N	N	N	N	N	N	N	N	N	N	N	N
ENSG00000067182.7	TNFRSF1A	chr12	7132	green	0.54	0.286164	0.304458	0.110835	-0.0729184	0.0672424	0.12139	-0.0906259	0.542196	0.246299	-0.410587	0.40125	-0.0626189	-0.427537	-0.31903	-0.521324	-0.194833	-0.306174	0.232607	-0.0184459	-0.44668	-0.467382	-0.360384	-0.240143	-0.205314	10.0376	15.7694	8.06843	0	23.8582	21.9059	0	N	N	N	N	N	N	N	N	N	N	N	N	N
ENSG00000123454.10	DBH	chr9	1621	magenta	0.63	-0.334303	-0.319786	-0.42081	-0.199343	-0.409487	-0.266172	0.125865	-0.2843	-0.0947338	0.770236	-0.359352	-0.190689	0.033568	0.585707	0.90319	0.16662	0.135259	0.236614	0.0434013	0.389423	0.55804	0.141733	0.423545	0.395191	54.8182	0	0.8516	0	32.3573	80.0154	0	N	N	N	N	N	N	N	N	N	N	N	N	N
ENSG00000067208.14	EVI5	chr1	7813	turquoise	0.28	-0.687389	-0.521899	-0.0633198	0.493445	0.091218	-0.346533	0.29994	-0.301118	-0.489834	-0.450087	0.0646185	-0.177954	0.292209	0.0562314	0.0567734	0.63266	0.719019	0.414788	0.440168	0.317683	-0.281744	-0.234061	0.641432	0.136634	162.342	0	41.3031	3.86397	31.5499	0	16.7922	N	N	N	N	N	N	N	N	N	N	N	N	N
ENSG00000067221.13	STOML1	chr15	9399	turquoise	0.92	-0.731943	-0.669849	-0.664714	-0.125079	-0.21731	-0.477493	0.297598	-0.38116	-0.172407	0.287997	-0.277459	-0.37787	0.49608	0.716798	0.687309	0.52768	0.423133	0.629898	0.211101	0.249116	0.154683	-0.149811	0.839192	0.665566	472.252	7.01677	24.5432	24.3785	46.0973	47.8593	0	N	N	N	N	N	N	N	N	N	N	N	N	N
ENSG00000067225.17	PKM	chr15	5315	yellow	0.4	0.0395256	-0.252542	-0.471201	-0.379179	0.0207824	-0.26077	0.114666	0.0639563	0.437165	-0.179929	-0.248666	-0.256118	0.211086	0.0144502	-0.160808	0.00771393	-0.20302	0.391294	0.245705	-0.542489	-0.43803	0.0549412	0.173191	0.473314	7.64173	0.208654	3.80398	3.58777	0	8.67669	10.8183	N	N	N	N	N	N	N	N	N	N	N	N	N
ENSG00000067334.13	DNTTIP2	chr1	30836	brown	0.68	0.349274	0.4716	0.788326	0.4864	0.0771157	0.405316	-0.177414	0.193249	-0.220831	-0.255493	0.386616	0.318554	-0.288359	-0.548306	-0.435384	-0.230472	-0.0371454	-0.519694	-0.186269	0.125089	-0.0523281	-0.0191715	-0.520543	-0.703367	53.994	2.30562	7.04069	15.0792	11.0099	20.4548	0	N	N	N	N	N	N	N	N	N	N	N	N	N
ENSG00000067369.13	TP53BP1	chr15	7158	pink	0.67	-0.742754	-0.530505	0.0753948	0.604341	-0.0710373	-0.363663	0.212006	-0.518713	-0.740617	0.075624	-0.131551	-0.216413	0.420257	0.18363	0.467969	0.480764	0.76145	0.153889	0.302121	0.653891	0.215747	-0.0551735	0.618331	-0.0090623	28.0951	5.37674	3.41293	13.1109	20.6805	18.002	0	N	N	N	N	N	N	N	N	N	N	N	N	N
ENSG00000067445.20	TRO	chrX	7216	turquoise	1	-0.709963	-0.791051	-0.534305	0.0882243	-0.299535	-0.51976	0.374407	-0.644854	-0.310604	0.287785	-0.517243	-0.336304	0.455785	0.417124	0.695191	0.593256	0.565622	0.427624	0.523704	0.357382	0.140388	0.155861	0.845842	0.577033	484.996	7.94619	0.899245	28.2831	55.4543	62.1713	0.158411	N	N	N	N	N	N	N	N	N	N	N	N	N
ENSG00000177045.7	SIX5	chr19	147912	red	0.86	-0.222405	-0.579961	-0.367252	0.0544888	-0.319719	-0.380483	0.380187	-0.462414	-0.00427306	-0.097926	-0.557111	-0.2033	0.0879199	-0.227814	0.113211	0.381152	0.263905	0.256312	0.872609	-0.115153	-0.353481	0.383326	0.471396	0.430996	58.6795	0	0	5.04745	37.0485	0	63.0497	N	N	N	N	N	N	N	N	N	N	N	N	N
ENSG00000067560.10	RHOA	chr3	387	black	0.86	0.819816	0.790229	0.415075	-0.246593	0.228677	0.447645	-0.319356	0.547059	0.457857	-0.243692	0.456303	0.452034	-0.564364	-0.439764	-0.683211	-0.457711	-0.720467	-0.438025	-0.438924	-0.549163	-0.192018	-0.113314	-0.82989	-0.483958	59.3642	17.6428	5.21265	44.0021	34.7233	42.9249	0	N	N	N	N	N	N	N	N	N	N	N	N	N
ENSG00000067606.15	PRKCZ	chr1	5590	turquoise	0	-0.522008	-0.516244	-0.392359	0.0481109	-0.267389	-0.34361	0.255411	-0.428015	-0.224438	0.137331	-0.252045	-0.140456	0.23576	0.319412	0.452799	0.549641	0.380839	0.3559	0.385648	0.185156	0.0546353	-0.0404436	0.634904	0.395436	130.663	0	15.0022	4.45633	45.4278	20.6421	0.521922	N	N	N	N	N	N	N	N	N	N	N	N	N
ENSG00000067646.11	ZFY	chrY	7544	grey	1	0.00843451	0.122978	0.196366	0.128576	0.0596476	0.115469	-0.0777105	0.0160573	-0.128529	-0.0548867	0.152762	0.126815	0.00126719	-0.0531751	-0.0782316	0.0211788	0.0177197	-0.130273	-0.116379	0.07917	0.064965	-0.0721839	-0.0945623	-0.196658	5.22695	0	0	0	0	0	0	N	N	N	N	N	N	N	N	N	N	N	N	N
ENSG00000067715.13	SYT1	chr12	6857	turquoise	0.98	-0.589872	-0.665965	-0.44956	0.0812253	-0.316665	-0.491634	0.334138	-0.685009	-0.293666	0.317542	-0.484151	-0.113684	0.395645	0.364317	0.683004	0.614015	0.494301	0.244454	0.490648	0.351172	0.202124	0.217579	0.721084	0.492343	261.851	0	0	0.596819	81.6322	55.5666	3.07439	N	N	N	N	N	N	N	N	N	N	N	N	N
ENSG00000067798.13	NAV3	chr12	89795	turquoise	1	-0.697752	-0.732731	-0.424089	0.20199	-0.100686	-0.518624	0.49013	-0.381406	-0.282772	-0.0645199	-0.265312	-0.445008	0.40185	0.270112	0.395529	0.549825	0.587573	0.616079	0.526046	0.217153	-0.179452	-0.125838	0.833164	0.468276	396.733	0	32.5051	42.2069	31.62	10.3037	9.57076	N	N	N	N	N	N	N	N	N	N	N	N	N
ENSG00000067829.18	IDH3G	chrX	3421	greenyellow	0.53	0.603906	0.420463	-0.237614	-0.725582	0.0847657	0.221965	-0.201	0.456781	0.73797	0.206455	0.0206233	0.0739381	-0.137364	0.141016	-0.1951	-0.478573	-0.764455	-0.0321227	-0.395248	-0.573959	0.0270581	-0.0341957	-0.460215	0.154597	20.3499	0	4.08309	0	17.7458	0	8.99897	N	N	N	N	N	N	N	N	N	N	N	N	N
ENSG00000067836.12	ROGDI	chr16	79641	lightyellow	0.12	0.0728371	0.1038	-0.361364	-0.551593	0.0358487	0.14308	-0.158221	0.19917	0.374665	0.354908	-0.0903907	-0.0176437	0.253935	0.509988	0.210277	-0.173179	-0.342395	0.134463	-0.303151	-0.160801	0.29753	-0.0247666	-0.0460929	0.329879	1.50726	4.92154	0	0	0	0.571095	22.1309	N	N	N	N	N	N	N	N	N	N	N	N	N
ENSG00000067840.12	PDZD4	chrX	57595	turquoise	0.95	-0.766957	-0.681989	-0.567468	-0.0191203	-0.253001	-0.487363	0.246839	-0.435154	-0.295658	0.397378	-0.307445	-0.411215	0.586425	0.728665	0.786209	0.506602	0.487298	0.570701	0.175679	0.38899	0.295196	-0.130234	0.851406	0.571447	559.747	14.2108	10.1003	23.3499	48.2451	59.8057	0	N	N	N	N	N	N	N	N	N	N	N	N	N
ENSG00000067842.17	ATP2B3	chrX	492	turquoise	0.82	-0.569488	-0.588742	-0.482441	-0.0652267	-0.232539	-0.408144	0.292601	-0.428894	-0.206508	0.513756	-0.453781	-0.335088	0.62335	0.599453	0.777891	0.323609	0.370117	0.368636	0.231388	0.388347	0.393519	0.0777818	0.66164	0.505992	216.965	12.6148	0	26.0248	33.9246	53.1358	0	N	N	N	N	N	N	N	N	N	N	N	N	N
ENSG00000067900.6	ROCK1	chr18	6093	brown	0.66	0.219232	0.550914	0.904017	0.638724	0.266491	0.381236	-0.177373	0.193848	-0.418198	-0.482634	0.617282	0.48237	-0.297007	-0.566305	-0.582154	-0.056675	0.0992193	-0.558472	-0.223782	0.197636	-0.0609061	-0.162293	-0.515161	-0.878627	94.2765	4.62937	0	31.5485	6.70459	50.2008	0	N	N	N	N	N	N	N	N	N	N	N	N	N
ENSG00000067955.13	CBFB	chr16	865	grey	0.25	0.270237	0.233751	0.356218	0.223228	0.0340877	0.130849	-0.0823515	0.0466363	-0.0168236	-0.410383	0.209042	0.259592	-0.483336	-0.528284	-0.457774	-0.0461438	-0.0656947	-0.300929	0.0608209	-0.150898	-0.325483	0.044439	-0.314579	-0.329561	0.564564	21.2274	0	11.3656	0	16.5269	7.59059	N	N	N	N	N	N	N	N	N	N	N	N	Y
ENSG00000067992.12	PDK3	chrX	5165	blue	0.89	0.48425	0.673597	0.572951	0.116785	0.457829	0.509993	-0.270391	0.471789	0.0873196	-0.515816	0.624457	0.43593	-0.439089	-0.498109	-0.732331	-0.227809	-0.306591	-0.387302	-0.349704	-0.311799	-0.27883	-0.234442	-0.640206	-0.624408	52.4952	11.6493	0	33.7397	21.7349	58.9146	0	N	N	N	N	N	N	N	N	N	N	N	N	N
ENSG00000068001.13	HYAL2	chr3	8692	turquoise	0.94	-0.490397	-0.819005	-0.690864	-0.119384	-0.291916	-0.617147	0.350469	-0.368233	0.049336	0.15851	-0.61249	-0.620052	0.386929	0.260363	0.46299	0.31962	0.325999	0.681045	0.641257	-0.0234991	-0.219351	0.130097	0.776983	0.736179	346.649	6.66874	2.37608	62.2289	20.656	13.4508	32.423	N	N	N	N	N	N	N	N	N	N	N	N	N
ENSG00000068024.16	HDAC4	chr2	9759	turquoise	0.27	-0.453916	-0.308032	-0.217391	0.0808328	0.0548606	-0.285055	0.189087	-0.0960026	-0.214857	-0.103024	-0.0190215	-0.152319	0.217178	0.288316	0.170988	0.315431	0.344687	0.355242	0.128893	0.168453	-0.0162172	-0.157959	0.414286	0.217614	31.8866	0	15.215	4.72476	3.03766	0	0	N	N	N	N	N	N	N	N	N	N	N	N	N
ENSG00000068028.17	RASSF1	chr3	11186	blue	1	0.67302	0.880899	0.432427	-0.299365	0.158442	0.566577	-0.408287	0.549346	0.280405	0.200042	0.468434	0.471102	-0.405455	-0.0222238	-0.278525	-0.551074	-0.676741	-0.518994	-0.765079	-0.167664	0.369889	-0.127847	-0.828288	-0.51831	140.718	1.94352	23.0851	41.1018	42.3592	0	52.2933	Y	Y	N	N	Y	Y	N	N	N	N	N	N	N
ENSG00000068078.17	FGFR3	chr4	2261	turquoise	0.47	-0.555211	-0.47538	-0.232375	0.231878	0.0234024	-0.216188	0.257816	-0.166427	-0.254902	-0.440936	0.0758329	-0.272607	0.318108	0.116616	-0.0335508	0.505331	0.461024	0.519923	0.354803	0.0234929	-0.370795	-0.311836	0.607163	0.253059	157.095	0	47.1774	18.6664	10.2179	0	13.7817	N	N	N	N	N	N	N	N	N	N	N	N	N
ENSG00000068079.7	IFI35	chr17	3430	blue	0.55	0.15163	0.458967	-0.134036	-0.443174	0.173284	0.228329	-0.222174	0.574032	0.327099	-0.0972771	0.544602	0.167963	-0.19499	0.35207	-0.187594	-0.12611	-0.381247	0.210494	-0.532487	-0.269015	0.0168576	-0.481622	-0.231459	0.0187386	27.7494	2.30703	9.76598	0.269299	6.91896	0	40.7912	N	N	N	N	N	N	N	N	N	N	N	N	N
ENSG00000068097.14	HEATR6	chr17	63897	turquoise	0.98	-0.620537	-0.655382	-0.348471	0.15723	-0.15036	-0.496484	0.194261	-0.321461	-0.31436	0.260624	-0.4478	-0.55838	0.512828	0.361257	0.560511	0.171745	0.51889	0.45115	0.338325	0.412126	0.138195	0.0818252	0.637062	0.404303	153.04	19.265	0	56.1176	4.43877	31.1244	0	N	N	N	N	N	N	N	N	N	N	N	N	N
ENSG00000068137.14	PLEKHH3	chr17	79990	turquoise	0.92	-0.56846	-0.698998	-0.611379	-0.116817	-0.292594	-0.370504	0.320739	-0.379548	-0.0919117	0.415771	-0.482784	-0.514504	0.447423	0.500363	0.690182	0.352776	0.297941	0.603157	0.360685	0.140963	0.126331	0.0759552	0.764171	0.619397	325.416	11.2307	2.29826	42.6915	27.7737	60.0036	0	N	N	N	N	N	N	N	N	N	N	N	N	N
ENSG00000068305.17	MEF2A	chr15	4205	lightcyan	0.54	0.0592033	0.455711	0.592242	0.407415	0.181956	0.259499	-0.066653	-0.0761763	-0.408709	-0.367579	0.56905	0.708236	-0.16964	-0.257992	-0.36313	0.302798	0.117085	-0.545755	-0.227752	0.165799	0.094646	-0.181065	-0.322796	-0.638335	7.20693	3.38871	0	65.4767	0.0700212	23.7018	0	N	N	N	N	N	N	N	N	N	N	N	N	N
ENSG00000068323.16	TFE3	chrX	7030	grey60	0.54	0.307995	0.57044	0.207635	-0.220972	0.0886243	0.316057	-0.264004	0.579246	0.179923	-0.0350153	0.607508	0.126693	-0.223552	0.0898368	-0.288348	-0.234183	-0.503958	0.0503823	-0.545912	-0.336274	0.037891	-0.596381	-0.363662	-0.358722	5.0867	1.4025	3.89572	0	23.0675	2.42486	38.3343	N	N	N	N	N	N	N	N	N	N	N	N	N
ENSG00000068354.15	TBC1D25	chrX	4943	blue	0.42	0.412694	0.674788	0.383058	-0.140004	0.0662123	0.413365	-0.263901	0.104984	0.0116226	0.205938	0.398469	0.653418	-0.135252	0.0184276	-0.124091	-0.0705735	-0.4353	-0.597023	-0.537536	-0.0869168	0.433701	-0.0815859	-0.557938	-0.489449	48.9265	0	15.3869	62.9332	0	0	35.7515	N	N	N	N	N	N	N	N	N	N	N	N	N
ENSG00000068366.19	ACSL4	chrX	2182	turquoise	0.36	-0.293394	-0.118177	0.24265	0.455091	0.101848	-0.0759177	0.0792306	0.160167	-0.34929	-0.218275	0.232005	-0.283264	0.130563	-0.0543119	-0.0274688	-0.0325016	0.381727	0.228619	-0.0229778	0.331529	-0.129928	-0.317346	0.157082	-0.214849	8.16415	0	0.786858	5.7132	1.69481	0	0	N	N	N	N	N	N	N	N	N	N	N	N	N
ENSG00000068383.18	INPP5A	chr10	3632	turquoise	0.94	-0.325259	-0.480075	-0.397495	-0.0152907	-0.193368	-0.481786	0.287074	-0.172996	-0.00851595	0.113715	-0.286325	-0.407039	0.130875	0.175334	0.336196	0.220202	0.232265	0.486814	0.419941	0.0374435	-0.122627	-0.0877605	0.510665	0.388846	61.641	0	0.223142	28.3731	7.59005	14.9759	16.586	N	N	N	N	N	N	N	N	N	N	N	N	N
ENSG00000068394.10	GPKOW	chrX	27238	yellow	0.17	-0.505055	-0.536581	-0.651855	-0.245291	-0.0856183	-0.327537	0.121102	-0.196409	0.0343068	0.097774	-0.188712	-0.422877	0.322476	0.500641	0.38429	0.346304	0.18491	0.611902	0.107107	-0.122469	-0.119942	-0.210467	0.639514	0.600302	18.2711	1.9394	39.2779	24.7555	15.2851	20.7507	0	N	N	N	N	N	N	N	N	N	N	N	N	N
ENSG00000068400.13	GRIPAP1	chrX	56850	salmon	0.73	-0.394627	0.0400414	-0.058528	-0.0157964	-0.13728	-0.0537103	-0.127662	-0.0130826	-0.355044	0.491508	0.176309	-0.00775428	0.241785	0.691879	0.582095	0.0972745	0.159585	0.0965133	-0.407035	0.541081	0.713289	-0.292977	0.194781	-0.036785	10.3539	0	0	0	0	47.2838	52.9452	N	N	N	N	N	N	N	N	N	N	N	N	N
ENSG00000068489.12	PRR11	chr17	55771	tan	0.66	0.552722	0.30025	0.116477	-0.260898	0.0809452	0.320609	-0.132571	0.0871824	0.337316	0.121426	-0.240223	0.209168	-0.152568	-0.333902	-0.216939	-0.435659	-0.434751	-0.470491	-0.0806732	-0.309498	0.0134189	0.707265	-0.533003	-0.0840432	22.7917	0	40.9033	4.56696	7.8769	3.45686	0	N	N	N	N	N	N	N	N	N	N	N	N	N
ENSG00000068615.16	REEP1	chr2	65055	turquoise	1	-0.774208	-0.80193	-0.581302	0.0589383	-0.26132	-0.561063	0.39961	-0.505734	-0.285637	0.31701	-0.408038	-0.47643	0.533144	0.58148	0.759017	0.541721	0.564494	0.608095	0.374592	0.367355	0.139109	-0.057806	0.917331	0.616916	705.359	7.52829	11.2542	33.8204	52.4558	62.0795	0	N	N	N	N	N	N	N	N	N	N	N	N	N
ENSG00000068650.18	ATP11A	chr13	23250	brown	0.23	0.112647	0.374314	0.335709	0.122528	0.0404822	0.22708	-0.117654	0.128714	-0.171729	-0.123383	0.304569	0.380625	-0.308105	-0.110105	-0.177445	-0.00162627	-0.0188976	-0.306125	-0.146901	0.153674	0.179953	-0.038087	-0.310881	-0.380866	3.52155	12.3613	0	18.7322	0	0	0	N	N	N	N	N	N	N	N	N	N	N	N	N
ENSG00000068697.6	LAPTM4A	chr2	9741	black	0.6	0.626585	0.226025	0.172478	-0.106058	-0.131066	0.14017	0.0352739	0.343577	0.449619	-0.157125	-0.0407962	-0.129621	-0.444856	-0.623225	-0.464473	-0.441352	-0.485846	-0.0371983	0.193487	-0.535605	-0.468242	0.085247	-0.389322	-0.173583	18.4592	8.87755	5.97895	0	24.8261	15.0396	28.4379	N	N	N	N	N	N	N	N	N	N	N	N	N
ENSG00000068724.15	TTC7A	chr2	57217	blue	0.99	0.539952	0.919407	0.528317	-0.131715	0.287221	0.552651	-0.410965	0.442273	0.0874551	-0.0999027	0.684939	0.735467	-0.438025	-0.109207	-0.449052	-0.251954	-0.514957	-0.604311	-0.724916	-0.153142	0.261083	-0.227719	-0.794422	-0.647721	168.977	12.7587	0	83.8742	12.7387	9.87625	50.1415	N	N	N	N	N	N	N	N	N	N	N	N	N
ENSG00000068781.20	STON1-GTF2A1L	chr2	286749	turquoise	0.42	-0.558153	-0.378275	-0.107317	0.309516	0.335862	-0.259637	0.181225	-0.0840261	-0.31575	-0.479583	0.204894	-0.237128	0.261371	0.119334	-0.0545473	0.448391	0.529096	0.46024	0.153528	0.123557	-0.33264	-0.412645	0.524402	0.122136	105.256	1.53895	36.0215	22.0962	11.8423	0	4.21906	N	N	N	N	N	N	N	N	N	N	N	N	N
ENSG00000068784.12	SRBD1	chr2	55133	pink	0.48	-0.274531	-0.263517	0.106261	0.41067	0.16404	-0.102716	0.0845171	-0.192722	-0.309165	-0.406663	-0.00427633	-0.0755373	0.0635459	-0.193667	-0.150697	0.18891	0.494827	0.0171982	0.254698	0.228879	-0.295402	0.0145263	0.192275	-0.0256838	5.90809	0	2.52096	0	0	4.81756	8.68552	N	N	N	N	N	N	N	N	N	N	N	N	N
ENSG00000068796.16	KIF2A	chr5	3796	cyan	0.68	-0.362106	-0.152432	0.34692	0.614468	0.255527	-0.0991568	-0.0299948	-0.103471	-0.519259	-0.426912	0.275729	-0.105153	0.0762993	-0.193744	-0.158476	0.204001	0.505999	0.023493	0.00257287	0.263464	-0.227221	-0.260865	0.187885	-0.315883	6.8956	0	13.8338	0	0	0	0	N	N	N	N	N	N	N	N	N	N	N	N	N
ENSG00000068831.18	RASGRP2	chr11	10235	blue	0.9	0.495675	0.882358	0.41073	-0.247649	0.229953	0.537467	-0.394769	0.514441	0.152437	0.158457	0.586708	0.583313	-0.348277	0.143366	-0.199229	-0.388016	-0.515101	-0.503717	-0.817886	0.00564243	0.483466	-0.208638	-0.740187	-0.509262	146.276	5.04433	9.66062	65.1474	20.2743	0	60.0298	N	N	N	N	N	N	N	N	N	N	N	N	N
ENSG00000068878.14	PSME4	chr2	23198	brown	0.62	0.219113	0.394498	0.850235	0.628498	0.121165	0.400182	-0.0977723	0.0484138	-0.425806	-0.169155	0.326507	0.307865	-0.195201	-0.581993	-0.321353	-0.150644	0.0897324	-0.574394	-0.090916	0.267713	0.0791632	0.0658253	-0.435577	-0.806265	70.5088	0.0153754	9.44032	12.6876	3.6444	12.5219	0	N	N	N	N	N	N	N	N	N	N	N	N	N
ENSG00000068885.14	IFT80	chr3	57560	pink	0.71	-0.660733	-0.566281	-0.140426	0.408702	-0.197121	-0.36842	0.257427	-0.484827	-0.504889	0.0173553	-0.259277	-0.165705	0.223781	0.253046	0.464145	0.451497	0.748499	0.199449	0.416281	0.684457	0.150796	0.115481	0.596074	0.255569	29.6898	0	0.613449	6.26712	28.3458	20.8924	4.29387	N	N	N	N	N	N	N	N	N	N	N	N	N
ENSG00000068903.19	SIRT2	chr19	22933	turquoise	0.09	-0.199939	0.180978	-0.110136	-0.162997	0.214527	0.0713356	0.0197012	0.210197	-0.0120712	-0.18093	0.551826	0.173986	0.0617537	0.471914	-0.061577	0.28546	-0.0363436	0.233772	-0.484611	-0.0800273	0.0530605	-0.643049	0.109901	0.0123165	19.0988	0	44.5105	11.4318	0	0	44.6324	N	N	N	N	N	N	N	N	N	N	N	N	N
ENSG00000068912.13	ERLEC1	chr2	27248	turquoise	0.28	-0.410975	-0.483653	0.0339726	0.472341	-0.169324	-0.32194	0.263786	-0.172106	-0.310609	-0.174819	-0.0455634	-0.464623	0.172709	-0.135008	0.110378	0.252181	0.437952	0.431876	0.376082	0.14743	-0.339482	-0.268912	0.514357	0.0386442	70.268	0	24.3178	32.8793	0	0	5.59537	N	N	N	N	N	N	N	N	N	N	N	N	N
ENSG00000068971.13	PPP2R5B	chr11	5526	turquoise	0.84	-0.627798	-0.44366	-0.536235	-0.183486	-0.200086	-0.216452	0.163033	-0.23924	-0.168037	0.466942	-0.170744	-0.285397	0.487078	0.804189	0.73658	0.373317	0.281017	0.508017	-0.0255466	0.305315	0.390944	-0.213887	0.657331	0.506086	221.438	11.9226	9.94661	11.5449	20.2077	57.4039	17.6792	N	N	N	N	N	N	N	N	N	N	N	N	N
ENSG00000068976.13	PYGM	chr11	5837	grey	1	-0.174775	0.0503015	0.153136	0.193834	0.0490077	0.0438381	0.230676	-0.231781	-0.265145	0.00817856	0.129196	0.318562	0.284746	0.0824161	0.0734316	0.348662	0.179815	-0.175595	0.0635867	0.169173	0.22593	-0.104142	0.0945123	-0.149269	0.50565	0	0	10.1262	13.7424	0	0	N	N	N	N	N	N	N	N	N	N	N	N	N
ENSG00000069011.15	PITX1	chr5	5307	darkturquoise	0.7	-0.0366248	-0.110876	-0.0446819	0.0183838	0.0160161	-0.0163541	0.399538	-0.105389	0.0122722	-0.028053	-0.112902	-0.00561388	0.318014	-0.0195949	-0.000801216	0.0683646	0.0526192	0.014468	0.131204	-0.0192396	-0.0425833	0.116079	0.0838581	0.0815327	0.351069	5.12135	0	0	3.84737	0	0	N	N	N	N	N	N	N	N	N	N	N	N	N
ENSG00000069020.18	MAST4	chr5	375449	grey	0.82	-0.211631	-0.115052	0.144961	0.335742	-0.0106924	-0.0537277	0.109274	0.0953525	-0.245175	-0.402856	0.185227	-0.156427	-0.0702482	-0.199249	-0.210266	0.137155	0.296743	0.240391	0.259935	0.10426	-0.300914	-0.269642	0.185623	-0.136343	0.864589	5.03934	20.928	0.453113	0	9.76835	6.85576	N	N	N	N	N	N	N	N	N	N	N	N	N
ENSG00000069122.18	ADGRF5	chr6	221395	turquoise	1	-0.746735	-0.858558	-0.576283	0.12263	-0.275885	-0.600924	0.412897	-0.498585	-0.267239	0.119864	-0.441524	-0.517735	0.409625	0.357901	0.595292	0.587787	0.594099	0.677553	0.624369	0.263688	-0.0867387	-0.00379598	0.943677	0.614726	767.482	0	25.221	44.7036	42.8915	32.4933	8.30615	N	N	N	N	N	N	N	N	N	N	N	N	N
ENSG00000069188.16	SDK2	chr17	54549	lightcyan	0.77	-0.0504287	0.169423	0.230098	0.187044	0.135415	0.083061	0.0978433	-0.391326	-0.294587	-0.178631	0.187896	0.6713	0.102662	-0.105602	-0.11319	0.488588	0.138676	-0.473991	0.0417459	0.0738136	0.127679	0.0825137	-0.0815639	-0.253739	5.66412	0	0	60.3898	37.7503	4.5163	0	N	N	N	N	N	N	N	N	N	N	N	N	N
ENSG00000069248.11	NUP133	chr1	55746	pink	0.28	-0.57419	-0.631868	0.0843162	0.675811	-0.14729	-0.360759	0.289033	-0.590681	-0.603275	-0.139312	-0.289882	-0.253621	0.27595	-0.181881	0.246656	0.435138	0.751442	0.0906033	0.550642	0.479053	-0.135114	0.184267	0.558395	0.038979	28.0237	0	1.32162	12.2522	24.5756	0	27.2336	N	N	N	N	N	N	N	N	N	N	N	N	N
ENSG00000069275.12	NUCKS1	chr1	64710	turquoise	0.84	-0.544602	-0.760652	-0.27831	0.355198	-0.146877	-0.446129	0.352951	-0.691484	-0.321287	-0.263388	-0.424011	-0.217279	0.338059	-0.137445	0.145392	0.617463	0.603273	0.228525	0.705095	0.0795661	-0.385019	0.267357	0.674379	0.377584	209.286	2.686	16.4805	7.43293	62.1667	0	49.1599	N	N	N	N	N	N	N	N	N	N	N	N	N
ENSG00000069329.15	VPS35	chr16	55737	turquoise	0.94	-0.632684	-0.706158	-0.293159	0.339438	-0.135594	-0.45367	0.279109	-0.439536	-0.347096	-0.232773	-0.330058	-0.363563	0.34898	0.0536909	0.210532	0.406602	0.672747	0.373034	0.534243	0.275964	-0.286647	0.0642594	0.644555	0.376038	155.183	3.74741	13.4871	22.9357	23.4925	0	24.2565	N	N	N	N	N	N	N	N	N	N	N	N	N
ENSG00000069399.12	BCL3	chr19	602	blue	0.97	0.772582	0.878138	0.511339	-0.191884	0.103769	0.577834	-0.327984	0.640029	0.335551	-0.0373604	0.501238	0.407165	-0.537698	-0.375687	-0.536383	-0.554601	-0.713747	-0.437673	-0.494088	-0.389758	0.0295644	-0.131916	-0.855193	-0.610225	144.987	15.2166	17.8183	29.1857	51.1875	18.9632	3.03721	N	N	N	N	N	N	N	N	N	N	N	N	N
ENSG00000069424.14	KCNAB2	chr1	8514	blue	0.87	0.454733	0.788666	0.27255	-0.3417	0.138098	0.462708	-0.4095	0.681534	0.238181	0.163331	0.533754	0.291273	-0.293255	0.201959	-0.192293	-0.551284	-0.571957	-0.243402	-0.805105	-0.106017	0.360326	-0.314974	-0.667688	-0.392273	94.603	1.8245	3.89333	12.8607	58.1758	0	62.3201	N	N	N	N	N	N	N	N	N	N	N	N	N
ENSG00000069431.10	ABCC9	chr12	10060	turquoise	0.99	-0.64503	-0.829113	-0.429905	0.249776	-0.213608	-0.554058	0.509468	-0.531171	-0.275382	-0.0312002	-0.470498	-0.436566	0.39995	0.0951051	0.414957	0.571378	0.62481	0.533697	0.786046	0.224332	-0.220779	0.124036	0.848862	0.503577	500.236	0	13.022	32.6656	50.7778	7.16268	46.5208	N	N	N	N	N	N	N	N	N	N	N	N	N
ENSG00000132437.17	DDC	chr7	1644	magenta	0.63	-0.369583	-0.393062	-0.446049	-0.174714	-0.385858	-0.305076	0.16292	-0.292965	-0.0913257	0.743115	-0.396468	-0.275106	0.110895	0.574136	0.900216	0.163853	0.174393	0.29879	0.087713	0.374049	0.486711	0.132443	0.481696	0.436477	54.5346	0	0	12.0834	35.1044	79.9984	0	N	N	N	N	N	N	N	N	N	N	N	N	N
ENSG00000069493.14	CLEC2D	chr12	29121	lightcyan	0.67	0.159822	0.491703	0.410231	0.153607	0.0453279	0.258277	-0.116135	0.00131162	-0.202529	0.0111394	0.331839	0.666004	-0.271771	-0.0521184	-0.0771705	0.0597813	0.00697703	-0.558877	-0.252501	0.353038	0.404415	0.0656586	-0.395351	-0.434069	6.47165	10.9547	10.3793	56.6385	0	0	0	N	N	N	N	N	N	N	N	N	N	N	N	N
ENSG00000069535.13	MAOB	chrX	4129	turquoise	0.34	-0.750917	-0.655059	-0.461882	0.131308	-0.0993001	-0.465743	0.284627	-0.264819	-0.278403	-0.148117	-0.0354943	-0.431767	0.420147	0.444533	0.32852	0.587313	0.531153	0.715087	0.277673	0.152496	-0.193036	-0.395534	0.842099	0.463291	472.33	6.03136	54.3019	50.1772	33.8703	15.6184	0	N	N	N	N	N	N	N	N	N	N	N	N	N
ENSG00000069667.15	RORA	chr15	6095	pink	0.15	-0.659028	-0.330526	0.165943	0.605055	0.00749539	-0.11833	0.258557	-0.254201	-0.658075	-0.143842	0.236235	-0.122227	0.367928	0.15552	0.236871	0.536592	0.670336	0.26108	0.134864	0.508922	0.0437667	-0.370916	0.546033	-0.143989	17.4032	0	28.8037	0.59332	15.521	1.04528	0	N	N	N	N	N	N	N	N	N	N	N	N	N
ENSG00000069696.6	DRD4	chr11	1815	grey	0.96	-0.0714414	-0.164545	-0.172646	-0.0714734	-0.213547	-0.111493	0.15454	-0.208071	0.0156842	0.310797	-0.281679	-0.0281234	0.284169	0.161865	0.308532	0.0922917	0.0603264	0.0176731	0.218988	0.144886	0.270014	0.170478	0.16137	0.177564	0.454998	0	1.78005	0	1.10701	2.72612	0	N	N	N	N	N	N	N	N	N	N	N	N	N
ENSG00000069702.10	TGFBR3	chr1	7049	turquoise	0.69	-0.509394	-0.406498	-0.040952	0.401993	-0.00661546	-0.26334	0.415269	-0.224989	-0.37223	-0.352911	0.0631867	-0.153112	0.351807	-0.0492539	0.00761935	0.536349	0.524544	0.379072	0.453662	0.16274	-0.308667	-0.233842	0.542413	0.0729991	88.6807	0	26.8804	4.29694	19.223	0	12.3977	N	N	N	N	N	N	N	N	N	N	N	N	N
ENSG00000069712.10	KIAA1107	chr1	23285	turquoise	0.92	-0.862653	-0.656139	-0.296308	0.32122	0.00411813	-0.44353	0.263	-0.407116	-0.517819	0.00111223	-0.131538	-0.336469	0.573199	0.511766	0.523078	0.548545	0.77712	0.476544	0.256541	0.585395	0.125926	-0.223214	0.801903	0.362103	354.596	9.68206	27.7637	27.5465	31.6481	26.0619	0	N	N	N	N	N	N	N	N	N	N	N	N	N
ENSG00000019549.8	SNAI2	chr8	6591	red	0.31	-0.393499	-0.771814	-0.484241	0.0766658	-0.374017	-0.502595	0.466085	-0.498362	-0.0572597	0.0864084	-0.646463	-0.445611	0.184366	-0.0378795	0.387234	0.380021	0.389554	0.450005	0.85073	0.0644254	-0.246753	0.347144	0.679519	0.559091	57.9942	0	0	43.7578	36.1115	20.312	59.7192	N	N	N	N	N	N	N	N	N	N	N	N	N
ENSG00000069849.10	ATP1B3	chr3	483	blue	0.69	0.443256	0.446055	0.140204	-0.251615	3.85442e-05	0.251424	-0.177067	0.378889	0.327466	-0.00110838	0.296825	0.191277	-0.371583	-0.097021	-0.250458	-0.241671	-0.503747	-0.104939	-0.372237	-0.364904	-0.0570946	-0.122716	-0.403147	-0.188043	11.3375	1.30932	0	6.88158	6.14701	0	10.4755	N	N	N	N	N	N	N	N	N	N	N	N	N
ENSG00000069869.15	NEDD4	chr15	4734	pink	0.47	-0.231518	-0.0943971	0.270798	0.502092	0.0646645	0.011969	0.0747739	-0.0366338	-0.373748	-0.541404	0.255865	0.0112157	-0.224753	-0.324555	-0.277154	0.247149	0.441569	0.0463635	0.249628	0.204801	-0.356223	-0.131997	0.11971	-0.228252	5.09775	11.7401	14.134	0	0	12.3932	11.1286	N	N	N	N	N	N	N	N	N	N	N	N	N
ENSG00000069943.9	PIGB	chr15	9488	blue	0.86	0.493984	0.637216	0.58573	0.166026	0.192184	0.414318	-0.221841	0.497659	0.080715	-0.324922	0.478179	0.344691	-0.431449	-0.465563	-0.590056	-0.381369	-0.262547	-0.375707	-0.268742	-0.0561184	-0.089127	-0.171307	-0.651002	-0.619356	39.2409	13.7783	1.93867	21.3626	35.2138	41.9689	0	N	N	N	N	N	N	N	N	N	N	N	N	N
ENSG00000069956.11	MAPK6	chr15	5597	brown	0.54	0.0457773	0.010223	0.606331	0.611441	0.122046	0.137867	0.00299318	0.0260591	-0.325023	-0.257066	0.0524903	-0.132278	0.142811	-0.524777	-0.285784	-0.189006	0.236522	-0.212527	0.148282	0.194014	-0.186078	0.0976786	-0.140746	-0.460162	21.6683	2.72807	0.795457	0	10.4657	21.6594	5.27851	N	N	N	N	N	N	N	N	N	N	N	N	N
ENSG00000069966.18	GNB5	chr15	10681	turquoise	0.79	-0.529607	-0.361911	-0.208363	0.134281	-0.166772	-0.258119	0.205115	-0.542522	-0.374126	0.244772	-0.15789	0.110426	0.483178	0.42154	0.519517	0.558682	0.42873	0.0553316	0.167251	0.392723	0.335465	-0.00723044	0.498469	0.22539	65.474	7.08078	0	0	50.8782	25.9423	0	N	N	N	N	N	N	N	N	N	N	N	N	N
ENSG00000069974.15	RAB27A	chr15	5873	green	0.64	0.518622	0.582857	0.34791	-0.0810256	0.0787143	0.35086	-0.321716	0.663468	0.272636	-0.218563	0.360633	0.109346	-0.515972	-0.367068	-0.513746	-0.563004	-0.419318	-0.159385	-0.274112	-0.24008	-0.164299	-0.0943045	-0.632478	-0.408044	20.2746	21.9026	2.87443	1.51298	52.772	19.1966	0	N	N	N	N	N	N	N	N	N	N	N	N	N
ENSG00000069998.12	CECR5	chr22	27440	yellow	0.22	-0.207913	-0.379306	-0.71236	-0.542227	-0.153146	-0.369511	0.0851798	-0.189413	0.288365	0.40595	-0.450376	-0.227783	0.260332	0.601351	0.515858	0.117863	-0.0518193	0.357573	0.0433313	-0.0642983	0.187761	0.203846	0.377104	0.722475	29.3515	8.06778	0	4.46706	5.58479	43.1405	3.51436	N	N	N	N	N	N	N	N	N	N	N	N	N
ENSG00000070018.8	LRP6	chr12	4040	turquoise	0.89	-0.616562	-0.658981	-0.178188	0.421722	-0.0585588	-0.491264	0.368209	-0.705341	-0.476463	-0.144386	-0.291874	-0.0435721	0.330161	0.0160577	0.303788	0.763667	0.69837	0.172735	0.632474	0.331285	-0.115118	0.141106	0.689496	0.252484	206.315	0	13.4802	6.4205	68.586	0	47.8843	N	N	Y	N	N	N	N	N	N	N	N	N	N
ENSG00000070061.14	IKBKAP	chr9	8518	pink	0.95	-0.766918	-0.655959	-0.281271	0.291463	-0.237746	-0.438886	0.276423	-0.531677	-0.529102	0.303057	-0.37262	-0.306465	0.449022	0.465194	0.724354	0.43132	0.7087	0.290496	0.319113	0.699681	0.35394	0.117835	0.71423	0.353561	25.6956	4.80774	0	22.1374	35.4468	60.3383	0	N	N	N	N	N	N	N	N	N	N	N	N	N
ENSG00000070081.15	NUCB2	chr11	4925	green	0.39	0.523412	0.583828	0.382312	-0.08165	0.194433	0.433616	-0.326072	0.701636	0.298652	-0.228272	0.366356	0.0426961	-0.403829	-0.29349	-0.534502	-0.674837	-0.421011	-0.16651	-0.432917	-0.226988	-0.161896	-0.121494	-0.657169	-0.382676	25.7625	6.35967	0	1.04364	74.3053	28.511	4.17582	N	N	N	N	N	N	N	N	N	N	N	N	N
ENSG00000070087.13	PFN2	chr3	5217	turquoise	1	-0.693477	-0.931274	-0.571228	0.151183	-0.321736	-0.630582	0.443968	-0.631314	-0.237329	0.104283	-0.567797	-0.506882	0.45328	0.243621	0.553131	0.595927	0.592624	0.575003	0.711733	0.201937	-0.160569	0.130037	0.930559	0.641508	755.13	0.854102	11.9199	36.4632	49.9	8.12631	43.4469	N	N	N	N	N	N	N	N	N	N	N	N	N
ENSG00000070159.13	PTPN3	chr9	5774	turquoise	0.64	-0.48439	-0.744547	-0.471718	0.0910126	-0.374453	-0.532962	0.426058	-0.623818	-0.169274	0.228268	-0.643785	-0.289992	0.307035	0.108126	0.540588	0.468126	0.449925	0.322875	0.779175	0.207358	-0.0291026	0.35514	0.69502	0.53519	257.62	0	0	11.9701	69.0074	24.8641	48.1876	N	N	N	N	N	N	N	N	N	N	N	N	N
ENSG00000070182.17	SPTB	chr14	6710	grey	0.64	-0.346922	-0.346712	-0.129309	0.15696	-0.152025	0.273212	0.189504	-0.319706	-0.258114	0.149477	-0.241711	-0.115196	0.121992	0.0716065	0.346669	0.28421	0.317472	0.102364	0.335754	0.224848	0.079356	0.227545	0.363107	0.162866	1.06567	0	0	0.74216	7.93559	10.6562	6.08874	N	N	N	N	N	N	N	N	N	N	N	N	N
ENSG00000070190.12	DAPP1	chr4	27071	blue	0.99	0.447654	0.815256	0.551298	0.0234829	0.238048	0.48514	-0.350665	0.722186	0.0700191	-0.173797	0.71052	0.334372	-0.48846	-0.181429	-0.458298	-0.474709	-0.374542	-0.287549	-0.641061	-0.0539693	0.0733771	-0.339866	-0.700923	-0.641993	113.759	22.1407	0	17.5866	54.6399	8.1923	31.0167	N	N	N	N	N	N	N	N	N	N	N	N	N
ENSG00000103449.11	SALL1	chr16	6299	red	0.54	-0.375163	-0.651541	-0.224131	0.320446	-0.123398	-0.43919	0.355573	-0.431905	-0.161579	-0.475887	-0.334179	-0.288705	0.166324	-0.32888	-0.128769	0.481792	0.478505	0.344194	0.848115	-0.084259	-0.597359	0.117688	0.561077	0.307025	57.8847	0.342206	23.7876	12.5265	50.539	0	67.2613	N	N	N	N	N	N	N	N	N	N	N	N	N
ENSG00000070214.15	SLC44A1	chr9	23446	turquoise	0.38	-0.328156	-0.345684	-0.142335	0.208889	0.0533584	-0.187562	0.179849	-0.11059	-0.117931	-0.541918	0.021525	-0.12156	-0.000763306	-0.108191	-0.206117	0.36391	0.370655	0.337408	0.385954	-0.0373689	-0.48161	-0.0950802	0.360417	0.202523	36.2752	1.20778	35.3887	0	3.29462	12.1499	23.0054	N	N	N	N	N	N	N	N	N	N	N	N	N
ENSG00000070269.13	TMEM260	chr14	54916	turquoise	0.93	-0.64192	-0.619944	-0.399625	0.128837	-0.0668569	-0.414161	0.262219	-0.512107	-0.318695	0.0537087	-0.413323	-0.15814	0.451571	0.366003	0.468763	0.460466	0.650035	0.244392	0.439251	0.490359	0.134249	0.199809	0.617418	0.492789	140.026	10.0468	0	7.61693	33.1198	9.52289	5.92217	N	N	N	N	N	N	N	N	N	N	N	N	N
ENSG00000070367.15	EXOC5	chr14	10640	pink	0.14	-0.70311	-0.562792	0.0912554	0.676385	0.0301133	-0.308539	0.236868	-0.480491	-0.653563	-0.31381	-0.0591013	-0.196633	0.50314	-0.0172138	0.1341	0.500545	0.827604	0.149266	0.34637	0.493886	-0.15619	-0.045576	0.568001	0.0257737	37.2445	15.7283	22.4244	5.97728	20.7215	0	2.97923	N	N	N	N	N	N	N	N	N	N	N	N	N
ENSG00000070371.15	CLTCL1	chr22	8218	turquoise	0.82	-0.536127	-0.417185	-0.459975	-0.127612	-0.147538	-0.243516	0.171748	-0.158503	-0.141686	0.349332	-0.253869	-0.278317	0.347859	0.581816	0.595232	0.259441	0.29256	0.444612	0.105633	0.307288	0.306703	0.0207632	0.538101	0.457544	83.9876	1.51499	0.0312689	16.3259	6.38302	44.6902	1.10986	N	N	N	N	N	N	N	N	N	N	N	N	N
ENSG00000070404.9	FSTL3	chr19	10272	purple	0.49	-0.239661	-0.223057	-0.483206	-0.338176	-0.294455	-0.216611	0.0743719	0.143478	0.128184	0.459126	-0.138467	-0.397929	0.010085	0.565046	0.549855	-0.0274204	-0.0375598	0.558481	-0.0144415	0.112051	0.235132	-0.197058	0.359977	0.424029	6.41524	0	0	34.1675	0	58.0114	5.09815	N	N	N	N	N	N	N	N	N	N	N	N	N
ENSG00000070413.18	DGCR2	chr22	9993	turquoise	0.97	-0.746013	-0.748412	-0.641482	-0.0203887	-0.253367	-0.571247	0.269449	-0.487737	-0.235707	0.0924071	-0.348638	-0.384918	0.417937	0.485879	0.516662	0.599754	0.486968	0.600552	0.419522	0.120756	-0.0590865	-0.0816868	0.848524	0.627751	451.987	4.3273	31.0631	27.6939	50.5188	23.567	0	N	N	N	N	N	N	N	N	N	N	N	N	N
ENSG00000070423.17	RNF126	chr19	55658	black	0.71	0.834968	0.741931	0.253407	-0.437207	0.0554102	0.477688	-0.323454	0.508946	0.557107	0.145809	0.198329	0.326018	-0.377746	-0.236136	-0.418292	-0.63812	-0.823788	-0.446828	-0.471282	-0.495318	0.090267	0.0524292	-0.823105	-0.332243	64.8946	0	28.9675	27.4378	46.3464	17.3455	5.44115	N	N	N	N	N	N	N	N	N	N	N	N	N
ENSG00000070444.14	MNT	chr17	4335	blue	0.39	0.468064	0.510905	0.162052	-0.315285	-0.220894	0.268607	-0.225659	0.334746	0.236053	0.407594	0.0300668	0.205117	-0.242631	-0.00884172	0.00139303	-0.443313	-0.543335	-0.281594	-0.264263	-0.149788	0.364243	0.145472	-0.512983	-0.239405	20.7456	0	35.3783	2.14164	18.0935	0	0	N	N	N	N	N	N	N	N	N	N	N	N	N
ENSG00000070476.14	ZXDC	chr3	79364	blue	0.68	0.271031	0.574896	0.442415	-0.0152159	0.293949	0.393643	-0.353012	0.444802	-0.0579944	-0.0432145	0.392197	0.20892	-0.0214509	-0.0398365	-0.307555	-0.41401	-0.279735	-0.310312	-0.540817	-0.00880977	0.234752	-0.138606	-0.537062	-0.494598	26.0872	1.0315	4.52198	2.45909	48.947	16.2507	25.5165	N	N	N	N	N	N	N	N	N	N	N	N	N
ENSG00000070495.14	JMJD6	chr17	23210	blue	0.38	0.343967	0.604177	0.285378	-0.230247	0.137841	0.401712	-0.268839	0.284085	0.0807785	0.470646	0.328345	0.357783	-0.115694	0.23795	0.147556	-0.28727	-0.44641	-0.373395	-0.672808	0.0332904	0.582847	-0.113516	-0.470432	-0.359195	36.274	0	19.1656	19.5209	3.13613	6.63654	54.8377	N	N	N	N	N	N	N	N	N	N	N	N	N
ENSG00000070501.11	POLB	chr8	5423	black	0.12	0.416479	0.164309	0.409231	0.222379	0.130111	0.129247	0.0472921	-0.0789013	0.0473357	0.140069	-0.106464	0.136428	-0.143158	-0.465756	-0.0802511	-0.221149	-0.115507	-0.450394	0.0662527	0.0386054	0.0436056	0.256042	-0.310283	-0.337709	5.99522	0	29.5022	0.164008	0	0	3.69491	N	N	N	N	N	N	N	N	N	N	N	N	N
ENSG00000070526.14	ST6GALNAC1	chr17	55808	grey	0.99	-0.121353	-0.0208282	0.182149	0.261182	0.0489952	0.374519	-0.0105761	0.0508459	-0.179705	-0.355289	0.171537	-0.033728	0.0840351	-0.219851	-0.259091	0.112047	0.161997	0.0608154	0.166318	-0.0181653	-0.247727	-0.114919	0.0730658	-0.151759	0.736951	0	13.117	0	0	22.1431	0.107988	N	N	N	N	N	N	N	N	N	N	N	N	N
ENSG00000070540.12	WIPI1	chr17	55062	purple	0.22	-0.179991	-0.180051	-0.151701	0.0275783	-0.037966	0.101814	0.211552	0.17827	0.00817909	-0.220629	0.115499	-0.297733	0.0341128	-0.0361607	-0.0934107	0.154077	0.0594046	0.489281	0.20187	-0.190686	-0.335985	-0.285701	0.293652	0.0936595	3.66857	0	26.5682	11.8066	0	0	0	N	N	N	N	N	N	N	N	N	N	N	N	N
ENSG00000070601.9	FRMPD1	chr9	22844	turquoise	0.97	-0.665766	-0.594347	-0.410176	0.077015	-0.0961238	-0.410516	0.448801	-0.463687	-0.300366	0.135581	-0.248846	-0.227443	0.682433	0.477679	0.499042	0.539803	0.4773	0.399937	0.268047	0.28009	0.131284	-0.12919	0.717249	0.426539	213	15.2038	19.0975	8.80372	63.4786	20.5019	0	N	N	N	N	N	N	N	N	N	N	N	N	N
ENSG00000070610.14	GBA2	chr9	57704	lightyellow	0.75	-0.569427	-0.401507	-0.503843	-0.200488	-0.19063	-0.289589	0.13062	-0.281748	-0.182825	0.482216	-0.251395	-0.230684	0.521281	0.769023	0.699742	0.299479	0.26721	0.372824	-0.00359661	0.365364	0.49763	-0.0944587	0.563265	0.465197	6.61636	13.9765	2.32199	8.24812	16.5266	47.7673	11.7585	N	N	N	N	N	N	N	N	N	N	N	N	N
ENSG00000070614.14	NDST1	chr5	3340	turquoise	0.94	-0.602815	-0.545733	-0.416495	0.0596518	-0.149283	-0.469216	0.205288	-0.29111	-0.256034	-0.0615243	-0.129265	-0.324257	0.337767	0.326969	0.29642	0.517369	0.395843	0.545114	0.332222	0.0473847	-0.118958	-0.213991	0.671502	0.374019	161.877	0.9818	40.6985	25.1811	26.9809	3.37344	0	N	N	N	N	N	N	N	N	N	N	N	N	N
ENSG00000070669.16	ASNS	chr7	440	turquoise	0.89	-0.460875	-0.6284	-0.486776	-0.0522117	-0.344481	-0.359671	0.281485	-0.479097	-0.119872	0.513068	-0.582976	-0.370481	0.39259	0.429818	0.733328	0.254865	0.343803	0.315866	0.342712	0.36427	0.305101	0.236516	0.619678	0.534562	162.529	6.39518	0	23.2021	25.8337	59.8739	0	N	N	Y	N	N	N	N	N	N	N	N	N	N
ENSG00000070718.11	AP3M2	chr8	10947	turquoise	0.98	-0.665263	-0.681323	-0.258064	0.335751	-0.215295	-0.515813	0.333171	-0.643359	-0.453804	0.0296386	-0.300864	-0.202224	0.442479	0.208835	0.447617	0.618287	0.636312	0.26032	0.482302	0.372902	-0.00876548	0.0136778	0.723957	0.317402	222.225	7.1615	8.63284	16.4493	50.5745	12.3509	10.2026	N	N	N	N	N	N	N	N	N	N	N	N	N
ENSG00000143630.9	HCN3	chr1	57657	magenta	0.79	-0.495544	-0.511707	-0.541908	-0.202073	-0.343867	-0.290356	0.173129	-0.47025	-0.146413	0.717904	-0.533912	-0.240125	0.441688	0.676244	0.90781	0.264368	0.267218	0.244271	0.144753	0.424688	0.567792	0.27673	0.568552	0.557493	53.8066	11.1988	0	3.89042	40.5628	71.7815	0	N	N	N	N	N	N	N	N	N	N	N	N	N
ENSG00000070731.9	ST6GALNAC2	chr17	10610	grey	0.97	-0.116988	-0.122689	-0.153371	-0.0422783	-0.114553	-0.169194	0.126231	0.10587	0.00795032	0.118286	0.00315731	-0.214129	0.0809866	0.144281	0.189205	0.0747954	0.0366308	0.352103	0.15584	0.0299448	0.0062528	-0.223144	0.229143	0.108781	0.492671	0	0	8.4008	0	2.48589	0	N	N	N	N	N	N	N	N	N	N	N	N	N
ENSG00000196123.12	KIAA0895L	chr16	653319	magenta	0.81	-0.56565	-0.580536	-0.570032	-0.17621	-0.314372	-0.433393	0.187283	-0.443866	-0.160422	0.662675	-0.528815	-0.344286	0.486025	0.719067	0.900438	0.276576	0.317906	0.362327	0.178475	0.451968	0.540813	0.170969	0.648945	0.590412	53.7859	12.2247	0	24.1534	29.2446	70.2956	0	N	N	N	N	N	N	N	N	N	N	N	N	N
ENSG00000070756.13	PABPC1	chr8	26986	black	0.71	0.869586	0.749107	0.518921	-0.122477	0.151246	0.514466	-0.274768	0.484349	0.37792	-0.205689	0.278757	0.397044	-0.554889	-0.601104	-0.680553	-0.601987	-0.631504	-0.584082	-0.313323	-0.415296	-0.152193	0.136759	-0.900086	-0.544183	79.6631	9.05518	27.6587	27.3056	57.5201	40.754	0	N	N	N	N	N	N	N	N	N	N	N	N	N
ENSG00000070759.16	TESK2	chr1	10420	blue	0.98	0.587345	0.776351	0.54317	-0.0430257	0.359093	0.529807	-0.336832	0.454085	0.15716	-0.291854	0.5115	0.529329	-0.263861	-0.344368	-0.632164	-0.379767	-0.440895	-0.549455	-0.4508	-0.24026	0.000743999	-0.125245	-0.781636	-0.592455	81.901	0	5.66164	47.0716	28.7758	53.0101	2.6895	N	N	N	N	N	N	N	N	N	N	N	N	N
ENSG00000070761.7	CFAP20	chr16	29105	grey	1	0.15188	0.133354	0.0291395	-0.1276	0.0372148	0.0259137	-0.0323594	-0.11611	0.0826753	0.326298	-0.0604925	0.24963	-0.0663702	0.111642	0.219088	0.0381354	-0.141588	-0.228482	-0.112775	0.0475463	0.284108	0.0743858	-0.0952782	-0.0116931	0.393963	0	11.2606	2.95678	0.224951	16.5584	0	N	N	N	N	N	N	N	N	N	N	N	N	N
ENSG00000070770.8	CSNK2A2	chr16	1459	blue	0.53	0.55225	0.654388	0.634749	0.130089	0.112856	0.419268	-0.282341	0.19901	-0.0402132	-0.069361	0.362211	0.49676	-0.452511	-0.454109	-0.401985	-0.303798	-0.374799	-0.663422	-0.384121	-0.131076	0.0925248	0.0774021	-0.705858	-0.673594	47.6053	11.8139	23.0333	43.1399	14.61	8.42225	0	N	N	N	N	N	N	N	N	N	N	N	N	N
ENSG00000070778.12	PTPN21	chr14	11099	turquoise	1	-0.799717	-0.90206	-0.581332	0.146993	-0.265203	-0.622565	0.431051	-0.571144	-0.310831	0.13325	-0.466685	-0.521169	0.525196	0.410005	0.619792	0.609447	0.640564	0.641505	0.581199	0.293397	-0.0518628	0.00485676	0.971406	0.6315	871.866	9.49676	30.3099	36.2837	50.4084	28.617	0	N	N	N	N	N	N	N	N	N	N	N	N	N
ENSG00000070785.16	EIF2B3	chr1	8891	yellow	0.29	-0.508495	-0.722604	-0.698314	-0.201322	-0.103422	-0.408069	0.298698	-0.426154	0.0520638	0.115656	-0.560647	-0.37868	0.465185	0.428396	0.466103	0.341428	0.367644	0.467909	0.4034	0.0974845	-0.0842988	0.235105	0.66897	0.795965	47.4854	21.9524	1.17055	25.8011	30.4755	21.3129	0	N	N	N	N	N	N	N	N	N	N	N	N	N
ENSG00000070808.15	CAMK2A	chr5	815	turquoise	0.88	-0.557497	-0.28905	-0.216028	0.110262	-0.180429	-0.243423	0.276611	-0.130115	-0.324277	0.206598	0.142394	-0.204241	0.22121	0.495335	0.502529	0.421445	0.319369	0.456243	0.00286723	0.297115	0.226592	-0.45034	0.570982	0.151053	115.131	0	28.459	6.43971	16.3477	34.3929	4.34261	N	N	N	N	N	N	N	N	N	N	N	N	N
ENSG00000070814.17	TCOF1	chr5	6949	tan	0.85	0.21521	0.0965076	-0.0356545	-0.183668	-0.125666	0.0558118	0.037947	-0.278092	0.0995028	0.281671	-0.359363	0.36046	-0.0444688	-0.0675936	0.135622	-0.0171398	-0.135892	-0.449255	0.188736	0.0394025	0.30706	0.587416	-0.2166	0.0670118	8.31883	0	33.5794	16.7046	5.50393	0	13.6689	N	N	N	N	N	N	N	N	N	N	N	N	N
ENSG00000070831.15	CDC42	chr1	998	blue	0.15	0.650017	0.716475	0.562985	-0.0263492	0.357491	0.466622	-0.318057	0.557732	0.269931	-0.152851	0.536855	0.284678	-0.350875	-0.356811	-0.533796	-0.453948	-0.549149	-0.348511	-0.535203	-0.353461	-0.100492	-0.288389	-0.695067	-0.584143	65.7009	0	0.34703	20.5894	42.6527	21.6419	18.7466	N	N	N	N	N	N	N	N	N	N	N	N	N
ENSG00000070882.12	OSBPL3	chr7	26031	grey	0.9	-0.314086	0.0121946	0.0301892	0.14383	-0.100718	-0.0467519	0.0292098	0.0642722	-0.296775	0.164074	0.19338	-0.0266224	-0.0849046	0.304002	0.325593	0.106687	0.23954	0.157157	-0.124992	0.407612	0.279978	-0.198352	0.171399	-0.0616006	0.542625	2.7397	0	0	0	11.7447	6.03017	N	N	N	N	N	N	N	N	N	N	N	N	N
ENSG00000070886.10	EPHA8	chr1	2046	lightgreen	0.78	-0.405597	-0.41604	-0.27079	0.00163927	-0.0957724	-0.26368	0.162724	-0.414905	-0.189345	0.361945	-0.390465	-0.172154	0.829269	0.401327	0.486813	0.221143	0.269559	0.119733	0.157374	0.257175	0.333263	0.106878	0.423625	0.316077	11.6676	24.4712	0	1.63729	41.9539	31.7013	0	N	N	N	N	N	N	N	N	N	N	N	N	N
ENSG00000070915.9	SLC12A3	chr16	6559	blue	0.21	0.155021	0.346415	0.101921	-0.137328	0.0804019	0.178432	-0.079741	0.10785	0.0475523	0.0915091	0.217929	0.36673	-0.115041	0.103074	-0.00185777	-0.0292455	-0.181308	-0.244001	-0.270558	0.0151292	0.241282	0.0264489	-0.255728	-0.145749	5.36865	0	0	13.957	0	0	9.65044	N	N	N	N	N	N	N	N	N	N	N	N	N
ENSG00000070950.9	RAD18	chr3	56852	tan	0.22	0.0996036	0.065521	0.438696	0.429734	-0.00194132	0.150161	-0.0516795	-0.351885	-0.317324	-0.153868	-0.0891906	0.35267	-0.145733	-0.464637	-0.163247	0.0499203	0.233238	-0.616038	0.147167	0.267354	0.030205	0.533222	-0.240869	-0.346335	8.37307	0	17.4993	18.2751	0	0.741478	9.32177	N	N	N	N	N	N	N	N	N	N	N	N	N
ENSG00000070961.14	ATP2B1	chr12	490	turquoise	0.39	-0.308144	-0.274163	0.279088	0.570263	0.151864	-0.197603	0.161147	0.0621917	-0.358726	-0.348652	0.0615898	-0.391131	0.351421	-0.241653	-0.158907	0.0284792	0.441836	0.272573	0.27057	0.229644	-0.300027	-0.189711	0.254219	-0.186068	17.1959	11.8639	5.96963	21.1447	0	16.2445	5.53816	N	N	N	N	N	N	N	N	N	N	N	N	N
ENSG00000152939.14	MARVELD2	chr5	153562	red	0.87	-0.225772	-0.532559	-0.102852	0.329176	-0.129896	-0.286407	0.298598	-0.347693	-0.11991	-0.376253	-0.387427	-0.258522	0.140654	-0.458666	-0.144208	0.292806	0.387643	0.212753	0.864981	-0.0787656	-0.534298	0.271121	0.394109	0.199557	57.6983	0	12.3579	15.7717	4.78397	9.85923	60.1124	N	N	N	N	N	N	N	N	N	N	N	N	N
ENSG00000071051.13	NCK2	chr2	8440	turquoise	0.43	-0.18579	-0.368622	-0.37909	-0.105432	-0.188553	-0.398542	0.221018	-0.361047	0.0332077	0.00549298	-0.320956	-0.0566561	0.233573	0.0414498	0.113088	0.328712	0.117369	0.162571	0.39223	-0.163281	-0.158629	0.136561	0.328557	0.348936	20.9294	3.69172	0	0	16.8406	0	24.9714	N	N	N	N	N	N	N	N	N	N	N	N	N
ENSG00000071054.15	MAP4K4	chr2	9448	midnightblue	0.27	-0.459293	-0.2491	0.0525097	0.330855	0.012327	-0.129408	0.18255	-0.470653	-0.494205	-0.0333215	0.0891123	0.162889	0.338662	0.18538	0.219581	0.619205	0.419603	-0.0288166	0.0530442	0.280464	0.157226	-0.0725541	0.394453	-0.0472693	4.54522	5.45137	16.3528	0	46.5937	0	0	N	N	N	N	N	N	N	N	N	N	N	N	N
ENSG00000071073.12	MGAT4A	chr2	11320	grey60	0.36	-0.347677	0.135007	0.291807	0.387559	0.186109	0.0574031	-0.0432974	-0.0784958	-0.489568	-0.175536	0.539158	0.340061	0.0386241	0.181321	0.0456295	0.441225	0.382927	-0.0891346	-0.260399	0.38445	0.177026	-0.418564	0.116893	-0.336319	2.99045	0	16.8927	11.5215	8.9916	0	22.1191	N	N	N	N	N	N	N	N	N	N	N	N	N
ENSG00000071082.10	RPL31	chr2	6160	black	0.9	0.944298	0.617241	0.268144	-0.345035	0.102798	0.428288	-0.221371	0.450378	0.624147	0.0682551	0.0890237	0.235802	-0.578512	-0.453889	-0.436615	-0.648519	-0.745244	-0.445066	-0.305109	-0.483672	-0.0967742	0.152607	-0.785855	-0.295787	124.492	11.9684	37.5542	16.3422	45.0797	8.99789	0	N	N	N	N	N	N	N	N	N	N	N	N	N
ENSG00000071127.16	WDR1	chr4	9948	blue	0.68	0.500612	0.580208	0.207656	-0.249598	0.146291	0.305225	-0.268601	0.614001	0.357494	-0.314481	0.491034	0.182096	-0.452546	-0.258137	-0.597048	-0.334562	-0.583876	-0.0325959	-0.361269	-0.558769	-0.303894	-0.328302	-0.525003	-0.316851	32.7839	10.5682	0	4.9339	33.1839	29.6113	3.76658	N	N	N	N	N	N	N	N	N	N	N	N	N
ENSG00000071189.21	SNX13	chr7	23161	pink	0.51	-0.663177	-0.323701	0.295424	0.771606	0.146348	-0.212615	0.191097	-0.207773	-0.720098	-0.446768	0.312279	-0.114402	0.268183	-0.0149067	-0.0080612	0.48695	0.799957	0.204013	0.154917	0.554871	-0.139789	-0.385908	0.461806	-0.237104	33.8823	0	36.9168	0	7.11974	0	0	N	N	N	N	N	N	N	N	N	N	N	N	N
ENSG00000071205.11	ARHGAP10	chr4	79658	turquoise	0.71	-0.378065	-0.491993	-0.22749	0.201675	-0.0524694	-0.367696	0.27212	-0.135529	-0.139323	-0.294465	-0.162432	-0.385559	0.102995	-0.0812258	0.00802625	0.293028	0.367089	0.492558	0.506314	-0.00742774	-0.410951	-0.0827847	0.497027	0.25816	66.1414	0	17.644	25.9804	1.16257	0	29.3766	N	N	N	N	N	N	N	N	N	N	N	N	N
ENSG00000071242.11	RPS6KA2	chr6	6196	turquoise	0.99	-0.643392	-0.62207	-0.470728	0.0783088	-0.257642	-0.505884	0.271113	-0.339137	-0.254051	0.0686906	-0.192978	-0.338086	0.22218	0.386957	0.472298	0.563594	0.462958	0.588955	0.386468	0.212855	-0.0484546	-0.174181	0.765799	0.451147	276.45	0	42.8154	27.7585	33.7576	28.9783	0	N	N	N	N	N	N	N	N	N	N	N	N	N
ENSG00000071243.15	ING3	chr7	54556	brown	0.68	0.411271	0.513918	0.806963	0.459867	0.199805	0.415513	-0.206986	0.125935	-0.191803	-0.235507	0.363635	0.429546	-0.287841	-0.586477	-0.458087	-0.208751	-0.0656474	-0.6505	-0.206568	0.119407	0.00546359	0.0643502	-0.577151	-0.73752	58.0018	0.501474	10.3968	29.5303	8.87787	26.8741	0	N	N	N	N	N	N	N	N	N	N	N	N	N
ENSG00000071246.10	VASH1	chr14	22846	turquoise	1	-0.711626	-0.767516	-0.624082	-0.0332023	-0.222286	-0.589525	0.292901	-0.423512	-0.195099	0.165255	-0.421899	-0.478122	0.570577	0.514294	0.562545	0.495253	0.471922	0.641979	0.411796	0.200266	0.0158421	-0.025181	0.848992	0.651621	453.432	21.1893	27.7636	42.5507	34.6395	23.0816	0	N	N	N	N	N	N	N	N	N	N	N	N	N
ENSG00000071282.11	LMCD1	chr3	29995	turquoise	1	-0.65416	-0.711938	-0.531721	0.0680014	-0.244525	-0.526282	0.428228	-0.358515	-0.187295	0.0677493	-0.280482	-0.432569	0.289094	0.359448	0.492913	0.558153	0.47651	0.679626	0.497748	0.170329	-0.122425	-0.115577	0.843129	0.55241	434.677	0	33.8991	35.4403	37.8566	27.2796	3.62556	N	N	N	N	N	N	N	N	N	N	N	N	N
ENSG00000071537.13	SEL1L	chr14	6400	cyan	0.57	-0.563095	-0.274031	0.355901	0.778306	0.0702912	-0.18213	0.147641	-0.158237	-0.690459	-0.448416	0.328877	-0.153581	0.166198	-0.171477	-0.0794373	0.427433	0.676975	0.205421	0.189721	0.387391	-0.237542	-0.378439	0.395902	-0.3246	17.5686	0	28.9057	0.0908943	0.508042	0	0	N	N	N	N	N	N	N	N	N	N	N	N	N
ENSG00000071539.13	TRIP13	chr5	9319	tan	1	0.0982304	-0.383338	-0.472631	-0.348896	-0.254417	-0.167308	0.149707	-0.332621	0.324644	0.359147	-0.786861	-0.193213	0.0400367	-0.0168871	0.327449	-0.132976	-0.0735179	-0.0285898	0.414841	-0.0994663	0.0088097	0.865177	0.107546	0.565352	43.5922	0	30.5113	2.02822	1.51754	11.3977	29.9452	N	N	N	N	N	N	N	N	N	N	N	N	N
ENSG00000071553.16	ATP6AP1	chrX	537	purple	0.18	-0.0211024	-0.025168	-0.49494	-0.55404	-0.151138	-0.140379	-0.100407	0.373863	0.391058	0.303929	-0.0111694	-0.390341	-0.000216832	0.49418	0.240645	-0.208116	-0.354409	0.559933	-0.224554	-0.309232	0.0356397	-0.337834	0.137221	0.388081	6.46209	0	2.23266	18.2363	2.75923	14.929	16.0462	N	N	N	N	N	N	N	N	N	N	N	N	N
ENSG00000071564.14	TCF3	chr19	6929	lightcyan	0.14	0.548563	0.479126	0.285457	-0.131211	0.0627288	0.33268	-0.133471	-0.150114	0.164066	-0.0442489	-0.00692156	0.734672	-0.252076	-0.379328	-0.358947	-0.0653595	-0.365895	-0.780185	-0.0686786	-0.230753	0.0948753	0.462315	-0.610951	-0.291561	10.0746	0	41.128	81.4673	0	22.5182	3.55031	N	N	Y	N	N	N	N	N	N	N	N	Y	N
ENSG00000071575.11	TRIB2	chr2	28951	turquoise	1	-0.568543	-0.667176	-0.396331	0.146146	-0.286462	-0.470405	0.35178	-0.554064	-0.277622	0.127449	-0.376798	-0.254186	0.295991	0.222676	0.477416	0.571993	0.465229	0.370196	0.501624	0.202371	-0.0361516	0.0933082	0.722679	0.431622	228.096	0	10.9296	12.6189	51.0437	22.2724	9.6138	N	N	N	N	N	N	N	N	N	N	N	N	N
ENSG00000071626.16	DAZAP1	chr19	26528	salmon	0.44	0.508301	0.430316	-0.153418	-0.643787	-0.0689417	0.238277	-0.23975	0.230911	0.484771	0.536056	-0.134505	0.230883	-0.199258	0.251492	0.153677	-0.453124	-0.63084	-0.291035	-0.421306	-0.187509	0.461847	0.313537	-0.482696	0.0877937	5.11917	0	33.1494	7.85949	4.72685	5.88089	20.7907	N	N	N	N	N	N	N	N	N	N	N	N	N
ENSG00000071655.17	MBD3	chr19	53615	yellow	0.52	-0.279459	-0.42661	-0.605589	-0.350266	-0.289413	-0.317632	0.135326	-0.477701	0.105104	0.279471	-0.484059	-0.0399868	0.266931	0.392364	0.402255	0.35538	0.0515952	0.166008	0.271713	-0.107117	0.113625	0.327439	0.406532	0.622463	21.0162	4.85384	0	0	45.34	13.5717	1.36906	N	N	N	N	N	N	N	N	N	N	N	N	N
ENSG00000071794.15	HLTF	chr3	6596	turquoise	1	-0.789537	-0.787141	-0.214673	0.467528	-0.095432	-0.358585	0.297493	-0.567239	-0.545845	-0.0382537	-0.36215	-0.404752	0.502619	0.195125	0.450805	0.483038	0.812903	0.337626	0.468	0.535198	-0.0361623	0.152309	0.768429	0.340372	303.497	12.8975	14.1411	35.6981	29.9675	14.2806	2.52629	N	N	N	N	N	N	N	N	N	N	N	N	N
ENSG00000071859.14	FAM50A	chrX	9130	yellow	0.46	-0.348969	-0.420289	-0.708807	-0.451093	-0.25495	-0.325351	0.223774	-0.230124	0.185437	0.519352	-0.392627	-0.238754	0.320453	0.69043	0.667777	0.273534	0.0386515	0.462104	0.13355	0.0655436	0.302072	0.0566492	0.526344	0.694986	28.8815	1.36698	0	8.15764	22.3624	55.3302	0	N	N	N	N	N	N	N	N	N	N	N	N	N
ENSG00000071894.14	CPSF1	chr8	29894	salmon	0.49	0.389449	0.325282	-0.0659132	-0.438653	-0.0716466	0.199115	-0.119167	-0.00290459	0.27423	0.380814	-0.224536	0.345147	-0.159344	0.112392	0.101538	-0.263506	-0.416645	-0.418766	-0.155137	-0.0706104	0.422735	0.471282	-0.414954	0.0492935	3.5882	0	36.7186	15.5963	0	0	0	N	N	N	N	N	N	N	N	N	N	N	N	N
ENSG00000071909.18	MYO3B	chr2	140469	turquoise	0.57	-0.445945	-0.410758	-0.0637522	0.331986	0.0719151	-0.223823	0.367262	-0.212155	-0.286973	-0.342746	-0.0126474	-0.215901	0.390644	-0.0274926	-0.0148705	0.389116	0.463924	0.318144	0.379393	0.106471	-0.302981	-0.164091	0.48069	0.119538	58.6488	0.984428	30.7095	12.3118	13.1606	0	11.2064	N	N	N	N	N	N	N	N	N	N	N	N	N
ENSG00000071967.11	CYBRD1	chr2	79901	purple	0.37	-0.308477	-0.334443	-0.289154	0.0324368	-0.0324032	-0.145164	0.286042	0.17482	0.00959859	-0.289795	0.0562986	-0.431071	-0.00951349	0.079012	-0.00950773	0.158741	0.236688	0.653164	0.288504	-0.0627026	-0.418946	-0.285965	0.43009	0.289953	9.06748	0	30.8184	34.6323	0	0	0.615272	N	N	N	N	N	N	N	N	N	N	N	N	N
ENSG00000071991.8	CDH19	chr18	28513	turquoise	0.48	-0.59977	-0.331709	-0.24848	0.134566	0.0194419	-0.274459	0.10943	-0.0382411	-0.277975	-0.204779	0.275439	-0.246701	0.136275	0.406018	0.20119	0.496493	0.392728	0.593752	0.0187937	0.154613	-0.120211	-0.580919	0.599914	0.206078	160.455	0	49.1776	12.9313	30.9367	28.5251	0.803033	N	N	N	N	N	N	N	N	N	N	N	N	N
ENSG00000261678.2	SCRT1	chr8	83482	magenta	0.82	-0.560367	-0.552919	-0.492001	-0.107043	-0.286772	-0.379737	0.218517	-0.445533	-0.210426	0.661533	-0.459652	-0.321234	0.606499	0.696679	0.886035	0.288705	0.334632	0.319559	0.101964	0.44214	0.527637	0.124893	0.638606	0.509732	53.5078	19.1663	0	13.2319	49.8297	61.5505	0	N	N	N	N	N	N	N	N	N	N	N	N	N
ENSG00000072042.12	RDH11	chr14	51109	turquoise	0.34	-0.595561	-0.48097	-0.259693	0.189753	-0.0312861	-0.29289	0.139972	-0.34782	-0.308171	-0.154379	0.049233	-0.188168	0.319703	0.322379	0.245032	0.558787	0.458343	0.382373	0.0984563	0.157739	-0.132968	-0.327385	0.617225	0.281408	128.671	2.40049	40.26	2.71331	30.894	7.04172	0	N	N	N	N	N	N	N	N	N	N	N	N	N
ENSG00000072071.16	ADGRL1	chr19	22859	turquoise	0.95	-0.685607	-0.680388	-0.439722	0.140036	-0.285404	-0.518068	0.329104	-0.721896	-0.372082	0.19242	-0.378944	-0.0974711	0.43055	0.392244	0.596159	0.74365	0.565833	0.278944	0.488591	0.327275	0.160103	0.0972951	0.782892	0.467736	337.362	0	11.7504	7.77381	78.1699	33.9826	3.0351	N	N	N	N	N	N	N	N	N	N	N	N	N
ENSG00000072110.13	ACTN1	chr14	87	purple	0.9	-0.138933	-0.0783408	-0.301219	-0.223496	-0.114209	-0.0378599	0.00633543	0.226333	0.122847	0.0248578	0.0547854	-0.223836	-0.155938	0.244231	0.118528	0.0274572	-0.057355	0.429567	-0.0104388	-0.111738	-0.0848332	-0.144226	0.188077	0.247377	2.30618	4.57732	7.54342	4.08341	0	4.03878	0	N	N	N	N	N	N	N	N	N	N	N	N	N
ENSG00000072121.15	ZFYVE26	chr14	23503	pink	0.43	-0.601367	-0.0659094	0.197573	0.445169	0.229222	-0.041866	-0.00554326	-0.120595	-0.654989	-0.222262	0.393341	0.099163	0.266454	0.256505	0.103171	0.431702	0.56054	0.083599	-0.118235	0.492168	0.202734	-0.372918	0.29583	-0.245359	10.8662	0	17.615	0	3.4196	0	5.57101	N	N	N	N	N	N	N	N	N	N	N	N	N
[truncated: 13,750 more rows]
[truncated: 3 more columns]

## Sheet: TableS3
Table S4. Modules information about module-trait relationships and robustness analyses.
[truncated: 29 more rows]

## Sheet: TableS4
Table S5. Functional modules characterization by using Gene Ontology (GO) and Kyoto Encyclopedia of Genes and Genomes (KEGG) annotation terms enrichment on the top 100 associated genes in terms of Module Membership.
[truncated: 1,331 more rows]

[truncated: 1 more sheets: TableS5]
